# Supplementary material for: LongSAGE profiling of nine human embryonic stem cell lines
Source: Genome Biol. 2007 Jun 14;8(6):R113. doi: 10.1186/gb-2007-8-6-r113 (PMC2394759; doi:10.1186/gb-2007-8-6-r113)
Supplement: Additional data file 1 — Summary of mouse specific tag types identified. [file gb-2007-8-6-r113-S1.xls]

## Sheet: Clustered
Table 1: HESC lines analyzed in this study
Provider's Code	NIH Code	Library Identifier	Total Number of Tags	Types	Human	Mouse + human orthologues	% of types	Only Mouse	% of types
HES-3	ES03	SHE10	205276	41571	33497	4430	10.6565	1514	3.64196
HES-4	ES04	SHE11	209177	49411	35152	4425	8.9555	1736	3.51339
H7	WA07	SHE13	272422	57283	41027	6055	10.5703	2810	4.90547
H14	WA14	SHE14	212136	47732	33331	4447	9.3166	1648	3.45261
H13	WA13	SHE15	221060	47389	35529	4367	9.21522	1571	3.31512
H1-m	WA01	SHE16	218169	45637	32923	2517	5.51526	124	0.271709
H1	WA01	SHE17	276177	56426	38537	5013	8.8842	1843	3.26622
BG01	BG01	SHE19	201651	50268	34175	6262	12.4572	3251	6.46734
H9	WA09	SHES2	466042	80946	55533	8314	10.271	3777	4.66607
H1-oct4	WA01	SHES7	266057	54318	37517	3156	5.81023	171	0.314813
H1-oct4-g418	WA01	SHES8	196607	39999	30972	2620	6.55016	103	0.257506
UC06	HSF-6	SHES9	224641	57249	34349	15203	26.5559	11792	20.5977
		meta	2306922	268515
