# Supplementary material for: LongSAGE profiling of nine human embryonic stem cell lines
Source: Genome Biol. 2007 Jun 14;8(6):R113. doi: 10.1186/gb-2007-8-6-r113 (PMC2394759; doi:10.1186/gb-2007-8-6-r113)
Supplement: Additional data file 2 — Genomic mappings for 268,515 unique tag sequences found in nine independent human embryonic stem cell lines. [file gb-2007-8-6-r113-S2.zip]

Archive with 1 entries (1 files):
- additional_file2.txt
