# Supplementary material for: LongSAGE profiling of nine human embryonic stem cell lines
Source: Genome Biol. 2007 Jun 14;8(6):R113. doi: 10.1186/gb-2007-8-6-r113 (PMC2394759; doi:10.1186/gb-2007-8-6-r113)
Supplement: Additional data file 2 — Genomic mappings for 268,515 unique tag sequences found in nine independent human embryonic stem cell lines. [file gb-2007-8-6-r113-S2.zip › additional_file2.txt]

Tag	Metacount	shes2_count	shes9_count	she10_count	she11_count	she13_count	she14_count	she15_count	she16_count	she17_count	she19_count	Genome_count	Chrom	Position	Sense	Gene	Accession	TagPosition	NtPosition	MetaPvalue	Annotation
AAAAAAAAAAAAAAAAA	2476	581	372	338	101	87	160	99	26	308	404	117	#	#	#	aldh1a1	nm_000689	1	2092	0	Homo_sapiens_aldehyde_dehydrogenase_1_family,_member_A1_(ALDH1A1),
AAAAAAAAAAAAAAAAA	2476	581	372	338	101	87	160	99	26	308	404	117	#	#	#	alg1	nm_019109	1	2128	0	Homo_sapiens_asparagine-linked_glycosylation_1_homolog_(S.
AAAAAAAAAAAAAAAAA	2476	581	372	338	101	87	160	99	26	308	404	117	#	#	#	alg9	nm_024740	1	2064	0	Homo_sapiens_asparagine-linked_glycosylation_9_homolog_(S.
AAAAAAAAAAAAAAAAA	2476	581	372	338	101	87	160	99	26	308	404	117	#	#	#	arrb2	nm_004313	1	1915	0	Homo_sapiens_arrestin,_beta_2_(ARRB2),_transcript_variant_1,_mRNA.
AAAAAAAAAAAAAAAAA	2476	581	372	338	101	87	160	99	26	308	404	117	#	#	#	arrb2	nm_199004	1	1870	0	Homo_sapiens_arrestin,_beta_2_(ARRB2),_transcript_variant_2,_mRNA.
AAAAAAAAAAAAAAAAA	2476	581	372	338	101	87	160	99	26	308	404	117	#	#	#	aurkb	nm_004217	1	1232	0	Homo_sapiens_aurora_kinase_B_(AURKB),_mRNA.
AAAAAAAAAAAAAAAAA	2476	581	372	338	101	87	160	99	26	308	404	117	#	#	#	btg3	nm_006806	1	1348	0	Homo_sapiens_BTG_family,_member_3_(BTG3),_mRNA.
AAAAAAAAAAAAAAAAA	2476	581	372	338	101	87	160	99	26	308	404	117	#	#	#	c5orf4	nm_016348	1	3030	0	Homo_sapiens_chromosome_5_open_reading_frame_4_(C5orf4),_transcript
AAAAAAAAAAAAAAAAA	2476	581	372	338	101	87	160	99	26	308	404	117	#	#	#	c9orf82	nm_024828	1	2709	0	Homo_sapiens_chromosome_9_open_reading_frame_82_(C9orf82),_mRNA.
AAAAAAAAAAAAAAAAA	2476	581	372	338	101	87	160	99	26	308	404	117	#	#	#	ccdc107	nm_174923	1	914	0	Homo_sapiens_coiled-coil_domain_containing_107_(CCDC107),_mRNA.
AAAAAAAAAAAAAAAAA	2476	581	372	338	101	87	160	99	26	308	404	117	#	#	#	chd9	nm_025134	1	11458	0	Homo_sapiens_chromodomain_helicase_DNA_binding_protein_9_(CHD9),
AAAAAAAAAAAAAAAAA	2476	581	372	338	101	87	160	99	26	308	404	117	#	#	#	cntfr	nm_001842	1	1923	0	Homo_sapiens_ciliary_neurotrophic_factor_receptor_(CNTFR),
AAAAAAAAAAAAAAAAA	2476	581	372	338	101	87	160	99	26	308	404	117	#	#	#	cntfr	nm_147164	1	2034	0	Homo_sapiens_ciliary_neurotrophic_factor_receptor_(CNTFR),
AAAAAAAAAAAAAAAAA	2476	581	372	338	101	87	160	99	26	308	404	117	#	#	#	crhbp	nm_001882	1	1834	0	Homo_sapiens_corticotropin_releasing_hormone_binding_protein
AAAAAAAAAAAAAAAAA	2476	581	372	338	101	87	160	99	26	308	404	117	#	#	#	ctrb1	nm_001906	1	882	0	Homo_sapiens_chymotrypsinogen_B1_(CTRB1),_mRNA.
AAAAAAAAAAAAAAAAA	2476	581	372	338	101	87	160	99	26	308	404	117	#	#	#	dhx38	nm_014003	1	4450	0	Homo_sapiens_DEAH_(Asp-Glu-Ala-His)_box_polypeptide_38_(DHX38),
AAAAAAAAAAAAAAAAA	2476	581	372	338	101	87	160	99	26	308	404	117	#	#	#	dmgdh	nm_013391	1	3079	0	Homo_sapiens_dimethylglycine_dehydrogenase_(DMGDH),_nuclear_gene
AAAAAAAAAAAAAAAAA	2476	581	372	338	101	87	160	99	26	308	404	117	#	#	#	dnajb11	nm_016306	1	1685	0	Homo_sapiens_DnaJ_(Hsp40)_homolog,_subfamily_B,_member_11
AAAAAAAAAAAAAAAAA	2476	581	372	338	101	87	160	99	26	308	404	117	#	#	#	dusp26	nm_024025	1	1641	0	Homo_sapiens_dual_specificity_phosphatase_26_(putative)_(DUSP26),
AAAAAAAAAAAAAAAAA	2476	581	372	338	101	87	160	99	26	308	404	117	#	#	#	extl2	nm_001033025	1	2848	0	Homo_sapiens_exostoses_(multiple)-like_2_(EXTL2),_transcript
AAAAAAAAAAAAAAAAA	2476	581	372	338	101	87	160	99	26	308	404	117	#	#	#	extl2	nm_001439	1	2884	0	Homo_sapiens_exostoses_(multiple)-like_2_(EXTL2),_transcript
AAAAAAAAAAAAAAAAA	2476	581	372	338	101	87	160	99	26	308	404	117	#	#	#	flj20298	nm_017752	1	5705	0	Homo_sapiens_FLJ20298_protein_(FLJ20298),_transcript_variant_1,
AAAAAAAAAAAAAAAAA	2476	581	372	338	101	87	160	99	26	308	404	117	#	#	#	foxp4	nm_001012426	1	5945	0	Homo_sapiens_forkhead_box_P4_(FOXP4),_transcript_variant_1,_mRNA.
AAAAAAAAAAAAAAAAA	2476	581	372	338	101	87	160	99	26	308	404	117	#	#	#	foxp4	nm_001012427	1	5939	0	Homo_sapiens_forkhead_box_P4_(FOXP4),_transcript_variant_3,_mRNA.
AAAAAAAAAAAAAAAAA	2476	581	372	338	101	87	160	99	26	308	404	117	#	#	#	foxp4	nm_138457	1	5906	0	Homo_sapiens_forkhead_box_P4_(FOXP4),_transcript_variant_2,_mRNA.
AAAAAAAAAAAAAAAAA	2476	581	372	338	101	87	160	99	26	308	404	117	#	#	#	git1	nm_014030	1	3722	0	Homo_sapiens_G_protein-coupled_receptor_kinase_interactor_1_(GIT1),
AAAAAAAAAAAAAAAAA	2476	581	372	338	101	87	160	99	26	308	404	117	#	#	#	gnat2	nm_005272	1	1361	0	Homo_sapiens_guanine_nucleotide_binding_protein_(G_protein),_alpha
AAAAAAAAAAAAAAAAA	2476	581	372	338	101	87	160	99	26	308	404	117	#	#	#	gnb1	nm_002074	1	3124	0	Homo_sapiens_guanine_nucleotide_binding_protein_(G_protein),_beta
AAAAAAAAAAAAAAAAA	2476	581	372	338	101	87	160	99	26	308	404	117	#	#	#	higd1a	nm_014056	1	1339	0	Homo_sapiens_HIG1_domain_family,_member_1A_(HIGD1A),_mRNA.
AAAAAAAAAAAAAAAAA	2476	581	372	338	101	87	160	99	26	308	404	117	#	#	#	kiaa0789	nm_014653	1	4630	0	Homo_sapiens_KIAA0789_gene_product_(KIAA0789),_mRNA.
AAAAAAAAAAAAAAAAA	2476	581	372	338	101	87	160	99	26	308	404	117	#	#	#	loc401137	nm_214711	1	3071	0	Homo_sapiens_hypothetical_LOC401137_(LOC401137),_mRNA.
AAAAAAAAAAAAAAAAA	2476	581	372	338	101	87	160	99	26	308	404	117	#	#	#	mettl4	nm_022840	1	3646	0	Homo_sapiens_methyltransferase_like_4_(METTL4),_mRNA.
AAAAAAAAAAAAAAAAA	2476	581	372	338	101	87	160	99	26	308	404	117	#	#	#	mt3	nm_005954	1	578	0	Homo_sapiens_metallothionein_3_(growth_inhibitory_factor
AAAAAAAAAAAAAAAAA	2476	581	372	338	101	87	160	99	26	308	404	117	#	#	#	mtap	nm_002451	1	4916	0	Homo_sapiens_methylthioadenosine_phosphorylase_(MTAP),_mRNA.
AAAAAAAAAAAAAAAAA	2476	581	372	338	101	87	160	99	26	308	404	117	#	#	#	ncald	nm_001040624	1	3739	0	Homo_sapiens_neurocalcin_delta_(NCALD),_transcript_variant_1,_mRNA.
AAAAAAAAAAAAAAAAA	2476	581	372	338	101	87	160	99	26	308	404	117	#	#	#	ncald	nm_001040625	1	3652	0	Homo_sapiens_neurocalcin_delta_(NCALD),_transcript_variant_2,_mRNA.
AAAAAAAAAAAAAAAAA	2476	581	372	338	101	87	160	99	26	308	404	117	#	#	#	ncald	nm_001040626	1	3652	0	Homo_sapiens_neurocalcin_delta_(NCALD),_transcript_variant_3,_mRNA.
AAAAAAAAAAAAAAAAA	2476	581	372	338	101	87	160	99	26	308	404	117	#	#	#	ncald	nm_001040627	1	3565	0	Homo_sapiens_neurocalcin_delta_(NCALD),_transcript_variant_4,_mRNA.
AAAAAAAAAAAAAAAAA	2476	581	372	338	101	87	160	99	26	308	404	117	#	#	#	ncald	nm_001040628	1	3708	0	Homo_sapiens_neurocalcin_delta_(NCALD),_transcript_variant_5,_mRNA.
AAAAAAAAAAAAAAAAA	2476	581	372	338	101	87	160	99	26	308	404	117	#	#	#	ncald	nm_001040629	1	3621	0	Homo_sapiens_neurocalcin_delta_(NCALD),_transcript_variant_6,_mRNA.
AAAAAAAAAAAAAAAAA	2476	581	372	338	101	87	160	99	26	308	404	117	#	#	#	ncald	nm_001040630	1	3805	0	Homo_sapiens_neurocalcin_delta_(NCALD),_transcript_variant_7,_mRNA.
AAAAAAAAAAAAAAAAA	2476	581	372	338	101	87	160	99	26	308	404	117	#	#	#	ncald	nm_032041	1	3714	0	Homo_sapiens_neurocalcin_delta_(NCALD),_transcript_variant_8,_mRNA.
AAAAAAAAAAAAAAAAA	2476	581	372	338	101	87	160	99	26	308	404	117	#	#	#	noxo1	nm_144603	1	1504	0	Homo_sapiens_NADPH_oxidase_organizer_1_(NOXO1),_transcript_variant
AAAAAAAAAAAAAAAAA	2476	581	372	338	101	87	160	99	26	308	404	117	#	#	#	paep	nm_001018049	1	837	0	Homo_sapiens_progestagen-associated_endometrial_protein_(placental
AAAAAAAAAAAAAAAAA	2476	581	372	338	101	87	160	99	26	308	404	117	#	#	#	paep	nm_002571	1	808	0	Homo_sapiens_progestagen-associated_endometrial_protein_(placental
AAAAAAAAAAAAAAAAA	2476	581	372	338	101	87	160	99	26	308	404	117	#	#	#	phf13	nm_153812	1	3640	0	Homo_sapiens_PHD_finger_protein_13_(PHF13),_mRNA.
AAAAAAAAAAAAAAAAA	2476	581	372	338	101	87	160	99	26	308	404	117	#	#	#	pqlc2	nm_001040125	1	2251	0	Homo_sapiens_PQ_loop_repeat_containing_2_(PQLC2),_transcript
AAAAAAAAAAAAAAAAA	2476	581	372	338	101	87	160	99	26	308	404	117	#	#	#	pqlc2	nm_001040126	1	1639	0	Homo_sapiens_PQ_loop_repeat_containing_2_(PQLC2),_transcript
AAAAAAAAAAAAAAAAA	2476	581	372	338	101	87	160	99	26	308	404	117	#	#	#	pqlc2	nm_017765	1	1881	0	Homo_sapiens_PQ_loop_repeat_containing_2_(PQLC2),_transcript
AAAAAAAAAAAAAAAAA	2476	581	372	338	101	87	160	99	26	308	404	117	#	#	#	rpl13	nm_000977	1	1082	0	Homo_sapiens_ribosomal_protein_L13_(RPL13),_transcript_variant_1,
AAAAAAAAAAAAAAAAA	2476	581	372	338	101	87	160	99	26	308	404	117	#	#	#	rpl13	nm_033251	1	1268	0	Homo_sapiens_ribosomal_protein_L13_(RPL13),_transcript_variant_2,
AAAAAAAAAAAAAAAAA	2476	581	372	338	101	87	160	99	26	308	404	117	#	#	#	rpl4	nm_000968	1	1428	0	Homo_sapiens_ribosomal_protein_L4_(RPL4),_mRNA.
AAAAAAAAAAAAAAAAA	2476	581	372	338	101	87	160	99	26	308	404	117	#	#	#	scn5a	nm_000335	1	8497	0	Homo_sapiens_sodium_channel,_voltage-gated,_type_V,_alpha_(long_QT
AAAAAAAAAAAAAAAAA	2476	581	372	338	101	87	160	99	26	308	404	117	#	#	#	scn5a	nm_198056	1	8500	0	Homo_sapiens_sodium_channel,_voltage-gated,_type_V,_alpha_(long_QT
AAAAAAAAAAAAAAAAA	2476	581	372	338	101	87	160	99	26	308	404	117	#	#	#	scnn1a	nm_001038	1	3130	0	Homo_sapiens_sodium_channel,_nonvoltage-gated_1_alpha_(SCNN1A),
AAAAAAAAAAAAAAAAA	2476	581	372	338	101	87	160	99	26	308	404	117	#	#	#	serpina4	nm_006215	1	1656	0	Homo_sapiens_serpin_peptidase_inhibitor,_clade_A_(alpha-1
AAAAAAAAAAAAAAAAA	2476	581	372	338	101	87	160	99	26	308	404	117	#	#	#	slc39a8	nm_022154	1	3289	0	Homo_sapiens_solute_carrier_family_39_(zinc_transporter),_member_8
AAAAAAAAAAAAAAAAA	2476	581	372	338	101	87	160	99	26	308	404	117	#	#	#	spin-2	nm_001006681	1	1255	0	Homo_sapiens_spindlin-like_protein_2_(SPIN-2),_transcript_variant
AAAAAAAAAAAAAAAAA	2476	581	372	338	101	87	160	99	26	308	404	117	#	#	#	spin-2	nm_001006682	1	1203	0	Homo_sapiens_spindlin-like_protein_2_(SPIN-2),_transcript_variant
AAAAAAAAAAAAAAAAA	2476	581	372	338	101	87	160	99	26	308	404	117	#	#	#	spin2	nm_019003	1	1315	0	Homo_sapiens_spindlin_family,_member_2_(SPIN2),_mRNA.
AAAAAAAAAAAAAAAAA	2476	581	372	338	101	87	160	99	26	308	404	117	#	#	#	supt3h	nm_181356	1	2383	0	Homo_sapiens_suppressor_of_Ty_3_homolog_(S._cerevisiae)_(SUPT3H),
AAAAAAAAAAAAAAAAA	2476	581	372	338	101	87	160	99	26	308	404	117	#	#	#	sytl3	nm_001009991	1	2220	0	Homo_sapiens_synaptotagmin-like_3_(SYTL3),_mRNA.
AAAAAAAAAAAAAAAAA	2476	581	372	338	101	87	160	99	26	308	404	117	#	#	#	thbs2	nm_003247	1	5805	0	Homo_sapiens_thrombospondin_2_(THBS2),_mRNA.
AAAAAAAAAAAAAAAAA	2476	581	372	338	101	87	160	99	26	308	404	117	#	#	#	trim68	nm_018073	1	3297	0	Homo_sapiens_tripartite_motif-containing_68_(TRIM68),_mRNA.
AAAAAAAAAAAAAAAAA	2476	581	372	338	101	87	160	99	26	308	404	117	#	#	#	vamp3	nm_004781	1	2201	0	Homo_sapiens_vesicle-associated_membrane_protein_3_(cellubrevin)
AAAAAAAAAAAAAAAAA	2476	581	372	338	101	87	160	99	26	308	404	117	#	#	#	yipf1	nm_018982	1	1800	0	Homo_sapiens_Yip1_domain_family,_member_1_(YIPF1),_mRNA.
AAAAAAAAAAAAAAAAA	2476	581	372	338	101	87	160	99	26	308	404	117	#	#	#	zfyve26	nm_015346	1	9666	0	Homo_sapiens_zinc_finger,_FYVE_domain_containing_26_(ZFYVE26),
AAAAAAAAAAAAAAAAA	2476	581	372	338	101	87	160	99	26	308	404	117	#	#	#	znf432	nm_014650	1	2569	0	Homo_sapiens_zinc_finger_protein_432_(ZNF432),_mRNA.
AAAAAAAAAAAAAAAAA	2476	581	372	338	101	87	160	99	26	308	404	117	#	#	#	zscan2	nm_017894	1	985	0	Homo_sapiens_zinc_finger_and_SCAN_domain_containing_2_(ZSCAN2),
AAAAAAAAAAAAAAAAC	74	24	5	9	3	4	4	2	1	8	14	18	#	#	#	#	#	#	#	0	#
AAAAAAAAAAAAAAAAG	163	38	29	22	7	4	7	5	3	22	26	21	#	#	#	#	#	#	#	0	#
AAAAAAAAAAAAAAAAT	47	10	8	2	0	3	1	0	2	13	8	5	#	#	#	#	#	#	#	0	#
AAAAAAAAAAAAAAACA	5	1	2	0	0	0	0	0	0	1	1	9	#	#	#	#	#	#	#	3.81136e-31	#
AAAAAAAAAAAAAAAGA	9	0	4	2	0	1	0	0	0	1	1	19	#	#	#	#	#	#	#	6.24218e-77	#
AAAAAAAAAAAAAAAGG	1	0	1	0	0	0	0	0	0	0	0	7	#	#	#	#	#	#	#	6.20588e-23	#
AAAAAAAAAAAAAAATA	2	0	0	0	0	0	0	0	0	0	2	1	nc_000002	228947272	-	#	#	#	#	1.84753e-25	#
AAAAAAAAAAAAAAATG	1	0	0	0	0	0	0	0	0	0	1	2	#	#	#	#	#	#	#	0.0889687	#
AAAAAAAAAAAAAAATT	1	0	0	0	1	0	0	0	0	0	0	4	#	#	#	#	#	#	#	1.54645e-05	#
AAAAAAAAAAAAAACAA	4	1	0	0	1	0	0	0	0	1	1	7	#	#	#	#	#	#	#	3.78754e-10	#
AAAAAAAAAAAAAAGAA	5	3	0	0	0	0	0	0	0	2	0	17	#	#	#	#	#	#	#	1.17916e-60	#
AAAAAAAAAAAAAAGAG	1	0	0	0	0	1	0	0	0	0	0	6	#	#	#	#	#	#	#	1.64848e-14	#
AAAAAAAAAAAAAAGGA	1	0	0	0	0	0	1	0	0	0	0	2	#	#	#	#	#	#	#	0.00146454	#
AAAAAAAAAAAAAATAA	3	0	0	0	0	0	0	0	0	1	2	1	nc_000008	74101444	-	#	#	#	#	3.76866e-11	#
AAAAAAAAAAAAAATTA	1	0	0	0	1	0	0	0	0	0	0	#	#	#	#	#	#	#	#	0.935529	#
AAAAAAAAAAAAAATTC	1	0	0	1	0	0	0	0	0	0	0	1	nc_000008	40905530	-	#	#	#	#	0.00207104	#
AAAAAAAAAAAAACAAA	1	0	0	0	0	0	1	0	0	0	0	4	#	#	#	#	#	#	#	1.48671e-16	#
AAAAAAAAAAAAACCAT	1	0	0	0	0	1	0	0	0	0	0	2	#	#	#	#	#	#	#	0.600773	#
AAAAAAAAAAAAAGAAA	7	0	1	3	1	0	0	0	0	1	1	11	#	#	#	#	ng_004712	1	486	6.74426e-51	Homo_sapiens_cytochrome_c_oxidase_subunit_VIIa_pseudogene_2
AAAAAAAAAAAAATTAA	1	0	0	0	0	0	0	1	0	0	0	#	#	#	#	#	#	#	#	0.0349886	#
AAAAAAAAAAAACAAAA	2	1	1	0	0	0	0	0	0	0	0	8	#	#	#	#	#	#	#	1.34602e-16	#
AAAAAAAAAAAACTTGA	1	0	1	0	0	0	0	0	0	0	0	#	#	#	#	#	#	#	#	0.0592138	#
AAAAAAAAAAAAGAAAA	6	2	1	0	1	0	0	1	0	0	1	5	#	#	#	#	#	#	#	8.00359e-61	#
AAAAAAAAAAAAGGGTG	1	0	0	0	0	0	0	0	1	0	0	#	#	#	#	#	#	#	#	0.960551	#
AAAAAAAAAAAAGTGGG	1	0	0	0	0	0	0	0	0	0	1	1	nc_000001	95211131	-	#	#	#	#	0.936722	#
AAAAAAAAAAAATAAAA	1	0	0	1	0	0	0	0	0	0	0	1	nc_000008	4911080	+	#	#	#	#	0.000218963	#
AAAAAAAAAAAATAATC	1	0	1	0	0	0	0	0	0	0	0	1	nc_000006	134989250	-	#	#	#	#	3.29422e-07	#
AAAAAAAAAAAATTAAA	1	0	0	0	0	0	0	0	0	0	1	#	#	#	#	#	#	#	#	0.0558054	#
AAAAAAAAAAAATTTTT	1	0	0	0	0	0	0	1	0	0	0	#	#	#	#	#	#	#	#	0.798781	#
AAAAAAAAAAACAAAAA	2	0	1	1	0	0	0	0	0	0	0	6	#	#	#	#	#	#	#	3.30069e-21	#
AAAAAAAAAAACCAAAG	1	0	0	0	1	0	0	0	0	0	0	1	nc_000014	49794243	-	#	#	#	#	0.839083	#
AAAAAAAAAAAGAAAAA	4	3	1	0	0	0	0	0	0	0	0	6	#	#	#	#	#	#	#	2.71216e-57	#
AAAAAAAAAAAGGGGAA	1	0	0	0	1	0	0	0	0	0	0	#	#	#	#	#	#	#	#	0.810483	#
AAAAAAAAAAAGTTTTA	1	0	0	0	0	0	0	0	0	0	1	#	#	#	#	#	#	#	#	0.829901	#
AAAAAAAAAAATCCTGC	1	1	0	0	0	0	0	0	0	0	0	#	#	#	#	#	#	#	#	0.393646	#
AAAAAAAAAAATCCTGT	1	0	0	0	0	0	0	0	0	0	1	#	#	#	#	#	#	#	#	0.055803	#
AAAAAAAAAAATGGCTA	2	0	2	0	0	0	0	0	0	0	0	#	#	#	#	#	#	#	#	0.0511525	#
AAAAAAAAAACAAAAAA	1	0	1	0	0	0	0	0	0	0	0	6	#	#	#	#	#	#	#	8.68399e-12	#
AAAAAAAAAACAACTTT	1	0	0	0	0	0	0	0	0	0	1	#	#	#	#	#	#	#	#	0.3649	#
AAAAAAAAAACCAAAAA	1	1	0	0	0	0	0	0	0	0	0	1	nc_000007	67780739	+	#	#	#	#	0.641709	#
AAAAAAAAAACCCCCTT	1	0	0	0	0	1	0	0	0	0	0	#	#	#	#	#	#	#	#	0.913903	#
AAAAAAAAAACTTGGGG	1	0	0	0	0	0	0	0	0	0	1	#	#	#	#	#	#	#	#	0.852844	#
AAAAAAAAAAGAAAAAA	7	1	2	1	0	0	1	0	1	1	0	6	#	#	#	#	#	#	#	5.69698e-76	#
AAAAAAAAAAGAAAAAG	1	0	0	0	0	0	0	0	0	1	0	3	#	#	#	#	#	#	#	0.0423967	#
AAAAAAAAAAGACCCTG	1	0	0	0	0	0	0	0	0	0	1	#	#	#	#	#	#	#	#	0.93668	#
AAAAAAAAAAGAGCCAT	1	0	0	0	0	0	0	0	0	0	1	#	#	#	#	#	#	#	#	0.82423	#
AAAAAAAAAAGGAAAAA	1	0	0	0	0	0	1	0	0	0	0	3	#	#	#	#	#	#	#	0.000456467	#
AAAAAAAAAAGGATCCA	1	0	1	0	0	0	0	0	0	0	0	#	#	#	#	#	#	#	#	0.899622	#
AAAAAAAAAAGGGTTTC	1	0	0	0	0	0	0	1	0	0	0	#	#	#	#	#	#	#	#	0.162376	#
AAAAAAAAAAGGTTCCA	1	0	0	0	0	0	0	0	0	0	1	#	#	#	#	#	#	#	#	0.528779	#
AAAAAAAAAAGTAAAAT	1	0	0	0	0	0	0	0	0	0	1	#	#	#	#	#	#	#	#	0.905059	#
AAAAAAAAAAGTCTCCT	1	0	1	0	0	0	0	0	0	0	0	2	#	#	#	#	#	#	#	0.0592138	#
AAAAAAAAAATATCTAA	1	0	1	0	0	0	0	0	0	0	0	#	#	#	#	#	#	#	#	0.767628	#
AAAAAAAAAATCCAACG	1	0	1	0	0	0	0	0	0	0	0	#	#	#	#	#	#	#	#	0.0789547	#
AAAAAAAAAATCTTGCA	2	0	0	0	0	1	0	1	0	0	0	#	#	#	#	#	#	#	#	1.00393e-05	#
AAAAAAAAAATGGAAAA	1	0	0	0	0	1	0	0	0	0	0	#	#	#	#	#	#	#	#	0.897887	#
AAAAAAAAAATGTAAAT	1	1	0	0	0	0	0	0	0	0	0	1	nc_000002	58546757	-	#	#	#	#	0.641134	#
AAAAAAAAAATTGGGTT	1	0	0	0	0	0	1	0	0	0	0	#	#	#	#	#	#	#	#	0.91266	#
AAAAAAAAACAAAAAAA	1	0	1	0	0	0	0	0	0	0	0	1	nc_000010	88652122	-	#	#	#	#	7.88179e-18	#
AAAAAAAAACAACTTTG	1	0	1	0	0	0	0	0	0	0	0	#	#	#	#	#	#	#	#	0.677375	#
AAAAAAAAACCCCAAAG	1	0	0	0	0	0	0	0	0	1	0	#	#	#	#	#	#	#	#	0.953382	#
AAAAAAAAACCTTTGAA	1	1	0	0	0	0	0	0	0	0	0	#	#	#	#	#	#	#	#	0.948357	#
AAAAAAAAACCTTTTGG	1	0	0	0	0	0	0	0	0	0	1	#	#	#	#	#	#	#	#	0.756054	#
AAAAAAAAACGGTTCTA	1	0	1	0	0	0	0	0	0	0	0	#	#	#	#	#	#	#	#	0.893611	#
AAAAAAAAACTACAAAA	1	0	0	0	0	1	0	0	0	0	0	#	#	#	#	#	#	#	#	0.915631	#
AAAAAAAAACTTCTTTG	1	0	0	0	0	0	0	0	0	1	0	#	#	#	#	#	#	#	#	0.954682	#
AAAAAAAAACTTGTGCT	1	0	0	0	0	0	0	1	0	0	0	#	#	#	#	#	#	#	#	0.292435	#
AAAAAAAAACTTTGTGG	1	1	0	0	0	0	0	0	0	0	0	#	#	#	#	#	#	#	#	0.809217	#
AAAAAAAAAGAAAAAAA	7	2	1	0	0	0	0	0	0	0	4	4	#	#	#	#	#	#	#	2.77383e-60	#
AAAAAAAAAGAAAAAAC	1	0	0	0	1	0	0	0	0	0	0	1	nc_000008	13084081	-	#	#	#	#	3.38263e-07	#
AAAAAAAAAGAAAACAA	1	0	0	0	0	1	0	0	0	0	0	#	#	#	#	#	#	#	#	0.926592	#
AAAAAAAAAGAAAAGAA	1	0	1	0	0	0	0	0	0	0	0	3	#	#	#	#	#	#	#	2.83333e-06	#
AAAAAAAAAGGCCATAA	1	0	0	0	0	0	0	0	0	0	1	#	#	#	#	#	#	#	#	0.942152	#
AAAAAAAAAGTAGAGAA	1	0	0	0	0	0	0	0	0	1	0	#	#	#	#	#	#	#	#	0.825192	#
AAAAAAAAAGTTGTAAA	1	0	0	0	0	0	0	0	0	0	1	1	nc_000005	83674902	-	#	#	#	#	0.0557981	#
AAAAAAAAAGTTTATCT	1	0	0	0	1	0	0	0	0	0	0	#	#	#	#	#	#	#	#	0.943233	#
AAAAAAAAATAAAAACA	1	1	0	0	0	0	0	0	0	0	0	#	#	#	#	#	#	#	#	0.648533	#
AAAAAAAAATATCTTTC	1	1	0	0	0	0	0	0	0	0	0	#	#	#	#	#	#	#	#	0.827592	#
AAAAAAAAATCCATCTT	1	0	0	0	0	0	0	0	0	1	0	#	#	#	#	#	#	#	#	1.39458e-07	#
AAAAAAAAATCTTACAC	1	0	0	0	0	0	0	1	0	0	0	#	#	#	#	#	#	#	#	0.0256224	#
AAAAAAAAATCTTGCAC	23	1	1	1	7	1	1	1	1	4	5	2	#	#	#	#	#	#	#	1.01361e-77	#
AAAAAAAAATGGCTAAA	1	0	1	0	0	0	0	0	0	0	0	#	#	#	#	#	#	#	#	0.00331833	#
AAAAAAAAATGGGTTCA	67	1	61	0	0	2	1	0	0	1	1	#	#	#	#	#	#	#	#	2.48171e-94	#
AAAAAAAAATTTAAAGA	1	0	0	0	0	0	0	0	1	0	0	#	#	#	#	#	#	#	#	0.877492	#
AAAAAAAAATTTGGGGT	1	1	0	0	0	0	0	0	0	0	0	#	#	#	#	#	#	#	#	0.868508	#
AAAAAAAAATTTGTATG	1	1	0	0	0	0	0	0	0	0	0	#	#	#	#	#	#	#	#	0.14653	#
AAAAAAAAATTTGTGCC	1	0	0	0	0	0	0	0	1	0	0	#	#	#	#	#	#	#	#	0.915591	#
AAAAAAAAATTTTGTCC	1	0	0	0	0	0	0	0	0	1	0	#	#	#	#	#	#	#	#	0.92291	#
AAAAAAAACAAAAAAAA	2	0	0	1	0	0	0	0	0	0	1	1	nc_000003	129290121	-	#	#	#	#	2.23661e-12	#
AAAAAAAACAAATTTCA	2	0	0	0	0	0	0	0	1	0	1	#	#	#	#	#	#	#	#	0.516439	#
AAAAAAAACAAATTTTT	1	0	0	0	0	0	1	0	0	0	0	#	#	#	#	#	#	#	#	0.950054	#
AAAAAAAACAATGGTGT	1	0	0	0	0	0	1	0	0	0	0	#	#	#	#	#	#	#	#	0.933705	#
AAAAAAAACACAAGAGG	1	0	0	0	1	0	0	0	0	0	0	#	#	#	#	#	#	#	#	0.961283	#
AAAAAAAACATCCAAGT	2	0	1	0	0	0	0	0	0	0	1	1	nc_000001	114050065	+	#	#	#	#	0.000283511	#
AAAAAAAACATTTCCAG	1	0	0	0	0	0	1	0	0	0	0	#	#	#	#	#	#	#	#	0.954262	#
AAAAAAAACCACAAAGG	1	0	0	0	0	0	0	0	0	0	1	#	#	#	#	#	#	#	#	0.944829	#
AAAAAAAACCCTCTTCT	1	0	0	0	1	0	0	0	0	0	0	#	#	#	#	#	#	#	#	0.895124	#
AAAAAAAACCTTCACCC	1	0	0	0	0	0	0	0	0	1	0	#	#	#	#	#	#	#	#	0.938381	#
AAAAAAAACTACCCCCC	1	0	0	0	0	0	0	1	0	0	0	#	#	#	#	#	#	#	#	0.75346	#
AAAAAAAACTGTGGCTC	1	0	0	0	1	0	0	0	0	0	0	#	#	#	#	#	#	#	#	0.942815	#
AAAAAAAACTTACTCTT	3	0	0	0	1	0	1	0	1	0	0	1	nc_000014	57749937	+	#	#	#	#	6.57114e-07	#
AAAAAAAACTTGTGCCT	1	0	0	0	1	0	0	0	0	0	0	#	#	#	#	#	#	#	#	0.587619	#
AAAAAAAACTTGTGGCT	1	0	0	0	0	0	0	0	0	1	0	#	#	#	#	#	#	#	#	0.719975	#
AAAAAAAACTTTGCTTC	1	0	0	0	0	0	1	0	0	0	0	#	#	#	#	#	#	#	#	0.919564	#
AAAAAAAACTTTGTGGA	1	0	0	0	1	0	0	0	0	0	0	#	#	#	#	#	#	#	#	0.823483	#
AAAAAAAACTTTGTGTT	1	0	0	0	0	0	1	0	0	0	0	#	#	#	#	#	#	#	#	0.845052	#
AAAAAAAAGAAAAAAAA	4	0	0	0	0	0	0	0	1	2	1	1	nc_000004	150025227	+	#	#	#	#	4.31181e-71	#
AAAAAAAAGAAAAAAAG	2	0	0	1	0	0	0	0	0	0	1	2	#	#	#	#	#	#	#	8.47662e-06	#
AAAAAAAAGAAATAAGG	1	1	0	0	0	0	0	0	0	0	0	#	#	#	#	#	#	#	#	0.824029	#
AAAAAAAAGAACCCTTG	1	0	0	0	0	0	0	0	0	0	1	#	#	#	#	#	#	#	#	0.944556	#
AAAAAAAAGAAGTTTTG	49	6	5	2	7	5	6	9	2	4	3	1	nc_000016	65157392	+	cklf	nm_016326	1	328	0	Homo_sapiens_chemokine-like_factor_(CKLF),_transcript_variant_3,
AAAAAAAAGAAGTTTTG	49	6	5	2	7	5	6	9	2	4	3	1	nc_000016	65157392	+	cklf	nm_016951	1	583	0	Homo_sapiens_chemokine-like_factor_(CKLF),_transcript_variant_1,
AAAAAAAAGAAGTTTTG	49	6	5	2	7	5	6	9	2	4	3	1	nc_000016	65157392	+	cklf	nm_181640	1	424	0	Homo_sapiens_chemokine-like_factor_(CKLF),_transcript_variant_2,
AAAAAAAAGAAGTTTTG	49	6	5	2	7	5	6	9	2	4	3	1	nc_000016	65157392	+	cklf	nm_181641	1	487	0	Homo_sapiens_chemokine-like_factor_(CKLF),_transcript_variant_4,
AAAAAAAAGAGTTTGTT	1	0	0	0	0	0	0	1	0	0	0	#	#	#	#	#	#	#	#	0.677776	#
AAAAAAAAGCGGGTTCA	1	0	1	0	0	0	0	0	0	0	0	#	#	#	#	#	#	#	#	0.06093	#
AAAAAAAAGGCATCAAC	34	4	3	8	2	4	0	2	2	6	3	1	nc_000018	3448383	-	#	#	#	#	5.5621e-91	#
AAAAAAAAGGGAAGCAG	1	0	0	0	0	0	0	0	0	0	1	#	#	#	#	#	#	#	#	0.728463	#
AAAAAAAAGGGGAACCT	1	0	0	0	1	0	0	0	0	0	0	#	#	#	#	#	#	#	#	0.969771	#
AAAAAAAAGGGTTTTTT	1	0	0	0	0	0	0	0	1	0	0	#	#	#	#	#	#	#	#	0.858378	#
AAAAAAAAGGTGGATGG	1	0	0	0	0	0	1	0	0	0	0	#	#	#	#	#	#	#	#	0.963152	#
AAAAAAAAGTCTCCAAG	1	0	0	0	0	0	1	0	0	0	0	#	#	#	#	#	#	#	#	0.849335	#
AAAAAAAATAAAAAACA	1	0	0	0	0	1	0	0	0	0	0	#	#	#	#	#	#	#	#	0.679381	#
AAAAAAAATAAATAAAA	1	0	0	0	0	0	1	0	0	0	0	1	nc_000019	62657480	-	#	#	#	#	6.31912e-07	#
AAAAAAAATAAATAAAT	1	0	0	0	1	0	0	0	0	0	0	2	#	#	#	#	#	#	#	0.818337	#
AAAAAAAATAAGTTAAA	1	0	0	0	0	0	1	0	0	0	0	#	#	#	#	#	#	#	#	0.904028	#
AAAAAAAATATTTTTTC	2	2	0	0	0	0	0	0	0	0	0	#	#	#	#	#	#	#	#	0.00145051	#
AAAAAAAATCACAGTAG	2	0	0	0	2	0	0	0	0	0	0	#	#	#	#	#	#	#	#	1.39014e-05	#
AAAAAAAATCAGGCACC	25	1	3	2	2	2	1	4	1	6	3	1	nc_000023	136481959	-	#	#	#	#	2.47268e-29	#
AAAAAAAATCCCCGGGT	1	0	0	0	1	0	0	0	0	0	0	#	#	#	#	#	#	#	#	0.797389	#
AAAAAAAATCCTTTGCC	1	0	0	0	1	0	0	0	0	0	0	#	#	#	#	#	#	#	#	0.84603	#
AAAAAAAATCTTGCACA	1	0	0	0	0	0	1	0	0	0	0	#	#	#	#	#	#	#	#	0.0415576	#
AAAAAAAATGAAGTAGG	43	4	2	4	5	5	4	11	3	2	3	1	nc_000007	111770206	+	znf277	nm_021994	1	1668	0	Homo_sapiens_zinc_finger_protein_277_(ZNF277),_mRNA.
AAAAAAAATGGAAAGGA	1	0	0	0	0	0	1	0	0	0	0	#	#	#	#	#	#	#	#	0.937813	#
AAAAAAAATGGCTGGGG	1	0	0	0	0	0	0	0	0	1	0	#	#	#	#	#	#	#	#	0.908978	#
AAAAAAAATGGGTTTTC	1	0	0	0	0	0	0	0	0	1	0	#	#	#	#	#	#	#	#	0.887972	#
AAAAAAAATTATAAAAA	1	0	0	0	0	0	0	0	0	0	1	1	nc_000005	162677238	-	#	#	#	#	0.923092	#
AAAAAAAATTATGGATT	1	1	0	0	0	0	0	0	0	0	0	#	#	#	#	#	#	#	#	0.770916	#
AAAAAAAATTATTGGTT	3	0	0	0	1	0	1	1	0	0	0	1	nc_000008	39893223	+	#	#	#	#	5.52962e-05	#
AAAAAAAATTTCCAAAT	1	0	0	0	0	1	0	0	0	0	0	#	#	#	#	#	#	#	#	0.854491	#
AAAAAAAATTTCCAATG	1	0	0	1	0	0	0	0	0	0	0	#	#	#	#	#	#	#	#	0.000286095	#
AAAAAAAATTTGTGCTT	1	0	0	0	1	0	0	0	0	0	0	#	#	#	#	#	#	#	#	0.775613	#
AAAAAAAATTTTATTGT	4	1	0	0	0	0	0	0	1	1	1	2	#	#	#	#	#	#	#	5.49334e-16	#
AAAAAAAATTTTCCAAT	1	0	0	0	0	0	1	0	0	0	0	#	#	#	#	#	#	#	#	0.625192	#
AAAAAAAATTTTCTGTA	1	0	0	0	1	0	0	0	0	0	0	#	#	#	#	#	#	#	#	0.801542	#
AAAAAAAATTTTCTGTT	1	0	0	0	0	0	0	0	0	0	1	#	#	#	#	#	#	#	#	0.845055	#
AAAAAAAATTTTGATGG	1	0	0	0	0	0	0	0	0	1	0	#	#	#	#	#	#	#	#	0.910728	#
AAAAAAAATTTTTTGGT	1	0	0	0	0	0	0	0	0	0	1	#	#	#	#	#	#	#	#	0.895764	#
AAAAAAAATTTTTTTGG	1	0	0	0	0	0	0	1	0	0	0	1	nc_000008	410342	+	#	#	#	#	0.620366	#
AAAAAAACAAACCTAAG	1	0	0	0	0	0	1	0	0	0	0	#	#	#	#	#	#	#	#	0.000129461	#
AAAAAAACAAACTGCTT	1	0	0	0	0	0	0	0	1	0	0	#	#	#	#	#	#	#	#	0.0522114	#
AAAAAAACAAATAACCT	1	0	0	0	0	0	0	0	0	1	0	#	#	#	#	#	#	#	#	0.958027	#
AAAAAAACAATTCAGTT	4	0	0	2	0	0	1	0	0	1	0	1	nc_000012	48780625	-	#	#	#	#	2.30769e-23	#
AAAAAAACACATAGTGC	1	1	0	0	0	0	0	0	0	0	0	1	nc_000022	16018918	-	#	#	#	#	0.0380831	#
AAAAAAACAGAGACTTT	1	0	0	0	1	0	0	0	0	0	0	#	#	#	#	#	#	#	#	0.360498	#
AAAAAAACAGCAAAAAT	1	0	1	0	0	0	0	0	0	0	0	#	#	#	#	#	#	#	#	0.887145	#
AAAAAAACAGTGACTTT	16	3	1	1	1	0	5	2	0	3	0	1	nc_000018	54219344	+	#	#	#	#	6.71171e-49	#
AAAAAAACATCATAATT	1	0	0	0	0	0	1	0	0	0	0	1	nc_000003	172090983	+	#	#	#	#	0.0469651	#
AAAAAAACATTCTGGCT	1	0	0	0	0	0	0	0	0	1	0	#	#	#	#	#	#	#	#	0.939556	#
AAAAAAACATTTTTAAG	1	0	0	0	0	0	0	0	0	0	1	#	#	#	#	#	#	#	#	0.0558003	#
AAAAAAACCAAAAAAAA	1	0	0	0	1	0	0	0	0	0	0	#	#	#	#	#	#	#	#	0.0348802	#
AAAAAAACCAAGACTAG	1	0	0	0	0	0	0	0	0	0	1	1	nc_000015	50629253	+	#	#	#	#	0.0557981	#
AAAAAAACCCAAACCCA	1	0	0	0	0	0	1	0	0	0	0	#	#	#	#	#	#	#	#	0.18206	#
AAAAAAACCCAAACCCC	1	0	0	0	0	0	1	0	0	0	0	#	#	#	#	#	#	#	#	0.776336	#
AAAAAAACCCAACCCAG	4	0	0	0	0	4	0	0	0	0	0	#	#	#	#	#	#	#	#	3.68144e-15	#
AAAAAAACCCCCCAAAA	1	0	0	0	0	0	1	0	0	0	0	#	#	#	#	#	#	#	#	0.886919	#
AAAAAAACCCTTTTGAG	1	0	0	0	1	0	0	0	0	0	0	#	#	#	#	#	#	#	#	0.0337704	#
AAAAAAACCTGTGCTTC	1	1	0	0	0	0	0	0	0	0	0	#	#	#	#	#	#	#	#	0.789094	#
AAAAAAACTACTTCAAA	1	0	0	0	0	0	0	0	0	0	1	#	#	#	#	#	#	#	#	0.0291532	#
AAAAAAACTATACTTCC	1	0	0	0	0	0	0	0	0	0	1	1	nc_000009	130787790	+	#	#	#	#	0.0558075	#
AAAAAAACTATCGAAAA	1	0	0	0	0	0	1	0	0	0	0	1	nc_000012	88659164	+	#	#	#	#	0.432519	#
AAAAAAACTATGCTGCT	2	0	0	0	0	0	0	2	0	0	0	1	nc_000013	52131328	+	sugt1	nm_006704	4	326	6.45511e-44	Homo_sapiens_SGT1,_suppressor_of_G2_allele_of_SKP1_(S._cerevisiae)
AAAAAAACTCAATACCT	1	0	0	0	0	1	0	0	0	0	0	1	nc_000012	42033238	+	#	#	#	#	0.030661	#
AAAAAAACTCAATAGGA	1	1	0	0	0	0	0	0	0	0	0	#	#	#	#	#	#	#	#	0.00554843	#
AAAAAAACTCATAGTTT	6	1	0	0	1	0	2	2	0	0	0	1	nc_000008	95509268	+	#	#	#	#	1.32098e-16	#
AAAAAAACTCCAAAATA	1	1	0	0	0	0	0	0	0	0	0	#	#	#	#	#	#	#	#	0.43278	#
AAAAAAACTCGTTCCCA	1	0	0	0	1	0	0	0	0	0	0	#	#	#	#	#	#	#	#	0.958647	#
AAAAAAACTTATGTTGC	1	0	0	0	0	1	0	0	0	0	0	#	#	#	#	#	#	#	#	0.86352	#
AAAAAAAGAAAAAAAAA	6	2	1	0	0	0	1	0	0	1	1	2	#	#	#	#	#	#	#	1.24082e-47	#
AAAAAAAGAAAAAGTAG	1	0	0	0	1	0	0	0	0	0	0	#	#	#	#	#	#	#	#	0.822685	#
AAAAAAAGAAAAGTAAA	1	0	0	0	0	0	0	0	0	0	1	#	#	#	#	#	#	#	#	0.873133	#
AAAAAAAGAAACGTTGC	1	0	0	0	0	1	0	0	0	0	0	#	#	#	#	#	#	#	#	0.841405	#
AAAAAAAGAAAGAAAAA	2	0	1	0	0	0	0	0	0	1	0	3	#	#	#	#	#	#	#	4.60585e-07	#
AAAAAAAGAAATGAAAT	1	0	1	0	0	0	0	0	0	0	0	1	nc_000008	32198142	+	#	#	#	#	0.0592246	#
AAAAAAAGAAATTAAAG	1	0	0	0	0	0	0	1	0	0	0	#	#	#	#	#	#	#	#	0.844227	#
AAAAAAAGAACCATTTG	1	0	0	1	0	0	0	0	0	0	0	#	#	#	#	#	#	#	#	0.0312066	#
AAAAAAAGAAGGCATAG	1	1	0	0	0	0	0	0	0	0	0	#	#	#	#	#	#	#	#	0.911628	#
AAAAAAAGAATATAATT	1	0	0	0	1	0	0	0	0	0	0	#	#	#	#	#	#	#	#	0.933356	#
AAAAAAAGAATTAAAGG	1	0	0	0	0	0	0	1	0	0	0	#	#	#	#	#	#	#	#	0.470023	#
AAAAAAAGAGTAAATCC	1	0	0	0	0	0	0	1	0	0	0	#	#	#	#	#	#	#	#	0.960145	#
AAAAAAAGCAAAAAAAA	8	1	0	1	0	0	1	0	0	3	2	2	#	#	#	znf480	nm_144684	1	4700	6.03412e-29	Homo_sapiens_zinc_finger_protein_480_(ZNF480),_mRNA.
AAAAAAAGCAAATTTCA	8	0	1	2	1	0	3	0	0	0	1	1	nc_000019	57520972	+	#	#	#	#	4.49036e-50	#
AAAAAAAGCAATTTTCA	1	1	0	0	0	0	0	0	0	0	0	#	#	#	#	#	#	#	#	0.87043	#
AAAAAAAGCTCGTCCAA	1	0	0	0	0	0	0	0	0	0	1	#	#	#	#	#	#	#	#	0.92247	#
AAAAAAAGCTCTTGACC	1	0	0	0	0	0	0	0	0	1	0	#	#	#	#	#	#	#	#	0.911615	#
AAAAAAAGCTGCAGTCA	1	1	0	0	0	0	0	0	0	0	0	1	nc_000015	63967426	-	#	#	#	#	7.16106e-13	#
AAAAAAAGCTTTTCACA	1	0	0	0	0	0	0	0	0	0	1	1	nc_000005	147228790	+	#	#	#	#	0.0557981	#
AAAAAAAGGAAAAATTG	1	0	0	1	0	0	0	0	0	0	0	1	nc_000001	172405463	-	#	#	#	#	0.0312049	#
AAAAAAAGGAAGCAGAT	1	0	0	0	0	1	0	0	0	0	0	#	#	#	#	#	#	#	#	0.0306578	#
AAAAAAAGGAATCAAAA	1	0	0	0	0	0	0	0	0	0	1	#	#	#	#	#	#	#	#	0.769781	#
AAAAAAAGGAATCAGAA	1	0	0	0	0	0	1	0	0	0	0	#	#	#	#	#	#	#	#	0.8177	#
AAAAAAAGGAATCCGAA	1	0	0	0	0	0	1	0	0	0	0	#	#	#	#	#	#	#	#	0.755862	#
AAAAAAAGGAATTTGTG	1	0	0	0	0	0	0	0	0	0	1	#	#	#	#	#	#	#	#	0.940486	#
AAAAAAAGGACAGCCCT	1	1	0	0	0	0	0	0	0	0	0	#	#	#	#	#	#	#	#	0.0380572	#
AAAAAAAGGAGCCAAAG	1	1	0	0	0	0	0	0	0	0	0	#	#	#	#	#	#	#	#	0.837251	#
AAAAAAAGGATAAATGG	1	0	1	0	0	0	0	0	0	0	0	#	#	#	#	#	#	#	#	0.924193	#
AAAAAAAGGATGGTCTG	1	0	0	0	0	1	0	0	0	0	0	#	#	#	#	#	#	#	#	0.0306541	#
AAAAAAAGGATGTTAAT	1	1	0	0	0	0	0	0	0	0	0	1	nc_000014	61284547	-	#	#	#	#	8.15004e-11	#
AAAAAAAGGCAAGGCAA	1	0	0	0	0	0	0	0	0	1	0	2	#	#	#	#	#	#	#	0.0559772	#
AAAAAAAGGCAGCAGCT	1	0	0	0	0	0	0	0	0	0	1	#	#	#	#	#	#	#	#	0.0558411	#
AAAAAAAGGCATATGGA	2	0	0	1	0	1	0	0	0	0	0	1	nc_000007	151973614	-	#	#	#	#	2.7661e-09	#
AAAAAAAGGGCCCGGTC	1	0	0	0	0	0	0	1	0	0	0	#	#	#	#	#	#	#	#	0.945389	#
AAAAAAAGGGTGAAGGA	1	0	0	0	0	0	0	0	0	0	1	#	#	#	#	#	#	#	#	0.932907	#
AAAAAAAGGGTGAATGA	1	0	0	0	0	0	0	1	0	0	0	#	#	#	#	#	#	#	#	0.926113	#
AAAAAAAGGGTGGAGGG	1	1	0	0	0	0	0	0	0	0	0	#	#	#	#	#	#	#	#	0.69875	#
AAAAAAAGGGTTGATGG	1	0	0	0	1	0	0	0	0	0	0	#	#	#	#	#	#	#	#	0.807332	#
AAAAAAAGGTAAAAAAA	1	0	0	0	0	0	1	0	0	0	0	#	#	#	#	#	#	#	#	0.914968	#
AAAAAAAGGTGTTTATT	1	0	0	0	0	0	0	0	0	1	0	#	#	#	#	#	#	#	#	0.769505	#
AAAAAAAGGTTGACGGG	1	0	0	0	0	0	1	0	0	0	0	#	#	#	#	#	#	#	#	0.933965	#
AAAAAAAGGTTGAGGAA	1	0	0	0	0	1	0	0	0	0	0	#	#	#	#	#	#	#	#	0.926357	#
AAAAAAAGGTTGAGGGA	1	0	0	0	0	1	0	0	0	0	0	#	#	#	#	#	#	#	#	0.884962	#
AAAAAAAGGTTGGAGGG	1	0	0	0	0	0	0	0	0	0	1	#	#	#	#	#	#	#	#	0.962219	#
AAAAAAAGGTTTGAGGG	1	0	0	0	0	0	1	0	0	0	0	#	#	#	#	#	#	#	#	0.935089	#
AAAAAAAGTATTTTTCC	1	0	0	0	0	0	0	0	0	0	1	#	#	#	#	#	#	#	#	0.922429	#
AAAAAAAGTCCTGGATA	1	0	0	0	1	0	0	0	0	0	0	#	#	#	#	#	#	#	#	0.949857	#
AAAAAAAGTCTCCTAAA	1	0	0	0	0	0	0	0	0	0	1	#	#	#	#	#	#	#	#	0.0759393	#
AAAAAAAGTGGCCTGGC	1	0	0	0	0	0	0	0	0	1	0	#	#	#	#	#	#	#	#	0.930528	#
AAAAAAAGTTATAAAAA	2	1	0	0	0	0	0	0	0	0	1	3	#	#	#	#	#	#	#	4.4206e-05	#
AAAAAAATAAAAAAAAA	2	0	0	0	0	0	0	0	0	1	1	2	#	#	#	#	#	#	#	2.04936e-09	#
AAAAAAATAAAAAACAA	1	0	0	0	0	0	0	0	0	0	1	3	#	#	#	#	#	#	#	0.00226479	#
AAAAAAATAAAAATAAA	2	0	0	0	0	0	1	1	0	0	0	5	#	#	#	#	#	#	#	6.4077e-11	#
AAAAAAATAAAAATCCC	9	2	4	0	0	2	0	0	0	0	1	#	#	#	#	#	#	#	#	4.3167e-24	#
AAAAAAATAAAAATGGG	1	0	0	0	0	0	1	0	0	0	0	#	#	#	#	#	#	#	#	0.874785	#
AAAAAAATAAAAGACAA	1	0	0	0	0	0	0	0	0	0	1	#	#	#	#	#	#	#	#	0.604314	#
AAAAAAATAAAATTGGT	1	0	0	0	0	0	0	0	1	0	0	#	#	#	#	#	#	#	#	0.964081	#
AAAAAAATAAACGATAA	1	1	0	0	0	0	0	0	0	0	0	#	#	#	#	#	#	#	#	0.0121488	#
AAAAAAATAAATATATT	1	0	0	0	0	0	1	0	0	0	0	#	#	#	#	#	#	#	#	0.911451	#
AAAAAAATAACAACAAA	3	1	0	0	0	1	1	0	0	0	0	1	nc_000003	187786282	-	#	#	#	#	2.14689e-15	#
AAAAAAATAACAGGTTT	1	1	0	0	0	0	0	0	0	0	0	1	nc_000002	27861567	+	#	#	#	#	0.0381433	#
AAAAAAATAAGGGAGAC	1	1	0	0	0	0	0	0	0	0	0	#	#	#	#	#	#	#	#	0.710545	#
AAAAAAATAATGTAAAT	1	1	0	0	0	0	0	0	0	0	0	2	#	#	#	#	xm_049037	3	2402	0.0387647	PREDICTED:_Homo_sapiens_trinucleotide_repeat_containing_9,
AAAAAAATAATGTAAAT	1	1	0	0	0	0	0	0	0	0	0	2	#	#	#	#	xm_931515	3	2455	0.0387647	PREDICTED:_Homo_sapiens_trinucleotide_repeat_containing_9,
AAAAAAATAATGTAAAT	1	1	0	0	0	0	0	0	0	0	0	2	#	#	#	#	xm_931523	3	2695	0.0387647	PREDICTED:_Homo_sapiens_trinucleotide_repeat_containing_9,
AAAAAAATAATGTAAAT	1	1	0	0	0	0	0	0	0	0	0	2	#	#	#	#	xm_941030	3	2402	0.0387647	PREDICTED:_Homo_sapiens_trinucleotide_repeat_containing_9,
AAAAAAATAATGTAAAT	1	1	0	0	0	0	0	0	0	0	0	2	#	#	#	#	xm_944953	3	2455	0.0387647	PREDICTED:_Homo_sapiens_trinucleotide_repeat_containing_9,
AAAAAAATAATGTAAAT	1	1	0	0	0	0	0	0	0	0	0	2	#	#	#	#	xm_944954	3	2701	0.0387647	PREDICTED:_Homo_sapiens_trinucleotide_repeat_containing_9,
AAAAAAATAGAAGACAA	2	0	0	0	0	1	1	0	0	0	0	#	#	#	#	#	#	#	#	0.0909229	#
AAAAAAATAGCAACAGT	4	0	0	0	0	0	0	2	0	1	1	1	nc_000016	22983236	-	#	#	#	#	1.74368e-09	#
AAAAAAATAGGTTCCCT	1	1	0	0	0	0	0	0	0	0	0	#	#	#	#	#	#	#	#	0.898765	#
AAAAAAATAGTCAATAA	1	0	0	0	0	0	0	0	0	0	1	#	#	#	#	#	#	#	#	9.32389e-08	#
AAAAAAATATTTTTTAG	1	0	0	0	0	1	0	0	0	0	0	1	nc_000004	79016861	-	#	#	#	#	0.0306592	#
AAAAAAATCAAAAGGCT	1	0	0	0	0	0	0	0	1	0	0	#	#	#	#	#	#	#	#	0.893035	#
AAAAAAATCAAATTTTT	4	1	0	0	1	0	1	0	0	1	0	1	nc_000004	84231037	-	plac8	nm_016619	1	570	0	Homo_sapiens_placenta-specific_8_(PLAC8),_mRNA.
AAAAAAATCAAGTGAAA	1	1	0	0	0	0	0	0	0	0	0	#	#	#	#	#	#	#	#	0.921905	#
AAAAAAATCAAGTGCAA	1	0	0	0	0	0	0	0	0	1	0	#	#	#	#	#	#	#	#	0.0565204	#
AAAAAAATCAATATTAA	30	9	5	2	0	2	4	0	1	5	2	1	nc_000015	32221344	-	c15orf29	nm_024713	10	1488	1.44007e-98	Homo_sapiens_chromosome_15_open_reading_frame_29_(C15orf29),_mRNA.
AAAAAAATCAATTGAAA	12	1	1	1	3	0	1	1	1	2	1	1	nc_000002	37061773	-	kiaa1414	nm_019024	1	6676	1.29896e-84	Homo_sapiens_KIAA1414_protein_(KIAA1414),_mRNA.
AAAAAAATCAATTTATT	1	0	0	0	1	0	0	0	0	0	0	1	nc_000004	124036961	+	#	#	#	#	0.0337598	#
AAAAAAATCACAGTAGG	3	0	0	0	0	1	0	0	2	0	0	1	nc_000006	123088662	-	#	#	#	#	5.47145e-08	#
AAAAAAATCAGTTTAGA	2	1	0	0	0	0	0	0	0	1	0	1	nc_000017	68791405	+	#	#	#	#	2.92826e-07	#
AAAAAAATCGAGGGCCT	1	0	0	0	0	0	0	0	0	1	0	#	#	#	#	#	#	#	#	0.960674	#
AAAAAAATCGGCAGTTG	1	0	0	0	0	1	0	0	0	0	0	#	#	#	#	#	#	#	#	0.0306541	#
AAAAAAATCTCAGTACC	1	0	0	0	1	0	0	0	0	0	0	1	nc_000009	114379223	-	#	#	#	#	0.033796	#
AAAAAAATGAAAGTAGA	1	1	0	0	0	0	0	0	0	0	0	#	#	#	#	#	#	#	#	0.721781	#
AAAAAAATGAAATTTTG	1	0	0	0	0	0	1	0	0	0	0	1	nc_000014	47252756	-	#	#	#	#	0.00168013	#
AAAAAAATGAATATCCT	1	0	0	0	0	0	0	0	0	0	1	#	#	#	#	#	#	#	#	0.688809	#
AAAAAAATGACCAAACT	1	0	0	0	0	0	0	0	1	0	0	#	#	#	#	#	#	#	#	0.0018759	#
AAAAAAATGAGATGAGC	1	0	0	0	0	0	0	0	1	0	0	#	#	#	#	#	#	#	#	0.0522267	#
AAAAAAATGATGACTGG	1	1	0	0	0	0	0	0	0	0	0	1	nc_000004	98817535	+	#	#	#	#	0.15984	#
AAAAAAATGATGGCCGT	1	0	0	0	0	1	0	0	0	0	0	#	#	#	#	#	#	#	#	0.288578	#
AAAAAAATGATGGCTGG	157	32	9	13	20	22	6	16	19	6	14	1	nc_000012	94435407	-	usp44	nm_001042403	1	2937	1.72451e-237	Homo_sapiens_ubiquitin_specific_peptidase_44_(USP44),_transcript
AAAAAAATGATGGCTGG	157	32	9	13	20	22	6	16	19	6	14	1	nc_000012	94435407	-	usp44	nm_032147	1	3079	1.72451e-237	Homo_sapiens_ubiquitin_specific_peptidase_44_(USP44),_transcript
AAAAAAATGCCTTTGTT	1	0	0	0	0	0	0	0	1	0	0	1	nc_000013	48855048	-	cab39l	nm_001031724	5	262	0.000106959	Homo_sapiens_calcium_binding_protein_39-like_(CAB39L),_transcript
AAAAAAATGGAAAGACA	1	0	0	0	0	0	0	0	1	0	0	#	#	#	#	#	#	#	#	0.0533799	#
AAAAAAATGGACCTGGT	1	0	0	0	0	0	0	0	0	0	1	#	#	#	#	#	#	#	#	0.929291	#
AAAAAAATGGATCTGTG	1	0	0	0	1	0	0	0	0	0	0	#	#	#	#	#	#	#	#	0.87229	#
AAAAAAATGGCTAAATT	1	0	0	0	1	0	0	0	0	0	0	#	#	#	#	#	#	#	#	0.925416	#
AAAAAAATGGGGTTCAA	1	0	1	0	0	0	0	0	0	0	0	#	#	#	#	#	#	#	#	0.590078	#
AAAAAAATGGGTTCAGT	1	0	1	0	0	0	0	0	0	0	0	#	#	#	#	#	#	#	#	0.059273	#
AAAAAAATGGTGCTTCC	1	0	0	0	0	0	0	1	0	0	0	#	#	#	#	#	#	#	#	0.919518	#
AAAAAAATGGTTGATGA	1	0	0	1	0	0	0	0	0	0	0	#	#	#	#	#	#	#	#	0.789264	#
AAAAAAATGGTTGATGG	1	0	0	0	0	0	0	0	0	1	0	#	#	#	#	#	#	#	#	0.691102	#
AAAAAAATGTACTATTT	1	0	0	0	0	0	0	0	0	1	0	1	nc_000005	33484973	+	#	#	#	#	0.0559671	#
AAAAAAATGTCTATGTG	1	0	0	0	0	0	0	0	0	0	1	#	#	#	#	#	#	#	#	0.170101	#
AAAAAAATGTGATTTGG	1	0	0	0	0	0	0	0	0	1	0	1	nc_000005	140576540	-	#	#	#	#	0.0559765	#
AAAAAAATGTTCTGGTT	1	0	0	0	0	0	1	0	0	0	0	#	#	#	#	#	#	#	#	0.897625	#
AAAAAAATGTTGAGGAG	1	0	0	0	1	0	0	0	0	0	0	#	#	#	#	#	#	#	#	0.979286	#
AAAAAAATGTTGATGAA	2	1	0	0	0	0	0	0	0	1	0	#	#	#	#	#	#	#	#	0.824259	#
AAAAAAATGTTGATGGA	1	1	0	0	0	0	0	0	0	0	0	#	#	#	#	#	#	#	#	0.85062	#
AAAAAAATGTTGGATGG	1	0	0	0	0	0	1	0	0	0	0	#	#	#	#	#	#	#	#	0.903843	#
AAAAAAATGTTGGATGT	1	0	0	0	0	0	0	0	0	1	0	#	#	#	#	#	#	#	#	0.924279	#
AAAAAAATGTTTCCATT	1	0	0	0	1	0	0	0	0	0	0	1	nc_000001	239822131	+	kmo	nm_003679	14	1552	1.85515e-19	Homo_sapiens_kynurenine_3-monooxygenase_(kynurenine_3-hydroxylase)
AAAAAAATGTTTGATGG	3	0	0	0	3	0	0	0	0	0	0	#	#	#	#	#	#	#	#	0.70745	#
AAAAAAATTAAAAAAGT	1	0	0	0	0	0	0	0	0	0	1	#	#	#	#	#	#	#	#	0.964263	#
AAAAAAATTAAAAACAG	1	0	0	0	0	0	0	1	0	0	0	1	nc_000002	206659523	-	#	#	#	#	2.62364e-09	#
AAAAAAATTAAAGTTAA	1	0	0	0	0	0	0	1	0	0	0	#	#	#	#	#	#	#	#	0.948327	#
AAAAAAATTAAGGAAAA	1	0	0	0	0	0	0	1	0	0	0	#	#	#	#	#	#	#	#	0.940092	#
AAAAAAATTACGGGCTT	1	0	1	0	0	0	0	0	0	0	0	#	#	#	#	#	#	#	#	0.758027	#
AAAAAAATTATGTCACA	1	0	0	0	0	0	0	0	1	0	0	1	nc_000003	180985104	-	#	#	#	#	0.0522118	#
AAAAAAATTGATGGTAT	1	1	0	0	0	0	0	0	0	0	0	1	nc_000018	74862882	+	#	#	#	#	0.0825102	#
AAAAAAATTGTCTTGGG	1	0	0	0	0	1	0	0	0	0	0	1	nc_000016	60298922	-	#	#	#	#	0.0306541	#
AAAAAAATTTAAAAGTT	1	0	1	0	0	0	0	0	0	0	0	2	#	#	#	#	#	#	#	0.0592227	#
AAAAAAATTTACAAATC	1	0	0	0	1	0	0	0	0	0	0	1	nc_000023	71553056	-	#	#	#	#	7.08692e-06	#
AAAAAAATTTCCAACGA	1	0	0	0	0	0	0	0	0	0	1	#	#	#	#	#	#	#	#	0.591474	#
AAAAAAATTTCCAATGA	42	11	6	0	5	5	3	6	4	2	0	2	#	#	#	insig1	nm_005542	1	2578	3.4032e-240	Homo_sapiens_insulin_induced_gene_1_(INSIG1),_transcript_variant_1,
AAAAAAATTTCCAATGA	42	11	6	0	5	5	3	6	4	2	0	2	#	#	#	insig1	nm_198336	1	2649	3.4032e-240	Homo_sapiens_insulin_induced_gene_1_(INSIG1),_transcript_variant_2,
AAAAAAATTTCCAATGA	42	11	6	0	5	5	3	6	4	2	0	2	#	#	#	insig1	nm_198337	1	2286	3.4032e-240	Homo_sapiens_insulin_induced_gene_1_(INSIG1),_transcript_variant_3,
AAAAAAATTTCTTTAAA	1	0	0	0	0	0	0	0	0	1	0	2	#	#	#	#	#	#	#	0.0559703	#
AAAAAAATTTGATTGTT	1	0	0	0	0	0	0	0	0	1	0	#	#	#	#	#	#	#	#	0.92605	#
AAAAAAATTTTAAGCTA	1	0	0	0	0	0	0	0	0	1	0	#	#	#	#	#	#	#	#	0.976525	#
AAAAAAATTTTCCAGGA	1	1	0	0	0	0	0	0	0	0	0	#	#	#	#	#	#	#	#	0.957237	#
AAAAAAATTTTCCGGAA	1	0	0	0	0	0	0	0	1	0	0	#	#	#	#	#	#	#	#	0.89221	#
AAAAAAATTTTCTGTAA	1	0	0	0	0	0	0	0	0	1	0	#	#	#	#	#	#	#	#	0.000291275	#
AAAAAAATTTTTCTGTA	2	0	0	0	1	0	0	1	0	0	0	#	#	#	#	#	#	#	#	0.833105	#
AAAAAACAAAAAAAAAA	6	0	0	3	0	0	0	0	0	0	3	1	nc_000006	127944342	+	#	#	#	#	3.85616e-12	#
AAAAAACAAAACAAACA	1	0	0	0	0	0	0	0	0	0	1	4	#	#	#	#	#	#	#	0.0557981	#
AAAAAACAAAACCTAGA	1	0	0	0	0	0	1	0	0	0	0	#	#	#	#	#	#	#	#	0.833203	#
AAAAAACAAACAAAAAA	1	0	0	0	0	0	1	0	0	0	0	1	nc_000011	12879407	-	#	#	#	#	0.0467752	#
AAAAAACAAACCCTCTT	1	0	0	0	0	0	1	0	0	0	0	#	#	#	#	#	#	#	#	0.927927	#
AAAAAACAAACCTAAGA	6	0	1	1	0	1	1	0	0	1	1	1	nc_000005	179089640	-	#	#	#	#	3.84622e-20	#
AAAAAACAAACTGCTTT	1	0	0	0	0	0	1	0	0	0	0	1	nc_000014	56948795	-	#	#	#	#	0.000917189	#
AAAAAACAAAGACATTG	1	0	0	0	0	0	1	0	0	0	0	#	#	#	#	#	#	#	#	0.952625	#
AAAAAACAAATCCCCGC	1	0	0	0	0	0	0	0	1	0	0	#	#	#	#	#	#	#	#	0.867564	#
AAAAAACAAATTAGCCT	1	0	0	0	1	0	0	0	0	0	0	#	#	#	#	#	#	#	#	0.945913	#
AAAAAACAACAACAACA	2	2	0	0	0	0	0	0	0	0	0	4	#	#	#	#	#	#	#	5.2903e-12	#
AAAAAACAGAAGTATGG	1	0	0	0	0	0	1	0	0	0	0	#	#	#	#	#	#	#	#	0.636374	#
AAAAAACAGAATGCTCC	5	3	0	0	0	0	0	2	0	0	0	1	nc_000004	57021160	+	paics	nm_006452	10	2182	1.45143e-07	Homo_sapiens_phosphoribosylaminoimidazole_carboxylase,
AAAAAACAGAATGCTTT	1	0	0	0	0	0	0	0	0	1	0	#	#	#	#	#	#	#	#	0.948329	#
AAAAAACAGACCCAAAA	1	1	0	0	0	0	0	0	0	0	0	1	nc_000009	99817932	-	#	#	#	#	0.000131555	#
AAAAAACAGATTACCTT	1	0	0	0	0	0	0	0	0	0	1	1	nc_000003	33012888	-	#	#	#	#	0.00115278	#
AAAAAACAGCAAAATTG	54	10	3	2	3	11	10	5	2	8	0	1	nc_000015	24339878	-	gabrb3	nm_000814	1	5719	1.30495e-96	Homo_sapiens_gamma-aminobutyric_acid_(GABA)_A_receptor,_beta_3
AAAAAACAGCAAAATTG	54	10	3	2	3	11	10	5	2	8	0	1	nc_000015	24339878	-	gabrb3	nm_021912	1	5633	1.30495e-96	Homo_sapiens_gamma-aminobutyric_acid_(GABA)_A_receptor,_beta_3
AAAAAACATAACAGCAC	2	1	0	0	0	0	1	0	0	0	0	1	nc_000013	32248723	-	#	#	#	#	0.00178535	#
AAAAAACATAACTTTCT	1	0	0	0	0	0	1	0	0	0	0	#	#	#	#	#	#	#	#	0.952709	#
AAAAAACATACAAAAGA	1	0	0	0	1	0	0	0	0	0	0	3	#	#	#	#	#	#	#	0.00658055	#
AAAAAACATCACCGGAG	1	0	0	0	1	0	0	0	0	0	0	#	#	#	#	#	#	#	#	0.939863	#
AAAAAACATCTTTATTT	2	1	0	0	0	0	0	0	0	1	0	1	nc_000001	236063074	+	ryr2	nm_001035	1	15529	0.000413135	Homo_sapiens_ryanodine_receptor_2_(cardiac)_(RYR2),_mRNA.
AAAAAACATTAAGTACT	1	0	0	0	1	0	0	0	0	0	0	1	nc_000020	19959541	+	#	#	#	#	0.000605408	#
AAAAAACATTGCCATCA	1	0	0	0	0	0	0	0	0	0	1	1	nc_000016	23343417	-	#	#	#	#	0.0575587	#
AAAAAACATTTCAAGTT	1	0	0	0	0	0	0	0	1	0	0	#	#	#	#	#	#	#	#	0.0522114	#
AAAAAACATTTCAGGAG	66	8	5	8	4	8	3	7	13	3	7	1	nc_000017	16286009	-	#	#	#	#	0	#
AAAAAACATTTTTAAGA	9	2	1	3	3	0	0	0	0	0	0	2	#	#	#	#	#	#	#	1.62935e-20	#
AAAAAACCAAAATTTTT	1	0	0	0	0	0	1	0	0	0	0	#	#	#	#	#	#	#	#	0.940068	#
AAAAAACCAAACAAACA	32	1	10	8	0	0	0	3	0	0	10	1	nc_000013	53599558	-	#	#	#	#	2.4728e-50	#
AAAAAACCAAACCCTTT	1	0	0	0	1	0	0	0	0	0	0	#	#	#	#	#	#	#	#	0.826866	#
AAAAAACCAAAGGGGCC	1	0	0	0	0	0	0	0	0	0	1	#	#	#	#	#	#	#	#	0.928085	#
AAAAAACCAGCGGGGGG	1	0	0	0	0	0	0	1	0	0	0	#	#	#	#	#	#	#	#	0.898412	#
AAAAAACCATCAGGGAG	1	0	0	0	0	1	0	0	0	0	0	#	#	#	#	#	#	#	#	0.67126	#
AAAAAACCCAAAAAAAA	21	6	0	1	1	0	1	1	1	4	6	#	#	#	#	#	#	#	#	9.68776e-102	#
AAAAAACCCAAAAACAG	1	1	0	0	0	0	0	0	0	0	0	#	#	#	#	#	#	#	#	0.581422	#
AAAAAACCCAAAAAGAA	1	0	0	0	0	1	0	0	0	0	0	#	#	#	#	#	#	#	#	0.030661	#
AAAAAACCCAACCCAAA	5	0	0	0	0	0	0	0	0	0	5	#	#	#	#	#	#	#	#	1.96247e-43	#
AAAAAACCCAACCCAGA	213	26	18	30	13	13	33	15	11	32	22	1	nc_000001	148861247	-	ensa	nm_004436	1	1215	0	Homo_sapiens_endosulfine_alpha_(ENSA),_transcript_variant_3,_mRNA.
AAAAAACCCAACCCAGA	213	26	18	30	13	13	33	15	11	32	22	1	nc_000001	148861247	-	ensa	nm_207042	1	1263	0	Homo_sapiens_endosulfine_alpha_(ENSA),_transcript_variant_1,_mRNA.
AAAAAACCCAACCCAGA	213	26	18	30	13	13	33	15	11	32	22	1	nc_000001	148861247	-	ensa	nm_207045	1	1127	0	Homo_sapiens_endosulfine_alpha_(ENSA),_transcript_variant_5,_mRNA.
AAAAAACCCAACCCAGA	213	26	18	30	13	13	33	15	11	32	22	1	nc_000001	148861247	-	ensa	nm_207046	1	1079	0	Homo_sapiens_endosulfine_alpha_(ENSA),_transcript_variant_6,_mRNA.
AAAAAACCCAACCCCCA	1	0	0	0	0	0	0	0	0	1	0	#	#	#	#	#	#	#	#	0.85605	#
AAAAAACCCACCCCAGG	1	0	1	0	0	0	0	0	0	0	0	#	#	#	#	#	#	#	#	0.75281	#
AAAAAACCCAGAATCCT	1	0	0	0	0	0	0	0	0	0	1	#	#	#	#	#	#	#	#	0.714916	#
AAAAAACCCCACCCCAG	1	0	0	0	0	0	1	0	0	0	0	#	#	#	#	#	#	#	#	0.332267	#
AAAAAACCCCATCTCTA	2	0	0	0	0	0	0	0	0	2	0	20	#	#	#	#	#	#	#	1.87502e-07	#
AAAAAACCCCGCGATAC	1	0	0	0	0	0	0	0	0	1	0	#	#	#	#	#	#	#	#	0.946698	#
AAAAAACCCTAAAAATC	1	1	0	0	0	0	0	0	0	0	0	#	#	#	#	#	#	#	#	0.511039	#
AAAAAACCCTTGAAAGT	1	0	0	0	1	0	0	0	0	0	0	#	#	#	#	#	#	#	#	0.91255	#
AAAAAACCCTTGATGGT	1	0	0	0	0	0	0	0	0	0	1	#	#	#	#	#	#	#	#	0.936653	#
AAAAAACCCTTGTCATA	1	0	0	0	0	1	0	0	0	0	0	#	#	#	#	#	#	#	#	0.914828	#
AAAAAACCTAAAAAAAA	1	0	1	0	0	0	0	0	0	0	0	#	#	#	#	#	#	#	#	1.47116e-06	#
AAAAAACCTCGAATACA	1	0	1	0	0	0	0	0	0	0	0	1	nc_000022	22552613	-	#	#	#	#	0.476037	#
AAAAAACCTTTATAAGA	1	0	0	0	1	0	0	0	0	0	0	#	#	#	#	#	#	#	#	0.868354	#
AAAAAACGGGTGTTTTT	1	0	0	0	0	0	0	0	0	0	1	#	#	#	#	#	#	#	#	0.942857	#
AAAAAACTAAAAAACTG	1	0	0	0	0	0	1	0	0	0	0	#	#	#	#	#	#	#	#	0.945961	#
AAAAAACTAAAAACTAT	1	0	0	0	0	0	0	0	0	0	1	#	#	#	#	#	#	#	#	0.870807	#
AAAAAACTAAAACGGGG	1	0	0	0	0	0	0	0	0	1	0	#	#	#	#	#	#	#	#	0.922904	#
AAAAAACTAAAACTGAA	1	0	0	0	0	0	0	0	0	1	0	#	#	#	#	#	#	#	#	0.951213	#
AAAAAACTACATAAAAT	1	0	0	0	0	1	0	0	0	0	0	1	nc_000013	95244582	+	#	#	#	#	3.6598e-09	#
AAAAAACTACTCTTGGA	1	0	0	0	0	0	0	0	0	0	1	#	#	#	#	#	#	#	#	0.944433	#
AAAAAACTACTTCAAAA	3	2	0	0	0	0	0	0	0	1	0	1	nc_000005	151164565	-	#	#	#	#	6.68166e-12	#
AAAAAACTCAACCCAAA	1	0	0	0	0	0	0	0	1	0	0	#	#	#	#	#	#	#	#	0.0522083	#
AAAAAACTCAATAGGAC	6	0	0	1	1	1	0	0	0	2	1	1	nc_000004	109798223	-	#	#	#	#	6.54937e-09	#
AAAAAACTCACTTTTAA	1	0	0	0	1	0	0	0	0	0	0	#	#	#	#	#	#	#	#	0.909256	#
AAAAAACTCATACTGGA	1	0	0	0	0	1	0	0	0	0	0	4	#	#	#	#	xm_930351	5	3420	0.00569518	PREDICTED:_Homo_sapiens_zinc_finger_protein_HIT-40,_transcript
AAAAAACTCATACTGGA	1	0	0	0	0	1	0	0	0	0	0	4	#	#	#	#	xm_934689	5	2380	0.00569518	PREDICTED:_Homo_sapiens_zinc_finger_protein_HIT-40,_transcript
AAAAAACTCATACTGGA	1	0	0	0	0	1	0	0	0	0	0	4	#	#	#	#	xm_939522	5	3420	0.00569518	PREDICTED:_Homo_sapiens_zinc_finger_protein_HIT-40,_transcript
AAAAAACTCATACTGGA	1	0	0	0	0	1	0	0	0	0	0	4	#	#	#	#	xm_944195	5	2380	0.00569518	PREDICTED:_Homo_sapiens_zinc_finger_protein_HIT-40,_transcript
AAAAAACTCATACTGGA	1	0	0	0	0	1	0	0	0	0	0	4	#	#	#	znf443	nm_005815	5	1918	0.00569518	Homo_sapiens_zinc_finger_protein_443_(ZNF443),_mRNA.
AAAAAACTCCAAAATAA	1	0	0	0	0	0	0	0	0	0	1	#	#	#	#	#	#	#	#	0.83261	#
AAAAAACTCCAAATAAG	135	37	15	6	12	23	17	12	8	5	0	1	nc_000013	46243556	-	esd	nm_001984	1	1028	0	Homo_sapiens_esterase_D/formylglutathione_hydrolase_(ESD),_mRNA.
AAAAAACTCCAAATGAG	1	0	0	0	0	0	0	0	0	0	1	#	#	#	#	#	#	#	#	0.519362	#
AAAAAACTGAGGTCCAG	1	0	0	0	0	0	0	0	0	0	1	1	nc_000001	76000316	+	#	#	#	#	1.24994e-09	#
AAAAAACTGATTAAAAT	5	1	0	1	0	0	0	0	0	3	0	1	nc_000011	89574817	+	#	#	#	#	2.05391e-18	#
AAAAAACTGGTGCAACA	9	0	1	0	1	1	0	2	3	1	0	1	nc_000016	24743231	-	#	#	#	#	3.32965e-16	#
AAAAAACTTATCTGACT	2	0	1	0	0	0	0	1	0	0	0	1	nc_000008	26326404	-	#	#	#	#	7.72842e-26	#
AAAAAACTTCCTACCAC	4	1	2	0	0	0	0	1	0	0	0	#	#	#	#	#	#	#	#	4.07686e-17	#
AAAAAACTTTAAAGTGG	1	0	0	1	0	0	0	0	0	0	0	1	nc_000007	34936846	+	#	#	#	#	1.27658e-05	#
AAAAAAGAAAAAAAAAA	4	2	1	0	0	0	1	0	0	0	0	5	#	#	#	#	#	#	#	7.49403e-60	#
AAAAAAGAAAAAAAAAG	1	0	1	0	0	0	0	0	0	0	0	2	#	#	#	#	#	#	#	0.289085	#
AAAAAAGAAAAACTTCA	1	0	0	0	1	0	0	0	0	0	0	1	nc_000009	103194305	+	#	#	#	#	0.0338566	#
AAAAAAGAAAAGAAAAA	1	0	0	0	0	0	0	0	0	0	1	1	nc_000002	79753104	+	#	#	#	#	0.00378458	#
AAAAAAGAAACATTTGT	1	0	0	0	0	0	1	0	0	0	0	#	#	#	#	#	#	#	#	0.0471656	#
AAAAAAGAAATGACATC	1	1	0	0	0	0	0	0	0	0	0	#	#	#	#	#	#	#	#	0.0525538	#
AAAAAAGAAATTAATAA	1	0	0	0	0	1	0	0	0	0	0	#	#	#	#	#	#	#	#	0.968927	#
AAAAAAGAAATTTTTTT	1	0	0	0	0	0	0	0	0	0	1	#	#	#	#	#	#	#	#	0.88822	#
AAAAAAGAACATAATCT	1	0	0	0	0	0	0	1	0	0	0	1	nc_000001	70677690	-	#	#	#	#	0.000206994	#
AAAAAAGAAGAAGACAA	1	0	0	0	1	0	0	0	0	0	0	#	#	#	#	#	#	#	#	0.915321	#
AAAAAAGAAGGTCTTTT	1	0	0	0	0	1	0	0	0	0	0	1	nc_000001	116919387	-	igsf3	nm_001007237	4	6360	2.10848e-07	Homo_sapiens_immunoglobulin_superfamily,_member_3_(IGSF3),
AAAAAAGAAGGTCTTTT	1	0	0	0	0	1	0	0	0	0	0	1	nc_000001	116919387	-	igsf3	nm_001542	4	6420	2.10848e-07	Homo_sapiens_immunoglobulin_superfamily,_member_3_(IGSF3),
AAAAAAGAATCTTGCAC	1	0	0	0	0	0	0	1	0	0	0	#	#	#	#	#	#	#	#	0.122919	#
AAAAAAGACAAATAAAT	1	0	0	0	0	0	1	0	0	0	0	1	nc_000015	97974774	-	#	#	#	#	0.046772	#
AAAAAAGACAGCCCTCT	1	0	0	0	0	0	0	0	0	1	0	#	#	#	#	#	#	#	#	0.885513	#
AAAAAAGACCCAAGTAC	1	0	0	0	0	0	0	1	0	0	0	#	#	#	#	#	#	#	#	0.891948	#
AAAAAAGACGGCGGCAC	1	0	0	0	0	1	0	0	0	0	0	#	#	#	#	#	#	#	#	0.860853	#
AAAAAAGACTATTTCCC	4	0	0	0	0	1	1	1	1	0	0	1	nc_000005	146752051	-	dpysl3	nm_001387	7	3563	2.62856e-06	Homo_sapiens_dihydropyrimidinase-like_3_(DPYSL3),_mRNA.
AAAAAAGACTGACATCC	1	0	0	0	0	0	0	1	0	0	0	1	nc_000008	410922	-	#	#	#	#	0.0351331	#
AAAAAAGACTTGCCTGC	1	0	1	0	0	0	0	0	0	0	0	#	#	#	#	#	#	#	#	0.939937	#
AAAAAAGAGAACCAAAA	2	1	0	0	1	0	0	0	0	0	0	1	nc_000001	109625633	-	#	#	#	#	2.79061e-05	#
AAAAAAGAGCAGTCCTA	1	0	0	0	0	1	0	0	0	0	0	1	nc_000014	22508495	-	#	#	#	#	0.0346727	#
AAAAAAGAGTCTTATAA	1	0	0	0	0	0	0	0	0	1	0	#	#	#	#	#	#	#	#	0.882564	#
AAAAAAGATAGAAAAAA	1	0	0	0	1	0	0	0	0	0	0	#	#	#	#	#	#	#	#	0.758628	#
AAAAAAGATCCATTTAA	1	0	0	0	1	0	0	0	0	0	0	#	#	#	#	#	#	#	#	0.917483	#
AAAAAAGATTTAGAGAA	11	0	0	1	0	1	0	2	1	0	6	1	nc_000017	292603	+	#	xm_943007	2	2612	1.92408e-21	PREDICTED:_Homo_sapiens_hypothetical_protein_LOC647764_(LOC647764),
AAAAAAGCAACTAAAAA	1	0	0	0	1	0	0	0	0	0	0	#	#	#	#	#	#	#	#	0.0338644	#
AAAAAAGCAACTAAATC	1	1	0	0	0	0	0	0	0	0	0	1	nc_000002	5756376	-	#	#	#	#	0.0832763	#
AAAAAAGCAATCAGATG	1	0	0	0	0	0	0	0	0	0	1	1	nc_000008	11195904	+	#	#	#	#	0.000302798	#
AAAAAAGCAGATGATTG	1	0	0	0	0	1	0	0	0	0	0	#	#	#	#	#	#	#	#	0.926309	#
AAAAAAGCAGGAAGGGA	1	0	1	0	0	0	0	0	0	0	0	1	nc_000012	6630177	+	#	#	#	#	0.0597361	#
AAAAAAGCAGTTTTATT	1	0	0	1	0	0	0	0	0	0	0	1	nc_000008	62577927	-	#	#	#	#	2.55833e-07	#
AAAAAAGCCTGAAAGGA	1	0	1	0	0	0	0	0	0	0	0	1	nc_000003	172801758	-	pld1	nm_002662	2	5060	0.000305626	Homo_sapiens_phospholipase_D1,_phosphatidylcholine-specific_(PLD1),
AAAAAAGCTGCGGAAGT	1	0	0	0	0	0	0	0	0	0	1	1	nc_000019	8434504	+	hnrpm	nm_005968	39	602	0.00323329	Homo_sapiens_heterogeneous_nuclear_ribonucleoprotein_M_(HNRPM),
AAAAAAGCTGCGGAAGT	1	0	0	0	0	0	0	0	0	0	1	1	nc_000019	8434504	+	hnrpm	nm_031203	37	602	0.00323329	Homo_sapiens_heterogeneous_nuclear_ribonucleoprotein_M_(HNRPM),
AAAAAAGCTTTCAAAAG	1	1	0	0	0	0	0	0	0	0	0	1	nc_000013	26139673	+	wasf3	nm_006646	19	514	0.0400234	Homo_sapiens_WAS_protein_family,_member_3_(WASF3),_mRNA.
AAAAAAGGAAAAATTTC	1	0	0	0	0	0	1	0	0	0	0	#	#	#	#	#	#	#	#	0.947577	#
AAAAAAGGAAATCAAAA	1	0	0	0	0	0	0	0	0	1	0	#	#	#	#	#	#	#	#	0.875824	#
AAAAAAGGAAGAGGAGT	1	0	0	0	0	0	0	0	0	1	0	#	#	#	#	#	#	#	#	0.0564312	#
AAAAAAGGAGAAAAGAA	1	0	1	0	0	0	0	0	0	0	0	1	nc_000016	5675092	+	#	#	#	#	0.208347	#
AAAAAAGGAGAAAAGGA	21	2	3	0	3	4	1	3	2	2	1	1	nc_000009	116113208	+	#	#	#	#	9.5762e-61	#
AAAAAAGGAGAACAACA	1	0	0	0	0	0	1	0	0	0	0	#	#	#	#	#	#	#	#	0.947345	#
AAAAAAGGAGGTCTTTT	1	0	0	0	0	0	0	1	0	0	0	#	#	#	#	#	#	#	#	0.0364228	#
AAAAAAGGATAATCTCT	1	0	0	0	1	0	0	0	0	0	0	#	#	#	#	#	#	#	#	0.955765	#
AAAAAAGGATGTTAAAC	1	0	0	0	0	1	0	0	0	0	0	1	nc_000001	212594375	-	#	#	#	#	0.0307005	#
AAAAAAGGATTCAGAAT	1	0	0	0	0	0	0	0	0	1	0	#	#	#	#	#	#	#	#	0.833999	#
AAAAAAGGATTGATGGA	1	0	1	0	0	0	0	0	0	0	0	#	#	#	#	#	#	#	#	0.929469	#
AAAAAAGGCCAGAAATT	1	0	0	0	1	0	0	0	0	0	0	#	#	#	#	#	#	#	#	0.92609	#
AAAAAAGGCTACAAAAT	1	0	1	0	0	0	0	0	0	0	0	1	nc_000010	69767379	-	#	#	#	#	0.00138606	#
AAAAAAGGGAATTTTTG	1	0	0	0	1	0	0	0	0	0	0	#	#	#	#	#	#	#	#	0.944953	#
AAAAAAGGGCTGGGGGC	1	0	0	0	0	0	0	1	0	0	0	#	#	#	#	#	#	#	#	0.956808	#
AAAAAAGGGGCTGGCGG	1	0	0	0	0	0	1	0	0	0	0	#	#	#	#	#	#	#	#	0.960075	#
AAAAAAGGGGGAGAGGA	1	0	0	0	0	0	1	0	0	0	0	#	#	#	#	#	#	#	#	0.917207	#
AAAAAAGGGGGCGGGGG	1	0	0	0	0	0	1	0	0	0	0	#	#	#	#	#	#	#	#	0.837909	#
AAAAAAGGGGGCTGGCG	1	0	0	0	0	1	0	0	0	0	0	#	#	#	#	#	#	#	#	0.901997	#
AAAAAAGGGGGCTGGGC	1	0	0	0	0	0	0	0	0	1	0	1	nc_000016	60091537	+	#	#	#	#	0.934558	#
AAAAAAGGGGTAAAGAA	1	0	0	0	0	0	0	0	0	1	0	1	nc_000004	189161321	+	zfp42	nm_174900	11	774	0.0559627	Homo_sapiens_zinc_finger_protein_42_(ZFP42),_mRNA.
AAAAAAGGGGTGATGGA	1	0	0	0	0	0	1	0	0	0	0	#	#	#	#	#	#	#	#	0.946731	#
AAAAAAGGGTTGATGAA	1	1	0	0	0	0	0	0	0	0	0	#	#	#	#	#	#	#	#	0.608048	#
AAAAAAGGTGGCTGGCG	1	0	0	0	0	0	0	0	0	0	1	#	#	#	#	#	#	#	#	0.868513	#
AAAAAAGGTTCATTTCT	1	0	0	0	0	0	0	1	0	0	0	#	#	#	#	#	#	#	#	0.954297	#
AAAAAAGGTTGATGGAA	1	0	0	0	0	0	0	0	0	1	0	#	#	#	#	#	#	#	#	0.831248	#
AAAAAAGGTTGATGGAG	1	0	0	0	0	0	0	0	1	0	0	#	#	#	#	#	#	#	#	0.83143	#
AAAAAAGTAAAAATCCC	1	0	0	0	0	0	1	0	0	0	0	#	#	#	#	#	#	#	#	0.0469574	#
AAAAAAGTAATGAACTT	5	1	0	0	0	0	2	0	1	1	0	1	nc_000021	43939313	+	kiaa0179	nm_015056	4	4012	2.53135e-07	Homo_sapiens_KIAA0179_(KIAA0179),_mRNA.
AAAAAAGTCAGGGGTAG	1	0	0	0	0	1	0	0	0	0	0	#	#	#	#	#	#	#	#	0.133875	#
AAAAAAGTCCAAAAGAA	1	1	0	0	0	0	0	0	0	0	0	2	#	#	#	#	#	#	#	0.000214319	#
AAAAAAGTCTCTCCTTT	1	0	0	0	0	0	0	0	0	0	1	1	nc_000004	14680278	-	#	#	#	#	1.31075e-22	#
AAAAAAGTGAAAAACTC	1	0	0	0	0	1	0	0	0	0	0	#	#	#	#	#	#	#	#	0.305695	#
AAAAAAGTGAAGGGTTT	1	0	0	0	0	0	1	0	0	0	0	1	nc_000001	210893790	-	#	#	#	#	0.486452	#
AAAAAAGTGGAATAAAA	1	0	0	0	1	0	0	0	0	0	0	#	#	#	#	#	#	#	#	0.859065	#
AAAAAAGTGTATAACGT	1	0	0	0	1	0	0	0	0	0	0	6	#	#	#	#	#	#	#	0.0337566	#
AAAAAAGTTAAAAATCT	1	0	0	0	0	0	0	0	0	1	0	#	#	#	#	#	#	#	#	0.684032	#
AAAAAAGTTAAAAGAAA	1	0	0	0	0	0	1	0	0	0	0	1	nc_000006	71327153	-	#	#	#	#	0.000201948	#
AAAAAAGTTATAGCTTT	1	1	0	0	0	0	0	0	0	0	0	#	#	#	#	#	#	#	#	0.948598	#
AAAAAAGTTCTGTTTCA	1	0	0	0	0	0	0	0	0	1	0	#	#	#	#	#	#	#	#	0.919457	#
AAAAAAGTTTGCTGTTT	1	0	0	0	0	0	0	0	0	1	0	#	#	#	#	#	#	#	#	0.803302	#
AAAAAAGTTTTCCAAAA	1	0	0	0	1	0	0	0	0	0	0	#	#	#	#	#	#	#	#	0.886495	#
AAAAAAGTTTTTTTTGA	1	0	1	0	0	0	0	0	0	0	0	#	#	#	#	#	#	#	#	0.782299	#
AAAAAATAAAAAATAAA	1	0	0	0	0	0	0	0	0	0	1	3	#	#	#	#	#	#	#	0.00713289	#
AAAAAATAAAAACCAAA	1	1	0	0	0	0	0	0	0	0	0	1	nc_000008	115434629	-	#	#	#	#	0.891444	#
AAAAAATAAAACCAAGG	2	1	0	0	1	0	0	0	0	0	0	#	#	#	#	#	#	#	#	0.365134	#
AAAAAATAAAAGATGCT	1	0	0	0	0	0	1	0	0	0	0	#	#	#	#	#	#	#	#	0.509112	#
AAAAAATAAAAGGTTCC	1	0	0	0	0	0	1	0	0	0	0	#	#	#	#	#	#	#	#	0.793942	#
AAAAAATAAAATATATC	2	0	2	0	0	0	0	0	0	0	0	#	#	#	#	#	#	#	#	1.2494e-05	#
AAAAAATAAAATCTAAC	1	0	0	1	0	0	0	0	0	0	0	#	#	#	#	#	#	#	#	0.031241	#
AAAAAATAAAATGACTT	1	0	0	0	0	0	0	0	0	1	0	#	#	#	#	#	#	#	#	0.899178	#
AAAAAATAAACGATAAA	140	31	6	7	14	6	12	14	19	14	17	1	nc_000015	33058091	-	flj20582	nm_014106	1	5148	0	Homo_sapiens_hypothetical_protein_FLJ20582_(FLJ20582),_mRNA.
AAAAAATAAAGATGCTA	1	0	0	0	0	0	0	0	0	1	0	#	#	#	#	#	#	#	#	0.500593	#
AAAAAATAAAGATGCTG	1	0	0	0	0	0	0	0	1	0	0	#	#	#	#	fam14b	nm_206949	1	664	0.835213	Homo_sapiens_family_with_sequence_similarity_14,_member_B_(FAM14B),
AAAAAATAAAGCGGAGC	1	0	0	0	0	0	0	0	0	0	1	#	#	#	#	#	#	#	#	0.935386	#
AAAAAATAAAGGGTTCC	1	0	0	1	0	0	0	0	0	0	0	#	#	#	#	#	#	#	#	0.871744	#
AAAAAATAAAGGTTCAT	1	0	0	0	0	0	1	0	0	0	0	#	#	#	#	#	#	#	#	0.519461	#
AAAAAATAAAGTTAATT	1	0	1	0	0	0	0	0	0	0	0	#	#	#	#	#	#	#	#	0.890472	#
AAAAAATAAAGTTCCAT	1	0	0	0	0	0	0	0	0	1	0	#	#	#	#	#	#	#	#	0.873312	#
AAAAAATAAAGTTCTGA	1	0	0	0	0	0	0	0	0	1	0	#	#	#	#	#	#	#	#	0.0686348	#
AAAAAATAAATAAATAA	1	0	0	0	0	0	0	0	0	1	0	3	#	#	#	#	#	#	#	0.0559955	#
AAAAAATAAATACAACT	1	0	0	0	0	0	0	0	0	0	1	#	#	#	#	#	#	#	#	0.843286	#
AAAAAATAAATCCGTTT	1	0	0	1	0	0	0	0	0	0	0	#	#	#	#	#	#	#	#	0.198535	#
AAAAAATAAATTGATGA	2	0	2	0	0	0	0	0	0	0	0	1	nc_000010	117696254	+	#	#	#	#	0.00030451	#
AAAAAATAAATTTCTCA	2	1	1	0	0	0	0	0	0	0	0	#	#	#	#	#	#	#	#	4.76119e-34	#
AAAAAATAACATAGACT	1	0	0	0	0	0	0	1	0	0	0	1	nc_000003	147724868	+	#	#	#	#	0.00348073	#
AAAAAATAACTGGGTTG	1	0	0	0	0	0	0	0	0	0	1	#	#	#	#	#	#	#	#	0.276995	#
AAAAAATAAGGGGTTCC	1	0	0	0	0	0	0	0	0	0	1	#	#	#	#	#	#	#	#	0.640492	#
AAAAAATAATGGTAAGC	1	0	0	0	0	0	0	0	0	0	1	1	nc_000005	170343366	+	#	#	#	#	0.432616	#
AAAAAATAATGTGACTC	2	0	0	0	1	1	0	0	0	0	0	1	nc_000016	71404632	+	#	#	#	#	0.00103518	#
AAAAAATACAGATTCTT	1	0	0	0	0	0	1	0	0	0	0	1	nc_000001	59054252	+	#	#	#	#	4.90238e-46	#
AAAAAATAGAAAATCTG	1	1	0	0	0	0	0	0	0	0	0	7	#	#	#	#	#	#	#	0.0381459	#
AAAAAATAGAAGACAAC	1	0	1	0	0	0	0	0	0	0	0	#	#	#	#	#	#	#	#	0.697678	#
AAAAAATAGAGTTTACA	2	0	1	0	0	1	0	0	0	0	0	#	#	#	#	#	#	#	#	3.35683e-07	#
AAAAAATAGATGGTTCT	1	1	0	0	0	0	0	0	0	0	0	#	#	#	#	#	#	#	#	0.849016	#
AAAAAATATAAATGTGT	1	1	0	0	0	0	0	0	0	0	0	#	#	#	#	#	#	#	#	0.848833	#
AAAAAATATATATTTTA	1	0	0	0	0	0	0	0	1	0	0	1	nc_000008	89118328	-	#	#	#	#	0.05221	#
AAAAAATATCACCAGAA	1	0	0	0	0	0	0	0	1	0	0	#	#	#	#	#	#	#	#	0.970882	#
AAAAAATATGGAAAAAG	1	0	0	0	0	0	0	0	1	0	0	#	#	#	#	#	#	#	#	0.894015	#
AAAAAATATTAAACAAA	1	0	0	0	0	0	0	0	1	0	0	#	#	#	#	#	#	#	#	0.890464	#
AAAAAATATTATTTTGT	2	1	0	0	0	0	0	1	0	0	0	1	nc_000004	94953397	+	#	#	#	#	0.00134964	#
AAAAAATATTCTTTGGA	1	0	0	0	0	1	0	0	0	0	0	#	#	#	#	#	#	#	#	0.939305	#
AAAAAATATTGAATTCA	1	1	0	0	0	0	0	0	0	0	0	#	#	#	#	#	#	#	#	0.0383683	#
AAAAAATATTTATTTTA	1	0	1	0	0	0	0	0	0	0	0	1	nc_000013	40555202	-	#	#	#	#	0.00177137	#
AAAAAATATTTCGTGGC	1	0	0	0	0	1	0	0	0	0	0	#	#	#	#	#	#	#	#	0.97449	#
AAAAAATCAAAAATCAA	1	0	0	0	0	0	0	0	0	0	1	#	#	#	#	#	#	#	#	0.0557981	#
AAAAAATCAGAATTAAC	1	1	0	0	0	0	0	0	0	0	0	#	#	#	#	#	#	#	#	0.482544	#
AAAAAATCAGACACAGA	7	3	0	1	0	0	1	0	0	1	1	1	nc_000018	9537117	+	#	#	#	#	1.67065e-14	#
AAAAAATCATATTGGAT	1	0	1	0	0	0	0	0	0	0	0	#	#	#	#	#	#	#	#	0.855447	#
AAAAAATCATTCGTTGT	1	0	0	0	0	0	1	0	0	0	0	#	#	#	#	#	#	#	#	0.837422	#
AAAAAATCCCAAAAAAA	4	2	0	0	0	0	0	0	0	2	0	#	#	#	#	#	#	#	#	1.20653e-28	#
AAAAAATCCCAGCCCTA	1	0	0	0	0	0	1	0	0	0	0	1	nc_000015	82987330	-	wdr73	nm_032856	4	1518	3.89876e-08	Homo_sapiens_WD_repeat_domain_73_(WDR73),_mRNA.
AAAAAATCCTTCTGGAT	1	0	0	0	0	0	0	1	0	0	0	#	#	#	#	#	#	#	#	0.9446	#
AAAAAATCGAGGCACTC	18	4	1	3	1	0	4	0	3	1	1	1	nc_000018	51041855	+	#	#	#	#	2.85913e-96	#
AAAAAATCGAGGCATTC	1	0	0	0	0	0	0	0	0	1	0	#	#	#	#	#	#	#	#	0.215931	#
AAAAAATCTATTCTAGC	1	1	0	0	0	0	0	0	0	0	0	#	#	#	#	#	#	#	#	0.559502	#
AAAAAATGAAAAGTAGA	30	5	6	1	3	4	2	4	0	2	3	1	nc_000015	50271869	-	myo5c	nm_018728	1	6766	0	Homo_sapiens_myosin_VC_(MYO5C),_mRNA.
AAAAAATGAATGATAAT	2	0	0	1	0	0	0	0	0	0	1	1	nc_000022	28167213	-	#	nr_002727	26	906	0.000101076	Homo_sapiens_ret_finger_protein-like_1_antisense_(RFPL1S)_on
AAAAAATGAATGTCTAG	2	0	0	0	0	1	0	0	0	0	1	1	nc_000023	62485177	+	#	#	#	#	0.000685391	#
AAAAAATGACCAAACTC	18	4	1	3	1	2	1	0	0	3	3	1	nc_000015	22916369	-	#	#	#	#	6.67773e-21	#
AAAAAATGAGATGTGTT	1	0	1	0	0	0	0	0	0	0	0	#	#	#	#	#	#	#	#	0.0592227	#
AAAAAATGAGTGAAAAA	2	0	1	0	0	0	0	0	0	0	1	1	nc_000013	47519057	-	#	#	#	#	0.00330392	#
AAAAAATGATGGCTGGG	30	0	0	0	0	0	7	0	16	7	0	#	#	#	#	#	#	#	#	9.51135e-91	#
AAAAAATGCAGCCCCTT	1	1	0	0	0	0	0	0	0	0	0	1	nc_000003	44949439	-	zdhhc3	nm_016598	12	872	0.523474	Homo_sapiens_zinc_finger,_DHHC-type_containing_3_(ZDHHC3),_mRNA.
AAAAAATGCAGGATACT	1	0	0	0	0	0	0	1	0	0	0	1	nc_000008	113391391	-	#	#	#	#	0.896926	#
AAAAAATGCCTCAAAGT	2	0	0	0	0	2	0	0	0	0	0	#	#	#	#	#	#	#	#	0.494069	#
AAAAAATGCTAATACTC	1	0	0	0	0	0	0	0	1	0	0	#	#	#	#	#	#	#	#	0.794515	#
AAAAAATGCTCAACATC	1	0	0	0	0	0	1	0	0	0	0	548	#	#	#	#	ng_002397	143	59142	9.8469e-30	Homo_sapiens_major_histocompatibility_complex,_class_I,_BC_(HLA-BC)
AAAAAATGCTCAATATC	1	1	0	0	0	0	0	0	0	0	0	52	#	#	#	#	#	#	#	0.00469045	#
AAAAAATGCTCATCATC	4	1	0	1	1	0	1	0	0	0	0	9674	#	#	#	#	ng_000007	13	80836	4.2034e-273	Homo_sapiens_beta_globin_region_(HBB@)_on_chromosome_11.
AAAAAATGCTCATCATC	4	1	0	1	1	0	1	0	0	0	0	9674	#	#	#	#	ng_000008	1318	169926	4.2034e-273	Homo_sapiens_cytochrome_P450,_family_2,_subfamily_A_(CYP2A)_on
AAAAAATGCTCATCATC	4	1	0	1	1	0	1	0	0	0	0	9674	#	#	#	#	ng_000008	1572	120446	4.2034e-273	Homo_sapiens_cytochrome_P450,_family_2,_subfamily_A_(CYP2A)_on
AAAAAATGCTCATCATC	4	1	0	1	1	0	1	0	0	0	0	9674	#	#	#	#	ng_000839	2629	18824	4.2034e-273	Homo_sapiens_cystatin_locus_(CST@)_on_chromosome_20.
AAAAAATGCTCATCATC	4	1	0	1	1	0	1	0	0	0	0	9674	#	#	#	#	ng_001019	2095	866585	4.2034e-273	Homo_sapiens_immunoglobulin_heavy_locus_(IGH@)_on_chromosome_14.
AAAAAATGCTCATCATC	4	1	0	1	1	0	1	0	0	0	0	9674	#	#	#	#	ng_001019	2915	726767	4.2034e-273	Homo_sapiens_immunoglobulin_heavy_locus_(IGH@)_on_chromosome_14.
AAAAAATGCTCATCATC	4	1	0	1	1	0	1	0	0	0	0	9674	#	#	#	#	ng_001019	2934	724499	4.2034e-273	Homo_sapiens_immunoglobulin_heavy_locus_(IGH@)_on_chromosome_14.
AAAAAATGCTCATCATC	4	1	0	1	1	0	1	0	0	0	0	9674	#	#	#	#	ng_001019	6783	17221	4.2034e-273	Homo_sapiens_immunoglobulin_heavy_locus_(IGH@)_on_chromosome_14.
AAAAAATGCTCATCATC	4	1	0	1	1	0	1	0	0	0	0	9674	#	#	#	#	ng_001332	2188	614600	4.2034e-273	Homo_sapiens_T_cell_receptor_alpha_delta_locus_(TCRA/TCRD)_on
AAAAAATGCTCATCATC	4	1	0	1	1	0	1	0	0	0	0	9674	#	#	#	#	ng_001332	3045	421988	4.2034e-273	Homo_sapiens_T_cell_receptor_alpha_delta_locus_(TCRA/TCRD)_on
AAAAAATGCTCATCATC	4	1	0	1	1	0	1	0	0	0	0	9674	#	#	#	#	ng_001332	3447	337149	4.2034e-273	Homo_sapiens_T_cell_receptor_alpha_delta_locus_(TCRA/TCRD)_on
AAAAAATGCTCATCATC	4	1	0	1	1	0	1	0	0	0	0	9674	#	#	#	#	ng_001333	924	507089	4.2034e-273	Homo_sapiens_T_cell_receptor_beta_locus_(TRB@)_on_chromosome_7.
AAAAAATGCTCATCATC	4	1	0	1	1	0	1	0	0	0	0	9674	#	#	#	#	ng_002397	77	74540	4.2034e-273	Homo_sapiens_major_histocompatibility_complex,_class_I,_BC_(HLA-BC)
AAAAAATGCTCATCATC	4	1	0	1	1	0	1	0	0	0	0	9674	#	#	#	#	ng_002398	175	154132	4.2034e-273	Homo_sapiens_major_histocompatibility_complex,_class_I,_GHKAJ
AAAAAATGCTCATCATC	4	1	0	1	1	0	1	0	0	0	0	9674	#	#	#	#	ng_002601	608	83029	4.2034e-273	Homo_sapiens_UDP_glucuronosyltransferase_1_family,_polypeptide_A
AAAAAATGCTCATCATC	4	1	0	1	1	0	1	0	0	0	0	9674	#	#	#	#	ng_002690	1094	518203	4.2034e-273	Homo_sapiens_Prader-Willi/Angelman_syndrome_region_(PWSAS@)_on
AAAAAATGCTCATCATC	4	1	0	1	1	0	1	0	0	0	0	9674	#	#	#	#	ng_002690	1293	480082	4.2034e-273	Homo_sapiens_Prader-Willi/Angelman_syndrome_region_(PWSAS@)_on
AAAAAATGCTCATCATC	4	1	0	1	1	0	1	0	0	0	0	9674	#	#	#	#	ng_004750	653	76127	4.2034e-273	Homo_sapiens_amylase,_alpha_gene_cluster_(AMY@)_on_chromosome_1.
AAAAAATGCTCATCATC	4	1	0	1	1	0	1	0	0	0	0	9674	#	#	#	#	ng_004755	10298	2416371	4.2034e-273	Homo_sapiens_chromosome_Y_palindromes_P1,_P2,_P3_and_inverted
AAAAAATGCTCATCATC	4	1	0	1	1	0	1	0	0	0	0	9674	#	#	#	#	ng_004755	10326	2410455	4.2034e-273	Homo_sapiens_chromosome_Y_palindromes_P1,_P2,_P3_and_inverted
AAAAAATGCTCATCATC	4	1	0	1	1	0	1	0	0	0	0	9674	#	#	#	#	ng_004755	11106	2258197	4.2034e-273	Homo_sapiens_chromosome_Y_palindromes_P1,_P2,_P3_and_inverted
AAAAAATGCTCATCATC	4	1	0	1	1	0	1	0	0	0	0	9674	#	#	#	#	ng_004755	11809	2100121	4.2034e-273	Homo_sapiens_chromosome_Y_palindromes_P1,_P2,_P3_and_inverted
AAAAAATGCTCATCATC	4	1	0	1	1	0	1	0	0	0	0	9674	#	#	#	#	ng_004755	1294	4256103	4.2034e-273	Homo_sapiens_chromosome_Y_palindromes_P1,_P2,_P3_and_inverted
AAAAAATGCTCATCATC	4	1	0	1	1	0	1	0	0	0	0	9674	#	#	#	#	ng_004755	13229	1797143	4.2034e-273	Homo_sapiens_chromosome_Y_palindromes_P1,_P2,_P3_and_inverted
AAAAAATGCTCATCATC	4	1	0	1	1	0	1	0	0	0	0	9674	#	#	#	#	ng_004755	13263	1790527	4.2034e-273	Homo_sapiens_chromosome_Y_palindromes_P1,_P2,_P3_and_inverted
AAAAAATGCTCATCATC	4	1	0	1	1	0	1	0	0	0	0	9674	#	#	#	#	ng_004755	15238	1339045	4.2034e-273	Homo_sapiens_chromosome_Y_palindromes_P1,_P2,_P3_and_inverted
AAAAAATGCTCATCATC	4	1	0	1	1	0	1	0	0	0	0	9674	#	#	#	#	ng_004755	16354	1114273	4.2034e-273	Homo_sapiens_chromosome_Y_palindromes_P1,_P2,_P3_and_inverted
AAAAAATGCTCATCATC	4	1	0	1	1	0	1	0	0	0	0	9674	#	#	#	#	ng_004755	16621	1064899	4.2034e-273	Homo_sapiens_chromosome_Y_palindromes_P1,_P2,_P3_and_inverted
AAAAAATGCTCATCATC	4	1	0	1	1	0	1	0	0	0	0	9674	#	#	#	#	ng_004755	16691	1049305	4.2034e-273	Homo_sapiens_chromosome_Y_palindromes_P1,_P2,_P3_and_inverted
AAAAAATGCTCATCATC	4	1	0	1	1	0	1	0	0	0	0	9674	#	#	#	#	ng_004755	18031	781705	4.2034e-273	Homo_sapiens_chromosome_Y_palindromes_P1,_P2,_P3_and_inverted
AAAAAATGCTCATCATC	4	1	0	1	1	0	1	0	0	0	0	9674	#	#	#	#	ng_004755	20014	383221	4.2034e-273	Homo_sapiens_chromosome_Y_palindromes_P1,_P2,_P3_and_inverted
AAAAAATGCTCATCATC	4	1	0	1	1	0	1	0	0	0	0	9674	#	#	#	#	ng_004755	21021	187856	4.2034e-273	Homo_sapiens_chromosome_Y_palindromes_P1,_P2,_P3_and_inverted
AAAAAATGCTCATCATC	4	1	0	1	1	0	1	0	0	0	0	9674	#	#	#	#	ng_004755	21055	181241	4.2034e-273	Homo_sapiens_chromosome_Y_palindromes_P1,_P2,_P3_and_inverted
AAAAAATGCTCATCATC	4	1	0	1	1	0	1	0	0	0	0	9674	#	#	#	#	ng_004755	2135	4085425	4.2034e-273	Homo_sapiens_chromosome_Y_palindromes_P1,_P2,_P3_and_inverted
AAAAAATGCTCATCATC	4	1	0	1	1	0	1	0	0	0	0	9674	#	#	#	#	ng_004755	23	4534373	4.2034e-273	Homo_sapiens_chromosome_Y_palindromes_P1,_P2,_P3_and_inverted
AAAAAATGCTCATCATC	4	1	0	1	1	0	1	0	0	0	0	9674	#	#	#	#	ng_004755	2700	3955853	4.2034e-273	Homo_sapiens_chromosome_Y_palindromes_P1,_P2,_P3_and_inverted
AAAAAATGCTCATCATC	4	1	0	1	1	0	1	0	0	0	0	9674	#	#	#	#	ng_004755	3630	3749109	4.2034e-273	Homo_sapiens_chromosome_Y_palindromes_P1,_P2,_P3_and_inverted
AAAAAATGCTCATCATC	4	1	0	1	1	0	1	0	0	0	0	9674	#	#	#	#	ng_004755	508	4417860	4.2034e-273	Homo_sapiens_chromosome_Y_palindromes_P1,_P2,_P3_and_inverted
AAAAAATGCTCATCATC	4	1	0	1	1	0	1	0	0	0	0	9674	#	#	#	#	ng_004755	5176	3451427	4.2034e-273	Homo_sapiens_chromosome_Y_palindromes_P1,_P2,_P3_and_inverted
AAAAAATGCTCATCATC	4	1	0	1	1	0	1	0	0	0	0	9674	#	#	#	#	ng_004755	5563	3377463	4.2034e-273	Homo_sapiens_chromosome_Y_palindromes_P1,_P2,_P3_and_inverted
AAAAAATGCTCATCATC	4	1	0	1	1	0	1	0	0	0	0	9674	#	#	#	#	ng_004755	7498	2970383	4.2034e-273	Homo_sapiens_chromosome_Y_palindromes_P1,_P2,_P3_and_inverted
AAAAAATGCTCATCATC	4	1	0	1	1	0	1	0	0	0	0	9674	#	#	#	#	ng_004755	8605	2748026	4.2034e-273	Homo_sapiens_chromosome_Y_palindromes_P1,_P2,_P3_and_inverted
AAAAAATGCTCATCATC	4	1	0	1	1	0	1	0	0	0	0	9674	#	#	#	#	ng_004755	8871	2698648	4.2034e-273	Homo_sapiens_chromosome_Y_palindromes_P1,_P2,_P3_and_inverted
AAAAAATGCTCATCATC	4	1	0	1	1	0	1	0	0	0	0	9674	#	#	#	#	ng_004755	8940	2683053	4.2034e-273	Homo_sapiens_chromosome_Y_palindromes_P1,_P2,_P3_and_inverted
AAAAAATGCTCATCATC	4	1	0	1	1	0	1	0	0	0	0	9674	#	#	#	#	ng_005114	309	599001	4.2034e-273	Homo_sapiens_coagulation_factor_VIII_region_(F8@)_on_chromosome_X.
AAAAAATGCTCATCATC	4	1	0	1	1	0	1	0	0	0	0	9674	#	#	#	#	ng_005305	342	75630	4.2034e-273	Homo_sapiens_sulfotransferase_family,_cytosolic,_1A,
AAAAAATGCTCATCATC	4	1	0	1	1	0	1	0	0	0	0	9674	#	#	#	#	ng_005549	46	15615	4.2034e-273	Homo_sapiens_neuroblastoma_breakpoint_family,_member_21
AAAAAATGCTCATCATC	4	1	0	1	1	0	1	0	0	0	0	9674	#	#	#	#	ng_005581	131	25102	4.2034e-273	Homo_sapiens_TAK1-binding_protein_3_pseudogene_(LOC643199)_on
AAAAAATGCTCATCATC	4	1	0	1	1	0	1	0	0	0	0	9674	#	#	#	#	xm_379075	12	872	4.2034e-273	PREDICTED:_Homo_sapiens_hypothetical_LOC400942,_transcript_variant
AAAAAATGCTCATCATC	4	1	0	1	1	0	1	0	0	0	0	9674	#	#	#	#	xm_930583	10	1618	4.2034e-273	PREDICTED:_Homo_sapiens_similar_to_LINE-1_reverse_transcriptase
AAAAAATGCTCATCATC	4	1	0	1	1	0	1	0	0	0	0	9674	#	#	#	#	xm_931690	11	3696	4.2034e-273	PREDICTED:_Homo_sapiens_hypothetical_protein_LOC643619_(LOC643619),
AAAAAATGCTCATCATC	4	1	0	1	1	0	1	0	0	0	0	9674	#	#	#	#	xm_934745	12	872	4.2034e-273	PREDICTED:_Homo_sapiens_hypothetical_LOC400221,_transcript_variant
AAAAAATGCTCATCATC	4	1	0	1	1	0	1	0	0	0	0	9674	#	#	#	#	xm_942727	10	1618	4.2034e-273	PREDICTED:_Homo_sapiens_hypothetical_protein_LOC642084_(LOC642084),
AAAAAATGCTCATCATC	4	1	0	1	1	0	1	0	0	0	0	9674	#	#	#	#	xm_944865	11	3696	4.2034e-273	PREDICTED:_Homo_sapiens_hypothetical_protein_LOC651681_(LOC651681),
AAAAAATGCTCATCATC	4	1	0	1	1	0	1	0	0	0	0	9674	#	#	#	loc51057	nm_015910	11	2688	4.2034e-273	Homo_sapiens_hypothetical_protein_LOC51057_(LOC51057),_mRNA.
AAAAAATGCTCTAGTGG	3	1	0	0	0	0	0	0	1	1	0	1	nc_000023	16516562	+	#	#	#	#	1.42271e-11	#
AAAAAATGCTTATAATC	1	0	1	0	0	0	0	0	0	0	0	3	#	#	#	#	#	#	#	0.457888	#
AAAAAATGCTTATACTC	1	0	0	0	0	0	0	0	1	0	0	1	nc_000015	46237059	+	#	#	#	#	0.000139431	#
AAAAAATGCTTGATGGA	1	0	0	0	0	0	0	0	1	0	0	#	#	#	#	#	#	#	#	0.90016	#
AAAAAATGGAAAATTAA	1	0	0	0	1	0	0	0	0	0	0	#	#	#	#	#	#	#	#	0.955705	#
AAAAAATGGAAAGACAC	1	1	0	0	0	0	0	0	0	0	0	#	#	#	#	#	#	#	#	0.0396083	#
AAAAAATGGAAAGACAG	8	1	0	1	4	0	0	1	1	0	0	1	nc_000020	59983376	+	#	#	#	#	4.2899e-49	#
AAAAAATGGATCTATGT	1	0	0	0	0	0	0	0	0	0	1	#	#	#	#	#	#	#	#	0.000199784	#
AAAAAATGGCAGTACTG	1	0	1	0	0	0	0	0	0	0	0	#	#	#	#	#	#	#	#	0.903194	#
AAAAAATGGCGTGGGAC	1	0	0	0	0	1	0	0	0	0	0	#	#	#	#	#	#	#	#	0.0306596	#
AAAAAATGGGTGATAGA	1	1	0	0	0	0	0	0	0	0	0	#	#	#	#	#	#	#	#	0.842356	#
AAAAAATGGGTGATGGG	1	0	0	0	1	0	0	0	0	0	0	#	#	#	#	#	#	#	#	0.94734	#
AAAAAATGGGTGGAGGA	1	0	0	0	0	0	1	0	0	0	0	#	#	#	#	#	#	#	#	0.96265	#
AAAAAATGGGTTATGGA	1	0	0	0	1	0	0	0	0	0	0	#	#	#	#	#	#	#	#	0.923349	#
AAAAAATGGGTTCTAAT	1	0	0	0	0	0	0	0	0	1	0	1	nc_000009	38585974	-	#	#	#	#	0.010068	#
AAAAAATGGGTTGAGGA	1	0	0	0	0	0	0	0	0	1	0	#	#	#	#	#	#	#	#	0.973463	#
AAAAAATGGGTTGATGG	1	0	0	0	0	0	0	0	0	1	0	#	#	#	#	#	#	#	#	0.76337	#
AAAAAATGGTGAAGGAG	1	0	0	0	0	1	0	0	0	0	0	#	#	#	#	#	#	#	#	0.903439	#
AAAAAATGGTGAATGGA	2	1	0	0	1	0	0	0	0	0	0	#	#	#	#	#	#	#	#	0.399551	#
AAAAAATGGTGATGGGA	12	0	0	0	0	7	0	0	0	5	0	#	#	#	#	#	#	#	#	0.00844018	#
AAAAAATGGTGGATGGA	5	0	0	0	0	0	0	2	0	3	0	#	#	#	#	#	#	#	#	0.332852	#
AAAAAATGGTGTGGAAC	1	0	0	0	0	0	0	0	0	1	0	#	#	#	#	#	#	#	#	0.055972	#
AAAAAATGGTTAATGAA	1	0	0	0	0	0	0	0	0	0	1	#	#	#	#	#	#	#	#	0.362749	#
AAAAAATGGTTGAAGGA	1	0	1	0	0	0	0	0	0	0	0	#	#	#	#	#	#	#	#	0.0329576	#
AAAAAATGGTTGAATGG	1	0	0	0	0	0	0	0	0	0	1	#	#	#	#	#	#	#	#	0.929048	#
AAAAAATGGTTGACGGA	1	0	0	0	0	0	0	0	0	1	0	#	#	#	#	#	#	#	#	0.136829	#
AAAAAATGGTTGAGGGA	1	0	0	0	0	0	0	0	1	0	0	#	#	#	#	#	#	#	#	0.745935	#
AAAAAATGGTTGATCGG	1	0	0	1	0	0	0	0	0	0	0	#	#	#	#	#	#	#	#	0.614287	#
AAAAAATGGTTGATGAA	10	0	1	0	0	0	0	3	1	5	0	#	#	#	#	#	#	#	#	0.00113365	#
AAAAAATGGTTGATGGA	124	25	0	0	29	23	47	0	0	0	0	#	#	#	#	#	#	#	#	4.46739e-38	#
AAAAAATGGTTGATGGC	1	0	0	0	0	0	0	0	1	0	0	#	#	#	#	#	#	#	#	0.660858	#
AAAAAATGGTTGGAGGA	1	0	0	0	1	0	0	0	0	0	0	#	#	#	#	#	#	#	#	0.877028	#
AAAAAATGGTTGGAGGG	1	0	0	0	0	0	0	1	0	0	0	#	#	#	#	#	#	#	#	0.962238	#
AAAAAATGGTTTGATGA	1	1	0	0	0	0	0	0	0	0	0	#	#	#	#	#	#	#	#	0.832744	#
AAAAAATGTGCACCTCC	1	1	0	0	0	0	0	0	0	0	0	#	#	#	#	#	#	#	#	0.961106	#
AAAAAATGTTCAATGTC	1	0	0	0	0	0	0	0	0	0	1	5	#	#	#	#	#	#	#	0.451735	#
AAAAAATGTTGAATGAA	1	1	0	0	0	0	0	0	0	0	0	#	#	#	#	#	#	#	#	0.900337	#
AAAAAATGTTGAATGGA	1	0	0	1	0	0	0	0	0	0	0	#	#	#	#	#	#	#	#	0.962955	#
AAAAAATGTTGAGGGAT	1	0	0	0	0	0	0	1	0	0	0	#	#	#	#	#	#	#	#	0.958578	#
AAAAAATGTTGATGGAA	1	0	0	0	0	0	0	0	0	0	1	#	#	#	#	#	#	#	#	0.617023	#
AAAAAATGTTGATGGAG	1	0	0	0	0	0	0	0	0	0	1	#	#	#	#	#	#	#	#	0.435695	#
AAAAAATGTTGATGGGA	1	0	0	0	0	0	0	1	0	0	0	#	#	#	#	#	#	#	#	0.934323	#
AAAAAATGTTTGAGGAA	1	0	0	0	0	0	0	0	0	0	1	1	nc_000004	77174407	+	#	#	#	#	0.0557981	#
AAAAAATGTTTGATGAT	1	0	0	0	0	0	1	0	0	0	0	#	#	#	#	#	#	#	#	0.89424	#
AAAAAATGTTTGATGGA	10	0	1	0	0	0	0	0	0	9	0	#	#	#	#	#	#	#	#	0.188349	#
AAAAAATTAAAAGCTAA	1	0	0	0	0	0	0	1	0	0	0	#	#	#	#	#	#	#	#	0.934545	#
AAAAAATTAAAAGTAAT	1	0	1	0	0	0	0	0	0	0	0	#	#	#	#	#	#	#	#	0.893246	#
AAAAAATTAAAGCTAAA	1	1	0	0	0	0	0	0	0	0	0	#	#	#	#	#	#	#	#	0.576952	#
AAAAAATTAAAGCTAAT	1	0	0	0	0	0	0	1	0	0	0	#	#	#	#	#	#	#	#	0.964926	#
AAAAAATTAAAGGGCCT	1	0	0	0	0	0	1	0	0	0	0	#	#	#	#	#	#	#	#	0.829812	#
AAAAAATTAAGCCTTGA	1	0	1	0	0	0	0	0	0	0	0	#	#	#	#	#	#	#	#	0.945442	#
AAAAAATTAGGGATTAT	1	1	0	0	0	0	0	0	0	0	0	1	nc_000003	150232097	-	smarca3	nm_003071	2	3824	0.00282384	Homo_sapiens_SWI/SNF_related,_matrix_associated,_actin_dependent
AAAAAATTAGGGATTGT	1	0	0	0	0	0	0	0	0	1	0	#	#	#	#	#	#	#	#	0.0559658	#
AAAAAATTAGTGTAAAA	2	0	0	0	0	0	0	0	1	1	0	1	nc_000014	72710504	+	#	#	#	#	0.00292229	#
AAAAAATTATGGATTAT	1	1	0	0	0	0	0	0	0	0	0	#	#	#	#	#	#	#	#	0.679	#
AAAAAATTCACAATAAT	1	0	0	0	0	0	0	0	0	0	1	#	#	#	#	#	#	#	#	0.91309	#
AAAAAATTCCCCCTCCG	1	0	0	0	0	1	0	0	0	0	0	#	#	#	#	#	#	#	#	0.868457	#
AAAAAATTCTCAATATC	2	0	0	0	0	0	0	0	0	2	0	4	#	#	#	#	#	#	#	6.46776e-05	#
AAAAAATTCTTCTCCCC	1	0	0	0	0	0	0	1	0	0	0	#	#	#	#	#	#	#	#	0.911349	#
AAAAAATTGAATGTCAG	1	0	1	0	0	0	0	0	0	0	0	#	#	#	#	#	#	#	#	0.854933	#
AAAAAATTGAGGCACTC	3	0	1	0	0	2	0	0	0	0	0	#	#	#	#	#	#	#	#	2.12484e-09	#
AAAAAATTGAGGTCCAG	1	0	0	0	0	1	0	0	0	0	0	#	#	#	#	#	#	#	#	0.0306616	#
AAAAAATTGCTGAGTGC	1	0	0	0	0	0	0	0	1	0	0	1	nc_000003	63798758	-	thoc7	nm_025075	6	329	1.27967e-08	Homo_sapiens_THO_complex_7_homolog_(Drosophila)_(THOC7),_mRNA.
AAAAAATTGGAGTTTTT	1	0	1	0	0	0	0	0	0	0	0	#	#	#	#	#	#	#	#	0.934177	#
AAAAAATTGGGGCCCGA	1	0	0	0	0	1	0	0	0	0	0	#	#	#	#	#	#	#	#	0.882182	#
AAAAAATTGGTACCGTC	1	1	0	0	0	0	0	0	0	0	0	#	#	#	#	#	#	#	#	0.985334	#
AAAAAATTGTTAAGAAA	1	1	0	0	0	0	0	0	0	0	0	#	#	#	#	#	#	#	#	0.875866	#
AAAAAATTGTTTACTAT	1	1	0	0	0	0	0	0	0	0	0	#	#	#	#	#	#	#	#	0.924459	#
AAAAAATTTAAAGTTAA	1	0	0	0	1	0	0	0	0	0	0	#	#	#	#	#	#	#	#	0.764427	#
AAAAAATTTACTTTTCT	1	1	0	0	0	0	0	0	0	0	0	#	#	#	#	#	#	#	#	0.79719	#
AAAAAATTTCCCCTCCC	1	0	0	0	0	0	0	0	0	1	0	#	#	#	#	#	#	#	#	0.897115	#
AAAAAATTTCCTTTTAT	1	0	0	0	0	0	1	0	0	0	0	#	#	#	#	#	#	#	#	0.951771	#
AAAAAATTTCTAAGCCA	2	0	1	1	0	0	0	0	0	0	0	1	nc_000001	177589823	-	#	#	#	#	4.57089e-08	#
AAAAAATTTCTCCTCCG	1	1	0	0	0	0	0	0	0	0	0	#	#	#	#	#	#	#	#	0.834192	#
AAAAAATTTGATGTTGT	65	9	5	1	7	14	7	4	8	8	2	1	nc_000012	45038532	+	#	#	#	#	3.00411e-197	#
AAAAAATTTGATGTTTT	1	0	0	0	0	0	0	0	1	0	0	1	nc_000009	26865490	-	#	#	#	#	0.0522123	#
AAAAAATTTGGTTCTTC	1	0	0	0	0	1	0	0	0	0	0	#	#	#	#	#	#	#	#	0.91462	#
AAAAAATTTGTGCTGCT	1	0	0	0	0	0	0	0	1	0	0	#	#	#	#	#	#	#	#	0.827573	#
AAAAAATTTTAAAAGAA	1	0	0	0	0	0	0	0	0	0	1	#	#	#	#	#	#	#	#	0.806565	#
AAAAAATTTTCTCCTGA	1	0	0	0	0	0	0	0	0	1	0	#	#	#	#	#	#	#	#	0.924974	#
AAAAAATTTTGATGGTT	1	0	0	0	0	1	0	0	0	0	0	#	#	#	#	#	#	#	#	0.948335	#
AAAAAATTTTTGCTTAA	7	0	0	0	1	2	0	1	1	2	0	1	nc_000017	63410592	+	falz	nm_004459	1	10499	1.12653e-12	Homo_sapiens_fetal_Alzheimer_antigen_(FALZ),_transcript_variant_2,
AAAAAATTTTTGCTTAA	7	0	0	0	1	2	0	1	1	2	0	1	nc_000017	63410592	+	falz	nm_182641	1	10550	1.12653e-12	Homo_sapiens_fetal_Alzheimer_antigen_(FALZ),_transcript_variant_1,
AAAAAATTTTTGGAGAG	1	0	1	0	0	0	0	0	0	0	0	#	#	#	#	#	#	#	#	0.0592138	#
AAAAAATTTTTGGAGAT	9	2	1	4	0	1	0	1	0	0	0	2	#	#	#	psat1	nm_021154	3	1010	9.39635e-19	Homo_sapiens_phosphoserine_aminotransferase_1_(PSAT1),_transcript
AAAAAATTTTTGGAGAT	9	2	1	4	0	1	0	1	0	0	0	2	#	#	#	psat1	nm_058179	3	1148	9.39635e-19	Homo_sapiens_phosphoserine_aminotransferase_1_(PSAT1),_transcript
AAAAAATTTTTTGTCTT	1	1	0	0	0	0	0	0	0	0	0	#	#	#	#	#	#	#	#	0.799007	#
AAAAACAAAACAAAAAA	1	0	1	0	0	0	0	0	0	0	0	1	nc_000010	115974444	-	#	#	#	#	0.000185981	#
AAAAACAAAACCTCTTC	2	0	1	0	0	0	0	0	0	1	0	#	#	#	#	#	#	#	#	0.649756	#
AAAAACAAAACCTTCTT	1	0	0	0	0	0	0	0	0	0	1	#	#	#	#	#	#	#	#	0.975378	#
AAAAACAAAAGGCTATT	1	0	0	1	0	0	0	0	0	0	0	1	nc_000005	95156840	-	#	#	#	#	0.00166503	#
AAAAACAAAATTGGCCA	1	1	0	0	0	0	0	0	0	0	0	#	#	#	#	#	#	#	#	0.714114	#
AAAAACAAACACCAAAA	1	0	0	0	0	0	0	1	0	0	0	#	#	#	#	#	#	#	#	0.694386	#
AAAAACAAACCTCCTTC	1	0	0	0	0	0	1	0	0	0	0	#	#	#	#	#	#	#	#	0.937473	#
AAAAACAAACCTCTTCT	1	0	0	0	0	0	1	0	0	0	0	#	#	#	#	#	#	#	#	0.22427	#
AAAAACAAAGGTGCTGG	1	0	0	1	0	0	0	0	0	0	0	#	#	#	#	#	#	#	#	0.0312907	#
AAAAACAAATAACAAAA	1	1	0	0	0	0	0	0	0	0	0	1	nc_000023	33276665	-	#	#	#	#	0.0381449	#
AAAAACAAATAACAGTT	1	0	0	0	1	0	0	0	0	0	0	1	nc_000002	63971627	-	#	#	#	#	5.24241e-07	#
AAAAACAAATCAATAAA	1	0	0	0	1	0	0	0	0	0	0	#	#	#	#	#	#	#	#	0.899635	#
AAAAACAAATCTTTTGG	1	1	0	0	0	0	0	0	0	0	0	1	nc_000002	58223110	+	#	#	#	#	0.0452882	#
AAAAACAAATTGGAAAT	1	0	0	0	0	0	0	0	0	0	1	#	#	#	#	#	#	#	#	0.83426	#
AAAAACAAATTGGGGTT	1	0	0	0	1	0	0	0	0	0	0	#	#	#	#	#	#	#	#	0.876607	#
AAAAACAAATTTAGACT	4	0	0	0	1	0	1	1	0	0	1	1	nc_000005	145646348	-	#	#	#	#	3.08573e-06	#
AAAAACAACACGCACCC	3	0	0	0	0	2	0	0	0	0	1	1	nc_000008	8678374	+	#	#	#	#	5.18152e-14	#
AAAAACAACCCCTAGAT	1	1	0	0	0	0	0	0	0	0	0	1	nc_000006	108952800	+	#	#	#	#	0.0382065	#
AAAAACAACTCTAGCTA	4	1	0	0	0	0	1	0	0	1	1	#	#	#	#	#	#	#	#	6.60609e-06	#
AAAAACAACTGAAAGCA	1	0	0	0	0	0	0	0	0	1	0	1	nc_000015	39852222	-	#	#	#	#	0.0587364	#
AAAAACAAGATAATAGG	3	1	0	1	1	0	0	0	0	0	0	2	#	#	#	#	#	#	#	4.01629e-05	#
AAAAACAAGCCTATTTC	1	1	0	0	0	0	0	0	0	0	0	1	nc_000001	11714175	+	#	#	#	#	0.0386986	#
AAAAACAAGGGGCTGGG	1	0	0	0	0	0	0	0	0	1	0	#	#	#	#	#	#	#	#	0.92522	#
AAAAACAAGTTGAAGAA	4	0	3	0	0	0	0	0	0	1	0	#	#	#	#	#	#	#	#	2.52842e-17	#
AAAAACAATAAAAATAA	1	0	1	0	0	0	0	0	0	0	0	1	nc_000006	68827082	+	#	#	#	#	0.000128916	#
AAAAACAATAACAAAAA	1	1	0	0	0	0	0	0	0	0	0	1	nc_000001	152310143	-	#	#	#	#	0.981356	#
AAAAACAATAGTAGCCA	1	0	0	0	0	0	0	0	1	0	0	1	nc_000008	39882879	-	#	#	#	#	0.409272	#
AAAAACAATCTTGCACA	3	0	3	0	0	0	0	0	0	0	0	#	#	#	#	#	#	#	#	3.62044e-14	#
AAAAACAATGGGTGGCG	1	0	0	0	0	0	0	0	0	0	1	#	#	#	#	#	#	#	#	0.905611	#
AAAAACAATTGTTTAAA	6	1	4	0	1	0	0	0	0	0	0	#	#	#	#	#	#	#	#	9.69943e-10	#
AAAAACACAAAACATTG	1	0	0	0	0	1	0	0	0	0	0	1	nc_000016	3529903	-	#	#	#	#	2.49443e-06	#
AAAAACACAGAGGGGCA	1	0	0	0	0	0	0	0	0	1	0	#	#	#	#	#	#	#	#	0.648741	#
AAAAACACATTTTGAGA	1	1	0	0	0	0	0	0	0	0	0	1	nc_000009	131711394	+	#	#	#	#	0.00267703	#
AAAAACACCAACCTAGG	1	0	0	0	0	0	0	1	0	0	0	#	#	#	#	#	#	#	#	0.0349816	#
AAAAACACCAGCTATTT	1	0	0	0	0	0	1	0	0	0	0	1	nc_000014	52323053	-	#	#	#	#	0.046772	#
AAAAACACCCAAAACCA	2	0	0	1	0	0	1	0	0	0	0	1	nc_000023	119454540	+	#	#	#	#	3.05214e-36	#
AAAAACACCCCAAAACC	1	0	1	0	0	0	0	0	0	0	0	#	#	#	#	#	#	#	#	0.0295476	#
AAAAACACGGCAGCTGC	1	0	0	0	1	0	0	0	0	0	0	#	#	#	#	#	#	#	#	0.743722	#
AAAAACACGTGCAATGG	1	0	0	0	0	0	0	0	0	0	1	1	nc_000003	199095883	-	#	#	#	#	0.00523812	#
AAAAACACTCTATTTAT	1	0	0	0	0	0	0	0	0	0	1	1	nc_000008	64090246	+	#	#	#	#	0.00341528	#
AAAAACACTTAACAAGA	1	0	0	0	0	1	0	0	0	0	0	#	#	#	#	#	#	#	#	0.0306541	#
AAAAACACTTCAAAAAT	1	0	0	0	0	0	0	0	1	0	0	2	#	#	#	#	#	#	#	0.00188061	#
AAAAACACTTCCCTTCT	1	0	1	0	0	0	0	0	0	0	0	#	#	#	#	#	#	#	#	0.758997	#
AAAAACAGAACAAAACA	1	0	1	0	0	0	0	0	0	0	0	#	#	#	#	#	#	#	#	0.911794	#
AAAAACAGAAGAAAAAG	2	1	0	0	0	1	0	0	0	0	0	1	nc_000009	91163642	-	#	#	#	#	2.59914e-08	#
AAAAACAGAATAATATA	1	0	1	0	0	0	0	0	0	0	0	1	nc_000019	61784150	+	#	#	#	#	2.11787e-06	#
AAAAACAGACTCGGGCA	3	0	0	0	0	0	3	0	0	0	0	1	nc_000016	277517	+	#	#	#	#	3.03359e-33	#
AAAAACAGACTCGGGTG	1	1	0	0	0	0	0	0	0	0	0	#	#	#	#	#	#	#	#	0.038619	#
AAAAACAGCAACAGGGT	1	0	0	0	0	0	0	0	0	0	1	#	#	#	#	#	#	#	#	0.834416	#
AAAAACAGGGGCTGGCG	2	1	0	0	0	0	0	0	0	1	0	#	#	#	#	#	#	#	#	0.794185	#
AAAAACAGGGGCTGGGC	1	1	0	0	0	0	0	0	0	0	0	#	#	#	#	#	#	#	#	0.967664	#
AAAAACAGGTGGCTGGA	1	1	0	0	0	0	0	0	0	0	0	#	#	#	#	#	#	#	#	0.912124	#
AAAAACAGGTTATTTGA	1	0	0	0	0	0	0	1	0	0	0	1	nc_000009	114014772	+	#	#	#	#	0.0349834	#
AAAAACAGGTTTTAAAC	1	0	1	0	0	0	0	0	0	0	0	#	#	#	#	#	#	#	#	5.40662e-08	#
AAAAACAGTACATTTAA	1	0	0	0	0	0	0	0	0	1	0	#	#	#	#	#	#	#	#	0.896641	#
AAAAACAGTATCAAATG	23	7	2	0	5	0	2	0	1	5	1	1	nc_000023	92812640	+	#	#	#	#	3.98224e-37	#
AAAAACAGTGCCTGGGC	1	0	0	0	0	0	0	0	0	1	0	#	#	#	#	#	#	#	#	0.979308	#
AAAAACAGTGGCTGGCG	1	0	0	0	0	0	0	0	0	0	1	#	#	#	#	#	#	#	#	0.741439	#
AAAAACAGTGGCTGGGG	1	0	0	0	0	0	0	0	0	0	1	#	#	#	#	#	#	#	#	0.9524	#
AAAAACAGTTAAAAAAA	1	0	0	0	0	0	1	0	0	0	0	1	nc_000002	213776979	+	#	#	#	#	0.875911	#
AAAAACAGTTTGGTGTT	1	0	0	0	0	0	0	0	0	0	1	#	#	#	#	#	#	#	#	0.7523	#
AAAAACATAAAAATGGT	1	0	0	0	1	0	0	0	0	0	0	#	#	#	#	#	#	#	#	0.925127	#
AAAAACATAAAATTTGG	1	0	0	0	0	0	0	1	0	0	0	#	#	#	#	#	#	#	#	0.866418	#
AAAAACATAACTTTAGT	3	0	0	1	0	0	0	0	1	1	0	1	nc_000005	134090609	+	#	#	#	#	1.59756e-10	#
AAAAACATAACTTTCTT	1	0	0	0	0	0	1	0	0	0	0	#	#	#	#	#	#	#	#	0.903195	#
AAAAACATAATATACCC	1	0	1	0	0	0	0	0	0	0	0	1	nc_000006	4951816	+	#	#	#	#	0.0705407	#
AAAAACATACTATTCCT	1	1	0	0	0	0	0	0	0	0	0	1	nc_000003	125157422	-	ccdc14	nm_022757	32	1200	0.0381908	Homo_sapiens_coiled-coil_domain_containing_14_(CCDC14),_mRNA.
AAAAACATATACAGAAT	1	0	0	0	0	0	0	0	0	0	1	1	nc_000015	20090677	+	#	#	#	#	0.00460203	#
AAAAACATATTATTTTA	2	0	0	0	0	0	1	0	0	0	1	1	nc_000011	93185123	-	#	#	#	#	0.000114333	#
AAAAACATATTCCAGAA	4	0	2	1	1	0	0	0	0	0	0	1	nc_000003	138366701	-	#	#	#	#	1.68814e-16	#
AAAAACATCAAAAACCC	1	0	0	0	0	0	0	0	0	0	1	#	#	#	#	#	#	#	#	0.847425	#
AAAAACATCCCCCTCCC	1	0	0	0	1	0	0	0	0	0	0	#	#	#	#	#	#	#	#	0.884282	#
AAAAACATCTCCTCCGC	1	1	0	0	0	0	0	0	0	0	0	#	#	#	#	#	#	#	#	0.776955	#
AAAAACATCTGATGTTA	2	0	2	0	0	0	0	0	0	0	0	#	#	#	#	#	#	#	#	2.44534e-07	#
AAAAACATCTTCCTCCG	1	0	0	1	0	0	0	0	0	0	0	#	#	#	#	#	#	#	#	0.739893	#
AAAAACATTAAGAAAAA	1	0	0	0	0	0	0	0	0	1	0	#	#	#	#	#	#	#	#	0.851311	#
AAAAACATTCATCCTTC	1	0	0	0	1	0	0	0	0	0	0	#	#	#	#	#	#	#	#	0.771784	#
AAAAACATTCCACAATT	1	1	0	0	0	0	0	0	0	0	0	#	#	#	#	#	#	#	#	0.967609	#
AAAAACATTCCCCTTCC	1	0	0	0	0	0	0	0	0	1	0	#	#	#	#	#	#	#	#	0.893168	#
AAAAACATTCTCCCTCC	1	1	0	0	0	0	0	0	0	0	0	#	#	#	#	#	#	#	#	0.745016	#
AAAAACATTCTCTTCCG	1	0	0	0	0	0	1	0	0	0	0	#	#	#	#	#	#	#	#	0.510091	#
AAAAACATTTAATTCTG	1	0	0	0	0	0	0	0	0	0	1	#	#	#	#	#	#	#	#	0.00200533	#
AAAAACATTTACACTTT	2	0	0	0	1	0	1	0	0	0	0	1	nc_000008	55121525	+	#	#	#	#	6.09041e-08	#
AAAAACATTTCTGCATC	1	0	0	0	0	0	0	0	0	0	1	1	nc_000023	149816545	+	#	#	#	#	0.0558012	#
AAAAACATTTTCGGGGA	1	0	0	0	1	0	0	0	0	0	0	#	#	#	#	#	#	#	#	0.815199	#
AAAAACCAAAAATTTTA	1	0	0	0	1	0	0	0	0	0	0	#	#	#	#	#	#	#	#	0.975827	#
AAAAACCAAAACCCCCT	1	0	0	0	1	0	0	0	0	0	0	#	#	#	#	#	#	#	#	0.882556	#
AAAAACCAAAACCTCTT	1	0	0	0	0	0	0	0	0	0	1	#	#	#	#	#	#	#	#	0.931593	#
AAAAACCAAAATCCTGT	1	1	0	0	0	0	0	0	0	0	0	#	#	#	#	#	#	#	#	0.0380572	#
AAAAACCAAAATTGGCC	1	0	0	0	1	0	0	0	0	0	0	2	#	#	#	#	#	#	#	3.20649e-61	#
AAAAACCAAATGACTTG	1	0	0	0	0	1	0	0	0	0	0	#	#	#	#	#	#	#	#	0.45378	#
AAAAACCAACAGATGGA	1	0	0	0	0	0	0	0	1	0	0	1	nc_000015	39558052	+	rtf1	nm_015138	13	1753	0.00011103	Homo_sapiens_Rtf1,_Paf1/RNA_polymerase_II_complex_component,
AAAAACCAACCAGAGGA	1	0	0	0	0	0	1	0	0	0	0	#	#	#	#	#	#	#	#	0.899446	#
AAAAACCAAGCACTGTC	1	0	0	0	0	0	0	0	0	0	1	1	nc_000002	202479722	-	#	#	#	#	0.0558066	#
AAAAACCAAGGAGATAA	1	1	0	0	0	0	0	0	0	0	0	1	nc_000003	149316758	+	#	#	#	#	0.0380776	#
AAAAACCAAGGCCCTAG	1	0	0	0	0	0	1	0	0	0	0	#	#	#	#	#	#	#	#	0.879388	#
AAAAACCACCCCAGTAG	1	0	0	0	0	0	0	0	0	1	0	#	#	#	#	#	#	#	#	8.48971e-57	#
AAAAACCACCGTTGTAA	1	0	0	0	0	0	1	0	0	0	0	#	#	#	#	#	#	#	#	0.935235	#
AAAAACCAGCAAAATTG	2	0	0	0	0	0	0	0	0	0	2	#	#	#	#	#	#	#	#	0.781232	#
AAAAACCAGCAACTGGC	1	0	1	0	0	0	0	0	0	0	0	#	#	#	#	#	#	#	#	0.059212	#
AAAAACCATAACTTCTT	112	0	0	13	6	6	15	11	30	31	0	#	#	#	#	#	#	#	#	0	#
AAAAACCATAACTTTTT	148	39	21	7	19	0	18	7	0	4	33	1	nc_000015	57718441	-	gtf2a2	nm_004492	1	653	0	Homo_sapiens_general_transcription_factor_IIA,_2_(12kD_subunit)
AAAAACCATATCTTCTT	1	1	0	0	0	0	0	0	0	0	0	#	#	#	#	#	#	#	#	0.807455	#
AAAAACCATCAGGCCTG	1	0	0	0	1	0	0	0	0	0	0	#	#	#	#	#	#	#	#	0.96275	#
AAAAACCCAAGAATTTC	1	0	1	0	0	0	0	0	0	0	0	#	#	#	#	#	#	#	#	0.92836	#
AAAAACCCACCCCCCCC	1	0	0	0	1	0	0	0	0	0	0	#	#	#	#	#	#	#	#	0.829976	#
AAAAACCCCGCGATACT	1	0	0	0	0	0	0	0	0	0	1	#	#	#	#	#	#	#	#	0.922712	#
AAAAACCCCTAAACTTT	1	0	1	0	0	0	0	0	0	0	0	#	#	#	#	#	#	#	#	0.0598507	#
AAAAACCCCTTGTCATA	1	0	0	0	1	0	0	0	0	0	0	#	#	#	#	#	#	#	#	0.917541	#
AAAAACCCCTTTAACCC	1	0	0	0	1	0	0	0	0	0	0	#	#	#	#	#	#	#	#	0.899701	#
AAAAACCCTATTCCCTT	1	0	0	0	0	1	0	0	0	0	0	#	#	#	#	#	#	#	#	0.822221	#
AAAAACCCTCAAAAAAT	1	0	0	0	1	0	0	0	0	0	0	1	nc_000010	31559958	+	#	#	#	#	0.85878	#
AAAAACCCTTATCCCTT	8	1	1	2	0	1	1	0	0	0	2	1	nc_000018	9246245	+	ankrd12	nm_015208	22	3194	1.196e-63	Homo_sapiens_ankyrin_repeat_domain_12_(ANKRD12),_mRNA.
AAAAACCCTTCAAATAA	1	1	0	0	0	0	0	0	0	0	0	5	#	#	#	#	#	#	#	0.0380681	#
AAAAACCCTTGTCAAAA	1	0	0	0	0	1	0	0	0	0	0	#	#	#	#	#	#	#	#	9.88106e-09	#
AAAAACCCTTGTCATAA	18	7	1	2	0	1	0	0	3	2	2	#	#	#	#	topors	nm_005802	1	4129	1.32506e-48	Homo_sapiens_topoisomerase_I_binding,_arginine/serine-rich
AAAAACCCTTTTGAGTT	1	0	0	0	0	0	0	1	0	0	0	#	#	#	#	#	#	#	#	0.0349843	#
AAAAACCGGTAAAAAAA	1	0	0	0	0	0	1	0	0	0	0	#	#	#	#	#	#	#	#	0.872874	#
AAAAACCGTGGCTGGCG	1	0	0	0	0	1	0	0	0	0	0	#	#	#	#	#	#	#	#	0.810456	#
AAAAACCTCTTTTATTC	2	0	0	0	0	2	0	0	0	0	0	1	nc_000018	51597493	-	#	#	#	#	0.000939675	#
AAAAACCTGACAACATA	1	0	0	1	0	0	0	0	0	0	0	#	#	#	#	#	#	#	#	0.0312062	#
AAAAACCTGTAAACAAA	1	0	0	0	0	0	0	0	0	0	1	#	#	#	#	#	#	#	#	0.809746	#
AAAAACCTTCAAAAGTC	1	0	0	0	0	0	0	0	0	1	0	#	#	#	#	#	#	#	#	0.89767	#
AAAAACCTTCATAAGCA	1	0	0	0	0	0	0	0	1	0	0	1	nc_000007	92007081	+	#	#	#	#	1.36129e-05	#
AAAAACCTTTCCAGATC	1	0	0	0	0	1	0	0	0	0	0	1	nc_000003	69191832	-	#	#	#	#	0.0306779	#
AAAAACCTTTTATAAAG	1	0	0	0	0	0	0	0	0	1	0	#	#	#	#	#	#	#	#	0.964904	#
AAAAACGAAGTGGGCGG	1	0	1	0	0	0	0	0	0	0	0	#	#	#	#	#	#	#	#	0.929351	#
AAAAACGACCAGTTTCA	1	0	0	0	1	0	0	0	0	0	0	#	#	#	#	#	#	#	#	0.897668	#
AAAAACGAGCCCGCATT	1	0	0	0	0	0	0	0	0	0	1	#	#	#	#	#	#	#	#	0.16463	#
AAAAACGCACGTGTGCC	37	5	4	5	3	6	0	2	4	4	4	1	nc_000009	114431469	+	#	#	#	#	1.78e-84	#
AAAAACGCACGTGTGCT	1	0	0	0	0	0	1	0	0	0	0	#	#	#	#	#	#	#	#	0.49104	#
AAAAACGCCAGTCCATT	12	9	0	0	1	0	1	1	0	0	0	1	nc_000017	59177915	-	ccdc47	nm_020198	13	1694	1.37405e-86	Homo_sapiens_coiled-coil_domain_containing_47_(CCDC47),_mRNA.
AAAAACGGGGAGGGAAG	5	1	1	1	1	1	0	0	0	0	0	1	nc_000011	815147	-	#	#	#	#	5.45155e-110	#
AAAAACGGGGGCTGCGG	1	0	0	0	0	0	0	0	0	1	0	#	#	#	#	#	#	#	#	0.935525	#
AAAAACGGGGGCTGGGG	1	0	0	0	0	0	0	0	1	0	0	#	#	#	#	#	#	#	#	0.86033	#
AAAAACGGGGGCTGTGC	1	0	0	0	0	0	0	0	0	1	0	#	#	#	#	#	#	#	#	0.978345	#
AAAAACGGTGGCTGGGG	2	0	0	0	0	1	1	0	0	0	0	#	#	#	#	#	#	#	#	0.829744	#
AAAAACGTCTATATCCT	1	0	0	0	0	0	1	0	0	0	0	#	#	#	#	#	#	#	#	0.372189	#
AAAAACGTGGCTGGGCG	2	0	0	0	1	1	0	0	0	0	0	#	#	#	#	#	#	#	#	0.905454	#
AAAAACGTGGCTTGCGG	1	0	0	0	0	0	0	0	0	1	0	#	#	#	#	#	#	#	#	0.943454	#
AAAAACTAACAAAAAAA	1	0	0	0	0	0	0	0	0	1	0	#	#	#	#	#	#	#	#	0.826438	#
AAAAACTAACAAAGCTC	10	2	0	2	1	1	0	0	1	1	2	1	nc_000015	38115033	-	#	#	#	#	2.73118e-22	#
AAAAACTAATTTAGTCT	1	0	0	0	0	0	0	0	0	1	0	#	#	#	#	#	#	#	#	0.761162	#
AAAAACTAATTTTCACT	1	0	0	0	0	0	0	1	0	0	0	1	nc_000002	39572361	+	#	#	#	#	0.00186932	#
AAAAACTACTGAAAGAA	29	7	1	4	4	3	1	1	4	4	0	2	#	#	#	#	#	#	#	3.95427e-48	#
AAAAACTAGCCCCCATC	1	0	0	0	0	0	0	0	0	0	1	#	#	#	#	#	#	#	#	0.740805	#
AAAAACTCAACTTGGCC	1	0	0	0	1	0	0	0	0	0	0	#	#	#	#	#	#	#	#	0.861382	#
AAAAACTCAAGGACTGG	1	0	0	0	0	0	0	1	0	0	0	1	nc_000006	56374178	-	#	#	#	#	0.0129219	#
AAAAACTCACTACACAG	2	0	0	0	0	2	0	0	0	0	0	1	nc_000012	92421065	+	#	#	#	#	4.73466e-05	#
AAAAACTCACTTTAACC	59	17	3	3	6	6	4	5	7	3	5	2	#	#	#	#	#	#	#	3.40836e-146	#
AAAAACTCAGTTTTGTT	1	0	0	0	1	0	0	0	0	0	0	#	#	#	#	#	#	#	#	0.854455	#
AAAAACTCATTACCATT	1	0	1	0	0	0	0	0	0	0	0	1	nc_000002	201561378	-	mgc39518	nm_173822	6	1031	0.0592142	Homo_sapiens_hypothetical_protein_MGC39518_(MGC39518),_mRNA.
AAAAACTCCAAGTTAAA	1	0	0	0	0	0	1	0	0	0	0	1	nc_000003	158564919	-	veph1	nm_024621	9	1521	0.0935604	Homo_sapiens_ventricular_zone_expressed_PH_domain_homolog_1
AAAAACTCCAGACCCAG	1	0	0	0	0	0	0	0	0	1	0	1	nc_000003	106960792	-	#	#	#	#	0.0559703	#
AAAAACTCCCAATAAGA	1	1	0	0	0	0	0	0	0	0	0	#	#	#	#	#	#	#	#	0.964543	#
AAAAACTCCCGGGAAGG	1	0	0	0	0	0	0	0	0	1	0	#	#	#	#	#	#	#	#	0.945527	#
AAAAACTCCTGAAGACC	1	0	0	0	0	0	0	0	0	1	0	1	nc_000001	225453599	+	#	#	#	#	0.000428989	#
AAAAACTCTACACAATT	1	1	0	0	0	0	0	0	0	0	0	1	nc_000008	65666233	-	#	#	#	#	2.38272e-15	#
AAAAACTCTACCTCAAA	1	0	1	0	0	0	0	0	0	0	0	#	#	#	#	#	#	#	#	1.44859e-12	#
AAAAACTCTGGTTCTAT	3	2	0	0	0	0	0	0	0	1	0	1	nc_000007	93459219	-	bet1	nm_005868	1	2778	0.000173672	Homo_sapiens_BET1_homolog_(S._cerevisiae)_(BET1),_mRNA.
AAAAACTCTTGTTAATC	1	0	0	0	0	0	0	0	1	0	0	#	#	#	#	#	#	#	#	0.921102	#
AAAAACTGAACTACGCA	1	0	0	0	0	0	0	1	0	0	0	#	#	#	#	#	#	#	#	0.0367405	#
AAAAACTGAACTATGCA	6	0	0	0	1	2	1	0	1	1	0	1	nc_000023	111751632	-	#	#	#	#	3.13571e-09	#
AAAAACTGCACTGTTTT	1	0	0	0	0	1	0	0	0	0	0	1	nc_000001	173169201	+	#	#	#	#	0.0306587	#
AAAAACTGGTCCTTCAA	1	1	0	0	0	0	0	0	0	0	0	1	nc_000016	65206295	+	#	#	#	#	7.24225e-06	#
AAAAACTGTAACCAATT	1	0	0	0	1	0	0	0	0	0	0	#	#	#	#	#	#	#	#	0.956368	#
AAAAACTGTACAATGAG	3	0	1	0	0	2	0	0	0	0	0	1	nc_000014	75006028	+	jdp2	nm_130469	3	815	0.0113281	Homo_sapiens_jun_dimerization_protein_2_(JDP2),_mRNA.
AAAAACTGTCACAGTCA	1	0	1	0	0	0	0	0	0	0	0	#	#	#	#	#	#	#	#	0.464655	#
AAAAACTTACCAACGCA	1	0	0	0	0	0	0	0	1	0	0	1	nc_000001	12492789	-	#	#	#	#	9.92989e-09	#
AAAAACTTAGCCTCGAT	2	0	0	0	0	0	0	0	0	2	0	1	nc_000002	153213627	-	#	#	#	#	8.09601e-07	#
AAAAACTTAGTAAGGAT	2	1	0	0	0	0	0	0	0	1	0	1	nc_000002	69906705	-	#	#	#	#	8.74764e-14	#
AAAAACTTAGTGTATTT	1	0	1	0	0	0	0	0	0	0	0	1	nc_000017	54516219	-	trim37	nm_001005207	16	702	0.0592125	Homo_sapiens_tripartite_motif-containing_37_(TRIM37),_transcript
AAAAACTTAGTGTATTT	1	0	1	0	0	0	0	0	0	0	0	1	nc_000017	54516219	-	trim37	nm_015294	22	702	0.0592125	Homo_sapiens_tripartite_motif-containing_37_(TRIM37),_transcript
AAAAACTTCATTTTTAC	1	0	0	0	1	0	0	0	0	0	0	#	#	#	#	#	#	#	#	0.86978	#
AAAAACTTCCTACCACT	1	1	0	0	0	0	0	0	0	0	0	#	#	#	#	#	#	#	#	0.0380773	#
AAAAACTTCTCTTTAGC	2	1	0	0	0	1	0	0	0	0	0	1	nc_000019	9536495	-	#	#	#	#	2.22e-07	#
AAAAACTTCTGGCCCAG	1	0	0	0	0	1	0	0	0	0	0	1	nc_000022	40619171	-	#	#	#	#	0.030668	#
AAAAACTTGTCTAATTT	1	1	0	0	0	0	0	0	0	0	0	#	#	#	#	#	#	#	#	0.81931	#
AAAAACTTTATCAAAAG	1	0	0	0	0	0	0	0	0	1	0	#	#	#	#	#	#	#	#	0.0559645	#
AAAAACTTTATCAAAGT	1	0	0	0	0	0	0	0	0	1	0	2	#	#	#	#	#	#	#	4.63089e-18	#
AAAAACTTTCTCCCCCG	1	0	0	0	0	0	1	0	0	0	0	#	#	#	#	#	#	#	#	0.933024	#
AAAAACTTTCTCCTCCG	1	0	0	0	0	0	0	0	0	1	0	#	#	#	#	#	#	#	#	0.887828	#
AAAAAGAAAAAAAAAAA	14	3	5	0	0	1	0	0	0	4	1	2	#	#	#	#	#	#	#	1.93421e-82	#
AAAAAGAAAAAAAAAAT	1	0	0	0	0	0	0	0	0	1	0	3	#	#	#	#	#	#	#	0.00437783	#
AAAAAGAAAAAAAACTT	2	0	0	0	1	1	0	0	0	0	0	1	nc_000023	24005508	-	#	#	#	#	6.05239e-19	#
AAAAAGAAAAAAAGAAA	1	0	0	0	0	0	0	0	0	1	0	1	nc_000001	114932106	+	#	#	#	#	0.294102	#
AAAAAGAAAAAAAGTTT	1	0	1	0	0	0	0	0	0	0	0	#	#	#	#	#	#	#	#	0.00342974	#
AAAAAGAAAAAATTAAA	1	0	0	0	1	0	0	0	0	0	0	#	#	#	#	#	#	#	#	0.909883	#
AAAAAGAAAACAAACTG	7	0	1	1	1	3	0	0	0	0	1	1	nc_000018	9248156	+	ankrd12	nm_015208	16	5105	2.17345e-20	Homo_sapiens_ankyrin_repeat_domain_12_(ANKRD12),_mRNA.
AAAAAGAAAACAACTTT	16	6	1	0	5	0	0	1	0	2	1	2	#	#	#	ranbp6	nm_012416	1	4296	4.56889e-64	Homo_sapiens_RAN_binding_protein_6_(RANBP6),_mRNA.
AAAAAGAAAACACCCTT	1	0	0	0	0	0	0	1	0	0	0	#	#	#	#	#	#	#	#	0.873224	#
AAAAAGAAAACGTGACC	1	0	0	0	0	1	0	0	0	0	0	1	nc_000013	97462778	+	#	#	#	#	0.0306637	#
AAAAAGAAAACTTGTGC	1	0	0	0	0	0	0	0	0	0	1	#	#	#	#	#	#	#	#	0.775752	#
AAAAAGAAAACTTTGGT	1	0	0	0	0	0	0	0	0	0	1	#	#	#	#	#	#	#	#	0.919305	#
AAAAAGAAAAGGAAAAG	1	0	0	0	0	0	0	0	0	0	1	#	#	#	#	#	#	#	#	0.661155	#
AAAAAGAAACAACTTTT	1	0	0	0	0	0	0	1	0	0	0	#	#	#	#	#	#	#	#	0.640456	#
AAAAAGAAACCTTGGGT	1	0	0	0	0	0	1	0	0	0	0	#	#	#	#	#	#	#	#	0.964345	#
AAAAAGAAACTAAAACT	16	4	2	1	0	2	1	3	0	3	0	1	nc_000006	157571587	-	#	#	#	#	1.3895e-137	#
AAAAAGAAACTATGGCA	1	0	0	0	0	0	0	0	0	1	0	#	#	#	#	#	#	#	#	0.0560348	#
AAAAAGAAACTGGTTTG	1	0	0	0	0	0	1	0	0	0	0	#	#	#	#	#	#	#	#	0.949658	#
AAAAAGAAACTGTGCTT	1	0	1	0	0	0	0	0	0	0	0	#	#	#	#	#	#	#	#	0.776896	#
AAAAAGAAACTTGGGCT	1	0	0	0	0	1	0	0	0	0	0	#	#	#	#	#	#	#	#	0.890505	#
AAAAAGAAACTTGTTGC	1	0	0	0	1	0	0	0	0	0	0	#	#	#	#	#	#	#	#	0.847786	#
AAAAAGAAAGAAGACAA	2	0	0	1	0	0	0	0	0	0	1	#	#	#	#	#	#	#	#	0.688529	#
AAAAAGAAAGCCTTTGC	11	1	0	2	2	1	2	2	0	1	0	1	nc_000005	49730516	-	emb	nm_198449	1	1548	1.31437e-67	Homo_sapiens_embigin_homolog_(mouse)_(EMB),_mRNA.
AAAAAGAAAGCTTTGCT	1	0	0	0	0	1	0	0	0	0	0	#	#	#	#	#	#	#	#	0.919314	#
AAAAAGAAAGCTTTTGC	1	1	0	0	0	0	0	0	0	0	0	#	#	#	#	#	#	#	#	0.487134	#
AAAAAGAAAGGTCCCAT	1	0	0	0	0	1	0	0	0	0	0	#	#	#	#	#	#	#	#	0.674991	#
AAAAAGAAATAGGAAGG	1	0	0	0	0	0	0	0	0	1	0	#	#	#	#	#	#	#	#	0.880541	#
AAAAAGAAATGACATCA	1	0	0	0	0	0	0	1	0	0	0	1	nc_000002	74188223	-	#	#	#	#	3.15686e-09	#
AAAAAGAAATGAGCTAT	1	0	0	0	0	0	0	0	0	0	1	1	nc_000002	172336793	+	#	#	#	#	0.000313065	#
AAAAAGAAATTAAAAAG	1	0	1	0	0	0	0	0	0	0	0	#	#	#	#	#	#	#	#	0.928379	#
AAAAAGAAATTGAGGGA	1	0	0	0	0	0	0	0	0	1	0	1	nc_000015	46387829	+	#	#	#	#	0.0559842	#
AAAAAGAAATTTGTGGT	1	0	0	0	1	0	0	0	0	0	0	#	#	#	#	#	#	#	#	0.913938	#
AAAAAGAACCAGTAAAG	1	0	0	0	0	0	0	1	0	0	0	1	nc_000002	63627401	+	#	#	#	#	0.0349811	#
AAAAAGAACTAATGTTT	2	0	0	0	0	1	1	0	0	0	0	1	nc_000010	104628697	+	as3mt	nm_020682	5	921	0.00143509	Homo_sapiens_arsenic_(+3_oxidation_state)_methyltransferase
AAAAAGAACTACTGTGT	1	0	0	0	0	0	1	0	0	0	0	#	#	#	#	#	#	#	#	0.847635	#
AAAAAGAACTATTACAA	1	0	1	0	0	0	0	0	0	0	0	1	nc_000013	51933815	+	ckap2	nm_018204	13	949	0.0652819	Homo_sapiens_cytoskeleton_associated_protein_2_(CKAP2),_mRNA.
AAAAAGAACTCAGATGA	2	0	0	0	0	0	0	0	0	1	1	1	nc_000014	73029769	-	#	#	#	#	3.52324e-08	#
AAAAAGAACTTGTGCTT	4	0	1	0	0	1	0	0	1	0	1	#	#	#	#	#	#	#	#	0.0477147	#
AAAAAGAAGAAAATGAA	1	0	0	0	0	0	0	1	0	0	0	1	nc_000015	100080861	-	tarsl2	nm_152334	12	382	0.00127026	Homo_sapiens_threonyl-tRNA_synthetase-like_2_(TARSL2),_mRNA.
AAAAAGAAGAAGAAGAA	1	0	0	0	0	0	0	0	0	0	1	3	#	#	#	#	#	#	#	0.423449	#
AAAAAGAAGATGGAGGA	8	1	2	0	0	0	2	0	1	2	0	1	nc_000022	35018218	-	myh9	nm_002473	11	4288	4.50983e-11	Homo_sapiens_myosin,_heavy_polypeptide_9,_non-muscle_(MYH9),_mRNA.
AAAAAGAAGATGGAGTG	1	1	0	0	0	0	0	0	0	0	0	#	#	#	#	#	#	#	#	0.0380604	#
AAAAAGAAGATGGGGAA	1	0	0	1	0	0	0	0	0	0	0	#	#	#	#	#	#	#	#	0.0312058	#
AAAAAGAAGCACATTAG	1	0	0	0	0	0	0	0	0	1	0	1	nc_000006	30976677	-	#	#	#	#	0.0568104	#
AAAAAGAAGCAGACGGT	2	1	0	0	0	1	0	0	0	0	0	1	nc_000006	42218161	-	#	xm_930012	1	527	4.46694e-12	PREDICTED:_Homo_sapiens_hypothetical_protein_LOC647024_(LOC647024),
AAAAAGAAGCAGACGGT	2	1	0	0	0	1	0	0	0	0	0	1	nc_000006	42218161	-	#	xm_941544	1	527	4.46694e-12	PREDICTED:_Homo_sapiens_hypothetical_protein_LOC652183_(LOC652183),
AAAAAGAAGCTATCCTT	2	1	1	0	0	0	0	0	0	0	0	1	nc_000017	31093291	-	#	#	#	#	2.98571e-05	#
AAAAAGAAGGAATTAAT	1	0	0	0	1	0	0	0	0	0	0	1	nc_000020	13646051	-	c20orf6	nm_016649	4	2334	0.00336557	Homo_sapiens_chromosome_20_open_reading_frame_6_(C20orf6),_mRNA.
AAAAAGAAGGATGAAGG	1	1	0	0	0	0	0	0	0	0	0	#	#	#	#	#	#	#	#	0.466188	#
AAAAAGAAGTTCTTGCA	1	0	0	0	0	0	0	1	0	0	0	#	#	#	#	#	#	#	#	0.681446	#
AAAAAGAATCCTTGGAG	1	0	0	0	1	0	0	0	0	0	0	1	nc_000008	74822419	+	#	#	#	#	0.0337603	#
AAAAAGAATGAAGAAAA	2	0	0	0	1	0	0	0	1	0	0	2	#	#	#	rfc1	nm_002913	18	554	2.99581e-09	Homo_sapiens_replication_factor_C_(activator_1)_1,_145kDa_(RFC1),
AAAAAGAATTGGAGTGT	1	0	0	0	0	0	0	0	0	0	1	1	nc_000011	82211713	-	#	#	#	#	9.90935e-11	#
AAAAAGAATTTGATTGT	1	0	0	0	0	1	0	0	0	0	0	#	#	#	#	#	#	#	#	0.0427351	#
AAAAAGACAATATATAT	5	1	0	0	1	1	0	0	0	1	1	1	nc_000002	166438761	-	#	#	#	#	1.41303e-06	#
AAAAAGACACAGAAGTC	1	0	0	0	0	0	0	0	0	1	0	#	#	#	#	#	#	#	#	0.929906	#
AAAAAGACACCTGAGAC	3	1	0	0	1	0	0	0	1	0	0	1	nc_000005	80746055	-	#	#	#	#	2.69855e-09	#
AAAAAGACATCCGGTGT	1	0	0	0	0	0	0	0	1	0	0	#	#	#	#	#	#	#	#	0.939155	#
AAAAAGACATTCATTCA	1	0	0	0	0	0	0	0	1	0	0	1	nc_000015	30716361	+	arhgap11a	nm_014783	17	2817	0.00271371	Homo_sapiens_Rho_GTPase_activating_protein_11A_(ARHGAP11A),
AAAAAGACCAGATGACT	1	0	0	1	0	0	0	0	0	0	0	1	nc_000011	10733168	+	ctr9	nm_014633	9	405	5.30844e-07	Homo_sapiens_Ctr9,_Paf1/RNA_polymerase_II_complex_component,
AAAAAGACGGCCTGATT	1	0	0	0	0	0	0	0	0	0	1	#	#	#	#	#	#	#	#	0.0558064	#
AAAAAGAGAAACTATGT	1	0	0	0	0	0	0	0	0	0	1	1	nc_000002	135643428	-	#	#	#	#	1.23944e-05	#
AAAAAGAGATCAGAAAG	1	0	0	0	0	0	0	0	1	0	0	1	nc_000010	17469027	-	#	#	#	#	6.40379e-14	#
AAAAAGAGATGGTGCCA	1	0	1	0	0	0	0	0	0	0	0	#	#	#	#	#	#	#	#	0.965645	#
AAAAAGAGATTTTATGT	1	0	0	0	0	0	1	0	0	0	0	#	#	#	#	#	#	#	#	0.734374	#
AAAAAGAGCTATTTATC	1	1	0	0	0	0	0	0	0	0	0	1	nc_000006	153373849	-	rgs17	nm_012419	1	1342	2.67133e-06	Homo_sapiens_regulator_of_G-protein_signalling_17_(RGS17),_mRNA.
AAAAAGAGCTATTTTCC	1	0	0	0	0	0	0	1	0	0	0	#	#	#	#	#	#	#	#	0.350053	#
AAAAAGAGGATGGAGGA	1	0	0	0	0	1	0	0	0	0	0	#	#	#	#	#	#	#	#	0.0306808	#
AAAAAGAGTAGAATGGA	1	0	0	0	0	0	0	0	0	0	1	1	nc_000009	95247539	-	#	#	#	#	0.0558075	#
AAAAAGAGTGAATTTGG	2	0	0	0	0	1	0	1	0	0	0	1	nc_000007	70807733	+	#	#	#	#	0.00107278	#
AAAAAGAGTGATTTTTT	1	0	0	0	0	0	0	1	0	0	0	1	nc_000005	76395669	+	aggf1	nm_018046	2	3341	0.00148599	Homo_sapiens_angiogenic_factor_with_G_patch_and_FHA_domains_1
AAAAAGAGTGTGTATGT	1	0	0	0	0	0	0	0	1	0	0	4	#	#	#	#	#	#	#	4.2298e-05	#
AAAAAGATAAAAAAACA	1	0	0	0	0	0	0	1	0	0	0	#	#	#	#	#	#	#	#	0.845138	#
AAAAAGATAAAAGACAA	1	0	0	0	0	0	0	0	1	0	0	#	#	#	#	#	#	#	#	0.750634	#
AAAAAGATAAACAAAGC	1	0	0	0	0	0	0	0	0	1	0	#	#	#	#	#	#	#	#	0.0962084	#
AAAAAGATAAACAAAGG	1	0	0	1	0	0	0	0	0	0	0	#	#	#	#	#	#	#	#	0.82271	#
AAAAAGATAATAGAGGC	1	0	0	1	0	0	0	0	0	0	0	#	#	#	#	#	#	#	#	0.336569	#
AAAAAGATAATGGAGAC	69	16	5	5	4	11	4	8	9	2	5	#	#	#	#	sec11l3	nm_033280	1	397	0	Homo_sapiens_SEC11-like_3_(S._cerevisiae)_(SEC11L3),_mRNA.
AAAAAGATACCATTTTT	1	0	0	0	0	0	0	0	1	0	0	#	#	#	#	#	#	#	#	0.929158	#
AAAAAGATAGAAAACAA	1	0	0	0	0	0	0	0	1	0	0	#	#	#	#	#	#	#	#	0.704531	#
AAAAAGATAGAAAGACA	1	0	0	0	0	0	0	0	0	1	0	#	#	#	#	#	#	#	#	0.898509	#
AAAAAGATAGAAAGGCA	1	1	0	0	0	0	0	0	0	0	0	#	#	#	#	#	#	#	#	0.870264	#
AAAAAGATAGAACACGA	1	1	0	0	0	0	0	0	0	0	0	#	#	#	#	#	#	#	#	0.823881	#
AAAAAGATAGAAGAAAA	1	0	0	0	0	0	0	0	0	0	1	#	#	#	#	#	#	#	#	0.696233	#
AAAAAGATCAATTATCC	1	0	1	0	0	0	0	0	0	0	0	#	#	#	#	#	#	#	#	0.882626	#
AAAAAGATCACCCACCT	1	0	0	0	0	0	0	0	0	1	0	#	#	#	#	#	#	#	#	0.940342	#
AAAAAGATCCACCTACG	5	0	0	0	0	0	0	0	1	0	4	14	#	#	#	#	#	#	#	4.06225e-12	#
AAAAAGATCTTTAAATA	1	0	0	0	0	0	0	0	0	1	0	#	#	#	#	#	#	#	#	0.891799	#
AAAAAGATGAAGTACAA	4	4	0	0	0	0	0	0	0	0	0	1	nc_000005	56251856	+	#	#	#	#	3.33492e-06	#
AAAAAGATGCACAGAAG	1	0	0	1	0	0	0	0	0	0	0	1	nc_000016	74170079	-	#	#	#	#	0.000121131	#
AAAAAGATGCAGCTGCA	3	0	0	0	1	0	0	0	0	2	0	1	nc_000001	83255980	-	#	#	#	#	6.00431e-06	#
AAAAAGATGCAGCTGTA	1	0	0	1	0	0	0	0	0	0	0	#	#	#	#	#	#	#	#	0.0312072	#
AAAAAGATGCTTTTGAA	1	0	0	1	0	0	0	0	0	0	0	2	#	#	#	#	ng_005593	3	812	7.40871e-14	Homo_sapiens_pre-B_cell_enhancing_factor_1_pseudogene_(LOC651511)
AAAAAGATGCTTTTGAA	1	0	0	1	0	0	0	0	0	0	0	2	#	#	#	#	xm_929247	6	877	7.40871e-14	PREDICTED:_Homo_sapiens_similar_to_Nicotinamide
AAAAAGATGCTTTTGAA	1	0	0	1	0	0	0	0	0	0	0	2	#	#	#	#	xm_940673	6	793	7.40871e-14	PREDICTED:_Homo_sapiens_similar_to_Nicotinamide
AAAAAGATGCTTTTGAA	1	0	0	1	0	0	0	0	0	0	0	2	#	#	#	pbef1	nm_005746	6	796	7.40871e-14	Homo_sapiens_pre-B-cell_colony_enhancing_factor_1_(PBEF1),
AAAAAGATGCTTTTGAA	1	0	0	1	0	0	0	0	0	0	0	2	#	#	#	pbef1	nm_182790	1	806	7.40871e-14	Homo_sapiens_pre-B-cell_colony_enhancing_factor_1_(PBEF1),
AAAAAGATGGCTTTGTA	1	0	0	0	0	0	1	0	0	0	0	#	#	#	#	#	#	#	#	0.922667	#
AAAAAGATGTATTACCA	1	0	0	0	0	0	1	0	0	0	0	#	#	#	#	#	#	#	#	0.967335	#
AAAAAGATTATAAGAAA	1	1	0	0	0	0	0	0	0	0	0	#	#	#	#	#	#	#	#	0.868518	#
AAAAAGATTGTGGATCT	1	0	0	0	0	1	0	0	0	0	0	1	nc_000009	110673120	-	#	#	#	#	0.00150861	#
AAAAAGATTTTCTAGCC	1	1	0	0	0	0	0	0	0	0	0	1	nc_000014	22374076	+	#	#	#	#	0.0380808	#
AAAAAGCAAAATATCAG	3	0	0	0	1	1	1	0	0	0	0	1	nc_000004	107489126	-	#	#	#	#	0.000915816	#
AAAAAGCAAACCTAAGA	1	0	0	1	0	0	0	0	0	0	0	#	#	#	#	#	#	#	#	0.00145318	#
AAAAAGCAAAGAAATCA	1	0	0	0	0	0	0	1	0	0	0	1	nc_000003	44752741	+	znf501	nm_145044	1	2225	0.000154121	Homo_sapiens_zinc_finger_protein_501_(ZNF501),_mRNA.
AAAAAGCAAATCCGGCC	9	0	5	0	0	0	1	1	2	0	0	1	nc_000003	52715931	-	#	#	#	#	1.43252e-34	#
AAAAAGCAAGACAAAAA	1	0	0	0	0	0	0	0	0	1	0	#	#	#	#	#	#	#	#	0.89664	#
AAAAAGCAAGGAAATAG	1	0	0	0	0	0	0	0	1	0	0	2	#	#	#	#	#	#	#	0.0522128	#
AAAAAGCAAGGAAATGG	1	0	0	0	0	0	0	0	0	1	0	2	#	#	#	#	#	#	#	0.0559707	#
AAAAAGCAAGGAAATGT	2	0	0	0	0	0	0	0	0	2	0	9	#	#	#	#	#	#	#	0.000501198	#
AAAAAGCAAGTTTTCCC	1	0	0	1	0	0	0	0	0	0	0	#	#	#	#	#	#	#	#	0.799147	#
AAAAAGCAATTCCGGCC	1	1	0	0	0	0	0	0	0	0	0	#	#	#	#	#	#	#	#	0.868164	#
AAAAAGCACACTGATTT	16	9	1	0	0	1	3	0	0	0	2	1	nc_000001	89073299	+	pkn2	nm_006256	2	4877	1.57832e-85	Homo_sapiens_protein_kinase_N2_(PKN2),_mRNA.
AAAAAGCACATCTCTTT	1	0	0	0	1	0	0	0	0	0	0	1	nc_000007	132283639	-	#	#	#	#	0.0018139	#
AAAAAGCACATCTTGAG	1	1	0	0	0	0	0	0	0	0	0	#	#	#	#	#	#	#	#	0.05389	#
AAAAAGCAGATGACTTG	646	104	47	50	62	85	50	70	91	49	38	1	nc_000021	31962658	+	sod1	nm_000454	1	509	0	Homo_sapiens_superoxide_dismutase_1,_soluble_(amyotrophic_lateral
AAAAAGCAGCCTTCCCT	2	0	0	1	1	0	0	0	0	0	0	1	nc_000014	103096757	-	bag5	nm_001015048	19	725	1.79815e-24	Homo_sapiens_BCL2-associated_athanogene_5_(BAG5),_transcript
AAAAAGCAGCCTTCCCT	2	0	0	1	1	0	0	0	0	0	0	1	nc_000014	103096757	-	bag5	nm_001015049	19	891	1.79815e-24	Homo_sapiens_BCL2-associated_athanogene_5_(BAG5),_transcript
AAAAAGCAGCCTTCCCT	2	0	0	1	1	0	0	0	0	0	0	1	nc_000014	103096757	-	bag5	nm_004873	19	732	1.79815e-24	Homo_sapiens_BCL2-associated_athanogene_5_(BAG5),_transcript
AAAAAGCAGCCTTTCCC	1	1	0	0	0	0	0	0	0	0	0	#	#	#	#	#	#	#	#	0.952763	#
AAAAAGCAGGAGGACTT	1	0	0	0	0	1	0	0	0	0	0	#	#	#	#	#	#	#	#	0.883338	#
AAAAAGCAGTCTTCCCT	1	0	0	0	0	1	0	0	0	0	0	#	#	#	#	#	#	#	#	0.441658	#
AAAAAGCAGTGAAGTAT	1	0	0	0	0	0	1	0	0	0	0	1	nc_000006	22293467	-	#	#	#	#	0.046772	#
AAAAAGCATTGGGCAAC	1	0	0	0	0	0	0	0	0	0	1	#	#	#	#	#	#	#	#	0.861577	#
AAAAAGCCACAGCTTTA	1	0	0	0	0	0	0	0	0	0	1	1	nc_000012	105632615	+	#	#	#	#	0.0561775	#
AAAAAGCCATTAATATC	1	0	1	0	0	0	0	0	0	0	0	1	nc_000019	21033395	+	znf430	nm_025189	1	2551	0.0592173	Homo_sapiens_zinc_finger_protein_430_(ZNF430),_mRNA.
AAAAAGCCCCCCCACCT	1	0	0	0	0	1	0	0	0	0	0	#	#	#	#	#	#	#	#	0.0306546	#
AAAAAGCCCCCCCCCAA	1	1	0	0	0	0	0	0	0	0	0	#	#	#	#	#	#	#	#	7.46425e-06	#
AAAAAGCCTACTCCTTG	1	0	0	0	0	0	0	0	0	0	1	#	#	#	#	#	#	#	#	0.924274	#
AAAAAGCCTTCAACCAG	3	1	1	0	1	0	0	0	0	0	0	1	nc_000019	9730230	-	#	xm_091914	9	886	7.82746e-43	PREDICTED:_Homo_sapiens_hypothetical_protein_LOC162993_(LOC162993),
AAAAAGCGAACATCAAC	1	0	0	0	0	1	0	0	0	0	0	1	nc_000023	83205971	-	rps6ka6	nm_014496	1	2288	0.00551528	Homo_sapiens_ribosomal_protein_S6_kinase,_90kDa,_polypeptide_6
AAAAAGCGAGGCTTCGG	5	1	4	0	0	0	0	0	0	0	0	1	nc_000007	2250798	+	nudt1	nm_002452	5	110	1.44773e-10	Homo_sapiens_nudix_(nucleoside_diphosphate_linked_moiety_X)-type
AAAAAGCGAGGCTTCGG	5	1	4	0	0	0	0	0	0	0	0	1	nc_000007	2250798	+	nudt1	nm_198948	5	161	1.44773e-10	Homo_sapiens_nudix_(nucleoside_diphosphate_linked_moiety_X)-type
AAAAAGCGAGGCTTCGG	5	1	4	0	0	0	0	0	0	0	0	1	nc_000007	2250798	+	nudt1	nm_198949	5	234	1.44773e-10	Homo_sapiens_nudix_(nucleoside_diphosphate_linked_moiety_X)-type
AAAAAGCGAGGCTTCGG	5	1	4	0	0	0	0	0	0	0	0	1	nc_000007	2250798	+	nudt1	nm_198950	5	158	1.44773e-10	Homo_sapiens_nudix_(nucleoside_diphosphate_linked_moiety_X)-type
AAAAAGCGAGGCTTCGG	5	1	4	0	0	0	0	0	0	0	0	1	nc_000007	2250798	+	nudt1	nm_198952	5	231	1.44773e-10	Homo_sapiens_nudix_(nucleoside_diphosphate_linked_moiety_X)-type
AAAAAGCGAGGCTTCGG	5	1	4	0	0	0	0	0	0	0	0	1	nc_000007	2250798	+	nudt1	nm_198953	5	146	1.44773e-10	Homo_sapiens_nudix_(nucleoside_diphosphate_linked_moiety_X)-type
AAAAAGCGAGGCTTCGG	5	1	4	0	0	0	0	0	0	0	0	1	nc_000007	2250798	+	nudt1	nm_198954	5	219	1.44773e-10	Homo_sapiens_nudix_(nucleoside_diphosphate_linked_moiety_X)-type
AAAAAGCGCAAGTTCCT	1	0	0	0	0	0	0	0	1	0	0	#	#	#	#	#	#	#	#	0.919642	#
AAAAAGCGCACTGATTT	1	0	0	0	0	0	0	1	0	0	0	#	#	#	#	#	#	#	#	0.0349898	#
AAAAAGCTACGGCATTG	1	0	0	0	0	1	0	0	0	0	0	#	#	#	#	#	#	#	#	0.0306634	#
AAAAAGCTACTCTTGGA	1	0	0	0	0	0	1	0	0	0	0	#	#	#	#	#	#	#	#	0.874198	#
AAAAAGCTAGAAAACTG	4	3	0	1	0	0	0	0	0	0	0	#	#	#	#	pls3	nm_005032	8	1455	1.73428e-06	Homo_sapiens_plastin_3_(T_isoform)_(PLS3),_mRNA.
AAAAAGCTAGAAGACTG	1	0	0	0	0	0	0	0	0	0	1	#	#	#	#	#	#	#	#	0.0558043	#
AAAAAGCTATGGCATTG	1	0	0	0	0	0	0	1	0	0	0	#	#	#	#	#	#	#	#	0.0349907	#
AAAAAGCTCTTGCCGCG	1	0	1	0	0	0	0	0	0	0	0	#	#	#	#	#	#	#	#	0.237081	#
AAAAAGCTGAAGCCCTA	1	0	0	0	0	1	0	0	0	0	0	1	nc_000017	31348946	-	ccl14-ccl15	nm_004166	3	786	2.95516e-37	Homo_sapiens_chemokine_(C-C_motif)_ligand_14_(CCL14),_transcript
AAAAAGCTGAAGCCCTA	1	0	0	0	0	1	0	0	0	0	0	1	nc_000017	31348946	-	ccl14-ccl15	nm_032962	3	786	2.95516e-37	Homo_sapiens_chemokine_(C-C_motif)_ligand_14_(CCL14),_transcript
AAAAAGCTGAAGCCCTA	1	0	0	0	0	1	0	0	0	0	0	1	nc_000017	31348946	-	ccl15	nm_004167	3	786	2.95516e-37	Homo_sapiens_chemokine_(C-C_motif)_ligand_15_(CCL15),_transcript
AAAAAGCTGAAGCCCTA	1	0	0	0	0	1	0	0	0	0	0	1	nc_000017	31348946	-	ccl15	nm_032964	3	786	2.95516e-37	Homo_sapiens_chemokine_(C-C_motif)_ligand_15_(CCL15),_transcript
AAAAAGCTGAAGCCCTA	1	0	0	0	0	1	0	0	0	0	0	1	nc_000017	31348946	-	ccl15	nm_032965	1	786	2.95516e-37	Homo_sapiens_chemokine_(C-C_motif)_ligand_15_(CCL15),_transcript
AAAAAGCTGCTGCCCAA	1	1	0	0	0	0	0	0	0	0	0	1	nc_000013	110736518	+	arhgef7	nm_003899	13	1976	0.00144245	Homo_sapiens_Rho_guanine_nucleotide_exchange_factor_(GEF)_7
AAAAAGCTGCTGCCCAA	1	1	0	0	0	0	0	0	0	0	0	1	nc_000013	110736518	+	arhgef7	nm_145735	11	2066	0.00144245	Homo_sapiens_Rho_guanine_nucleotide_exchange_factor_(GEF)_7
AAAAAGCTGCTTCTTAT	1	0	1	0	0	0	0	0	0	0	0	1	nc_000005	151022287	-	sparc	nm_003118	16	2055	0.153296	Homo_sapiens_secreted_protein,_acidic,_cysteine-rich_(osteonectin)
AAAAAGCTGGAAAGCGA	7	2	1	2	1	1	0	0	0	0	0	1	nc_000022	21169120	-	suhw2	nm_080764	1	5380	1.54064e-19	Homo_sapiens_suppressor_of_hairy_wing_homolog_2_(Drosophila)
AAAAAGCTGGAAAGCTA	1	0	0	0	0	0	0	1	0	0	0	#	#	#	#	#	#	#	#	0.312371	#
AAAAAGCTGGACAGTAA	1	0	0	0	0	1	0	0	0	0	0	1	nc_000004	78152077	+	sept11	nm_018243	26	666	0.0017598	Homo_sapiens_septin_11_(SEPT11),_mRNA.
AAAAAGCTGGATTCTTC	1	1	0	0	0	0	0	0	0	0	0	#	#	#	#	#	#	#	#	0.887566	#
AAAAAGCTGGGGGTGTG	1	0	0	0	0	0	0	0	1	0	0	1	nc_000010	133987778	-	#	#	#	#	4.59562e-15	#
AAAAAGCTGTAGAACTG	1	1	0	0	0	0	0	0	0	0	0	1	nc_000011	27476909	-	lin7c	nm_018362	12	461	0.038124	Homo_sapiens_lin-7_homolog_C_(C._elegans)_(LIN7C),_mRNA.
AAAAAGCTGTTTTTAAT	2	0	0	1	0	0	1	0	0	0	0	1	nc_000019	18643501	+	#	#	#	#	2.72686e-08	#
AAAAAGCTTTCCGGCCA	1	0	0	0	0	0	0	0	0	1	0	#	#	#	#	gak	nm_005255	19	264	1.49444e-05	Homo_sapiens_cyclin_G_associated_kinase_(GAK),_mRNA.
AAAAAGCTTTCCGTGCT	1	1	0	0	0	0	0	0	0	0	0	1	nc_000008	74137620	+	#	#	#	#	0.00188398	#
AAAAAGCTTTTTCTTTT	1	0	0	0	0	0	0	1	0	0	0	#	#	#	#	#	#	#	#	0.963985	#
AAAAAGGAACTTTCAAA	4	1	0	0	0	1	0	0	0	0	2	1	nc_000010	124181365	-	#	#	#	#	1.79996e-08	#
AAAAAGGAAGGGGTGCC	1	0	0	0	0	1	0	0	0	0	0	#	#	#	#	#	#	#	#	0.922689	#
AAAAAGGAAGTAAACTT	1	0	1	0	0	0	0	0	0	0	0	1	nc_000011	58648759	+	fam111b	nm_198947	19	805	0.059208	Homo_sapiens_family_with_sequence_similarity_111,_member_B
AAAAAGGAAGTGAAGTG	1	0	0	0	0	0	0	0	1	0	0	#	#	#	#	#	#	#	#	0.524057	#
AAAAAGGAATAAATTCG	1	0	0	0	0	0	0	0	1	0	0	#	#	#	#	#	#	#	#	0.98493	#
AAAAAGGAATTATGAAG	1	0	0	0	0	0	0	0	0	1	0	1	nc_000007	112182590	+	#	#	#	#	0.00109837	#
AAAAAGGACATATGGGC	1	0	0	0	0	1	0	0	0	0	0	#	#	#	#	#	#	#	#	0.0306659	#
AAAAAGGAGGAAAAAAA	1	0	0	0	0	0	1	0	0	0	0	#	#	#	#	#	#	#	#	0.660419	#
AAAAAGGAGGAGGTGCC	1	0	0	0	0	0	0	0	1	0	0	#	#	#	#	#	#	#	#	0.960609	#
AAAAAGGAGGTATTTTC	1	0	0	0	0	0	0	0	0	0	1	#	#	#	#	#	#	#	#	0.963619	#
AAAAAGGAGGTGAAGAT	4	4	0	0	0	0	0	0	0	0	0	#	#	#	#	c9orf114	nm_016390	3	656	0.000466421	Homo_sapiens_chromosome_9_open_reading_frame_114_(C9orf114),_mRNA.
AAAAAGGAGGTTGTGCG	1	1	0	0	0	0	0	0	0	0	0	#	#	#	#	#	#	#	#	0.0380849	#
AAAAAGGAGTGTCGTGG	1	1	0	0	0	0	0	0	0	0	0	#	#	#	#	#	#	#	#	0.94553	#
AAAAAGGAGTTCTTCTG	2	0	0	0	0	2	0	0	0	0	0	1	nc_000015	88839025	+	iqgap1	nm_003870	12	4806	4.85783e-05	Homo_sapiens_IQ_motif_containing_GTPase_activating_protein_1
AAAAAGGATCCACCTTA	1	0	0	0	0	0	0	0	1	0	0	#	#	#	#	#	#	#	#	0.827042	#
AAAAAGGATTGTCCTAA	1	0	0	0	0	0	1	0	0	0	0	1	nc_000002	153218223	-	#	xm_371575	7	4100	7.66815e-05	PREDICTED:_Homo_sapiens_PRP40_pre-mRNA_processing_factor_40_homolog
AAAAAGGATTGTCCTAA	1	0	0	0	0	0	1	0	0	0	0	1	nc_000002	153218223	-	#	xm_931099	7	5338	7.66815e-05	PREDICTED:_Homo_sapiens_PRP40_pre-mRNA_processing_factor_40_homolog
AAAAAGGATTGTCCTAA	1	0	0	0	0	0	1	0	0	0	0	1	nc_000002	153218223	-	#	xm_938514	7	4100	7.66815e-05	PREDICTED:_Homo_sapiens_PRP40_pre-mRNA_processing_factor_40_homolog
AAAAAGGATTGTCCTAA	1	0	0	0	0	0	1	0	0	0	0	1	nc_000002	153218223	-	#	xm_943711	7	5338	7.66815e-05	PREDICTED:_Homo_sapiens_PRP40_pre-mRNA_processing_factor_40_homolog
AAAAAGGCAATCCTGAA	1	0	0	0	0	0	0	0	0	0	1	1	nc_000007	24697453	+	#	#	#	#	0.055812	#
AAAAAGGCACTGTATTT	1	0	0	0	1	0	0	0	0	0	0	#	#	#	#	#	#	#	#	0.956275	#
AAAAAGGCCAAACCAGC	1	0	0	0	0	0	0	0	0	1	0	#	#	#	#	#	#	#	#	0.879817	#
AAAAAGGCCCAAGTACA	6	1	0	1	1	0	0	1	1	0	1	1	nc_000019	4746033	+	fem1a	nm_018708	2	3306	7.69044e-13	Homo_sapiens_fem-1_homolog_a_(C.elegans)_(FEM1A),_mRNA.
AAAAAGGCCCAGAAAAG	1	0	0	0	0	0	0	0	1	0	0	#	#	#	#	#	#	#	#	0.874576	#
AAAAAGGCCCCTCTCCA	1	1	0	0	0	0	0	0	0	0	0	#	#	#	#	#	#	#	#	0.0380936	#
AAAAAGGCCTTGGGTGG	1	0	1	0	0	0	0	0	0	0	0	#	#	#	#	#	#	#	#	0.333648	#
AAAAAGGCGGCAGTAGA	10	3	0	2	0	0	1	0	1	2	1	1	nc_000008	130923157	+	#	#	#	#	4.43939e-28	#
AAAAAGGCGGGAGAAGC	1	0	0	0	0	0	0	1	0	0	0	#	#	#	#	#	#	#	#	0.81565	#
AAAAAGGCTCAACACCA	59	7	5	1	3	6	4	1	9	9	14	1	nc_000006	132283092	+	#	#	#	#	1.3616e-86	#
AAAAAGGCTCAACACCC	1	0	0	0	0	0	0	1	0	0	0	#	#	#	#	#	#	#	#	0.0352234	#
AAAAAGGCTCCACCCCC	1	1	0	0	0	0	0	0	0	0	0	#	#	#	#	#	#	#	#	0.900954	#
AAAAAGGCTTTTTAATT	1	0	0	0	0	0	1	0	0	0	0	#	#	#	#	#	#	#	#	0.940201	#
AAAAAGGGAATGACAGC	1	0	0	0	0	0	0	0	1	0	0	1	nc_000006	42866304	-	#	#	#	#	4.93577e-09	#
AAAAAGGGACTCCAAGA	3	0	1	0	0	0	0	2	0	0	0	1	nc_000003	49546478	+	dag1	nm_004393	7	3924	1.53179e-09	Homo_sapiens_dystroglycan_1_(dystrophin-associated_glycoprotein_1)
AAAAAGGGCAAATTGAG	1	0	0	0	1	0	0	0	0	0	0	#	#	#	#	#	#	#	#	0.877702	#
AAAAAGGGCCCAACCAC	1	0	0	0	0	0	0	0	1	0	0	#	#	#	#	#	#	#	#	0.936093	#
AAAAAGGGGAATATGAA	1	0	0	0	1	0	0	0	0	0	0	#	#	#	#	#	#	#	#	0.65707	#
AAAAAGGGGCTCAAAAA	1	0	0	0	0	0	0	0	0	0	1	#	#	#	#	#	#	#	#	0.614422	#
AAAAAGGGGGACGAAAA	1	0	0	0	1	0	0	0	0	0	0	#	#	#	#	#	#	#	#	0.930162	#
AAAAAGGGGGCTGGCGG	1	0	0	1	0	0	0	0	0	0	0	#	#	#	#	#	#	#	#	0.945542	#
AAAAAGGGGTGTTCAAA	1	0	0	0	0	0	0	0	0	1	0	#	#	#	#	#	#	#	#	0.830888	#
AAAAAGGGTAATCGTTT	1	1	0	0	0	0	0	0	0	0	0	#	#	#	#	#	#	#	#	0.82579	#
AAAAAGGGTGTTTATGA	1	0	0	0	0	0	0	0	0	1	0	#	#	#	#	#	#	#	#	0.556662	#
AAAAAGGGTTTCTAAAC	1	0	0	0	0	0	0	1	0	0	0	#	#	#	#	#	#	#	#	0.963246	#
AAAAAGGGTTTCTTTTC	1	0	0	0	0	0	0	0	0	1	0	#	#	#	#	#	#	#	#	0.860712	#
AAAAAGGGTTTCTTTTT	1	0	0	0	0	1	0	0	0	0	0	#	#	#	#	#	#	#	#	0.851694	#
AAAAAGGGTTTTCTTTT	15	0	0	0	0	0	0	7	8	0	0	#	#	#	#	#	#	#	#	0.0352031	#
AAAAAGGGTTTTTCTTT	1	0	0	0	0	0	1	0	0	0	0	#	#	#	#	#	#	#	#	0.684515	#
AAAAAGGGTTTTTTTTT	6	0	0	0	0	0	0	1	0	5	0	1	nc_000007	126540743	+	#	#	#	#	0.579143	#
AAAAAGGTACGGTATTT	1	0	0	1	0	0	0	0	0	0	0	#	#	#	#	#	#	#	#	0.0312049	#
AAAAAGGTATATGTTCT	1	0	0	0	1	0	0	0	0	0	0	1	nc_000001	94123708	+	#	#	#	#	0.0024678	#
AAAAAGGTCCAACCAGC	1	0	0	0	0	0	0	1	0	0	0	#	#	#	#	#	#	#	#	0.926037	#
AAAAAGGTGCTCAAAAA	1	1	0	0	0	0	0	0	0	0	0	#	#	#	#	#	#	#	#	0.899209	#
AAAAAGGTGCTCAGAAA	8	1	2	2	0	0	1	1	0	0	1	1	nc_000011	61881158	+	asrgl1	nm_025080	5	550	1.40093e-30	Homo_sapiens_asparaginase_like_1_(ASRGL1),_mRNA.
AAAAAGGTGGAGAGGGG	39	8	3	6	6	3	3	5	3	1	1	1	nc_000016	30318825	+	#	#	#	#	1.55015e-86	#
AAAAAGGTGGTGTGCGT	2	0	2	0	0	0	0	0	0	0	0	#	#	#	#	#	#	#	#	0.00350614	#
AAAAAGGTGTATGTTTT	1	0	0	0	0	0	0	0	0	0	1	#	#	#	#	#	#	#	#	0.516112	#
AAAAAGGTTGCCGTCTG	1	0	0	1	0	0	0	0	0	0	0	#	#	#	#	#	#	#	#	0.758937	#
AAAAAGGTTGGGGAAGT	1	0	0	0	0	0	0	1	0	0	0	#	#	#	#	#	#	#	#	0.964694	#
AAAAAGGTTTTCCGTGT	1	0	0	0	0	1	0	0	0	0	0	#	#	#	#	mutyh	nm_012222	2	1592	0.0749465	Homo_sapiens_mutY_homolog_(E._coli)_(MUTYH),_mRNA.
AAAAAGGTTTTCTTTTC	2	0	0	0	2	0	0	0	0	0	0	#	#	#	#	#	#	#	#	0.77711	#
AAAAAGTAAAGGATGAT	1	0	0	0	0	0	0	0	0	0	1	#	#	#	#	#	#	#	#	0.0558183	#
AAAAAGTAAAGGATGGG	1	0	0	0	0	0	0	0	1	0	0	#	#	#	#	#	#	#	#	0.0545233	#
AAAAAGTAAAGGATGGT	37	11	3	1	5	3	3	5	1	4	1	1	nc_000004	186318566	-	#	xm_927144	11	4097	4.50993e-145	PREDICTED:_Homo_sapiens_KIAA1430_(KIAA1430),_mRNA.
AAAAAGTAAAGGATGGT	37	11	3	1	5	3	3	5	1	4	1	1	nc_000004	186318566	-	#	xm_940498	11	4097	4.50993e-145	PREDICTED:_Homo_sapiens_KIAA1430_(KIAA1430),_mRNA.
AAAAAGTAAAGGATGTT	1	0	0	0	0	0	0	0	1	0	0	1	nc_000006	142147696	-	#	#	#	#	0.00676053	#
AAAAAGTAACTTTCATA	1	0	0	0	1	0	0	0	0	0	0	1	nc_000005	79805789	-	#	#	#	#	0.0337604	#
AAAAAGTACAAAGAATC	2	0	0	0	0	1	0	0	0	0	1	1	nc_000009	23680135	+	#	#	#	#	3.89872e-06	#
AAAAAGTACAAGAGAAT	1	0	0	0	0	0	0	0	0	0	1	1	nc_000002	197971482	-	sf3b1	nm_012433	7	3130	0.0557985	Homo_sapiens_splicing_factor_3b,_subunit_1,_155kDa_(SF3B1),
AAAAAGTACCAGAGCTG	30	0	27	0	0	0	0	0	0	0	3	#	#	#	#	#	#	#	#	3.75212e-120	#
AAAAAGTACTTGGGTTG	1	0	0	0	0	0	1	0	0	0	0	#	#	#	#	#	#	#	#	0.961309	#
AAAAAGTACTTGGTTAA	1	0	0	0	0	0	0	0	0	1	0	#	#	#	#	#	#	#	#	0.892175	#
AAAAAGTAGCTGTAAAA	4	3	0	0	0	0	0	0	0	0	1	1	nc_000003	170994121	-	lrrc34	nm_153353	1	1272	2.58954e-22	Homo_sapiens_leucine_rich_repeat_containing_34_(LRRC34),_mRNA.
AAAAAGTATAGCTAGGG	1	0	0	0	0	0	1	0	0	0	0	#	#	#	#	#	#	#	#	0.750098	#
AAAAAGTATATAAATAG	1	0	0	0	0	0	0	1	0	0	0	#	#	#	#	#	#	#	#	0.0349992	#
AAAAAGTATATGGGACC	1	1	0	0	0	0	0	0	0	0	0	#	#	#	#	#	#	#	#	0.0474333	#
AAAAAGTATTCACCTGC	1	0	0	0	0	0	0	0	0	1	0	#	#	#	#	#	#	#	#	0.920159	#
AAAAAGTCAAGCTGCCT	1	0	0	0	0	0	0	0	0	1	0	#	#	#	#	#	#	#	#	0.953497	#
AAAAAGTCAAGGACGTT	3	1	1	0	0	0	0	0	0	0	1	#	#	#	#	#	#	#	#	5.61457e-07	#
AAAAAGTCAGTGAAAAT	1	0	0	0	1	0	0	0	0	0	0	#	#	#	#	#	#	#	#	0.89724	#
AAAAAGTCCACACGGGG	1	0	1	0	0	0	0	0	0	0	0	#	#	#	#	#	#	#	#	0.899143	#
AAAAAGTCCTAATTTTC	1	0	0	0	0	0	0	0	1	0	0	1	nc_000012	109310872	+	#	#	#	#	0.0522132	#
AAAAAGTCGAGTGTGTG	1	0	1	0	0	0	0	0	0	0	0	#	#	#	#	#	#	#	#	0.00390574	#
AAAAAGTCTGGAAACCT	1	0	0	0	1	0	0	0	0	0	0	#	#	#	#	#	#	#	#	0.96838	#
AAAAAGTGAATATCATC	8	1	2	1	2	0	1	0	0	0	1	3	#	#	#	#	xm_935751	6	499	3.34286e-68	PREDICTED:_Homo_sapiens_similar_to_cell_division_cycle_10_homolog
AAAAAGTGAATATCATC	8	1	2	1	2	0	1	0	0	0	1	3	#	#	#	#	xm_936715	6	499	3.34286e-68	PREDICTED:_Homo_sapiens_similar_to_cell_division_cycle_10_homolog
AAAAAGTGAATATCATC	8	1	2	1	2	0	1	0	0	0	1	3	#	#	#	sept7	nm_001011553	8	702	3.34286e-68	Homo_sapiens_septin_7_(SEPT7),_transcript_variant_2,_mRNA.
AAAAAGTGAATATCATC	8	1	2	1	2	0	1	0	0	0	1	3	#	#	#	sept7	nm_001788	8	705	3.34286e-68	Homo_sapiens_septin_7_(SEPT7),_transcript_variant_1,_mRNA.
AAAAAGTGCCAGAGTGT	1	0	0	0	0	0	0	0	0	1	0	1	nc_000014	71238097	-	#	#	#	#	0.00569465	#
AAAAAGTGCTCAAATTA	2	0	1	0	0	0	0	0	1	0	0	1	nc_000005	83274888	-	edil3	nm_005711	4	1968	0.00881254	Homo_sapiens_EGF-like_repeats_and_discoidin_I-like_domains_3
AAAAAGTGCTCATCGTC	1	0	0	1	0	0	0	0	0	0	0	2	#	#	#	#	#	#	#	0.0315841	#
AAAAAGTGGAAAATTAG	1	0	0	0	0	0	1	0	0	0	0	#	#	#	#	#	#	#	#	0.966357	#
AAAAAGTGTAAAATAAG	1	0	0	0	0	0	0	0	1	0	0	#	#	#	#	#	#	#	#	0.899408	#
AAAAAGTGTATAATTAA	1	0	0	0	0	0	0	0	1	0	0	#	#	#	#	#	#	#	#	0.928419	#
AAAAAGTGTGAATAGTA	8	0	1	1	0	0	0	3	1	1	1	1	nc_000005	134108221	+	#	#	#	#	2.63308e-29	#
AAAAAGTTAAATATTGA	1	0	0	0	0	0	0	1	0	0	0	1	nc_000017	25640580	-	blmh	nm_000386	17	495	0.0390095	Homo_sapiens_bleomycin_hydrolase_(BLMH),_mRNA.
AAAAAGTTATTTGTCTC	1	0	0	0	0	0	1	0	0	0	0	3	#	#	#	#	#	#	#	0.000215165	#
AAAAAGTTCAGATTTTC	1	0	0	0	1	0	0	0	0	0	0	#	#	#	#	#	#	#	#	0.785083	#
AAAAAGTTCCGGAGGAG	1	0	0	0	0	0	0	1	0	0	0	#	#	#	#	#	#	#	#	0.185689	#
AAAAAGTTCCGGAGGTG	3	2	0	0	0	0	0	0	0	0	1	1	nc_000015	74021201	+	#	#	#	#	1.2129e-09	#
AAAAAGTTCTGAAGATT	1	1	0	0	0	0	0	0	0	0	0	#	#	#	#	#	#	#	#	0.0397613	#
AAAAAGTTGCTTTCGGA	1	0	0	0	0	1	0	0	0	0	0	#	#	#	#	#	#	#	#	0.972525	#
AAAAAGTTTATAGGATG	1	1	0	0	0	0	0	0	0	0	0	#	#	#	#	#	#	#	#	0.914872	#
AAAAAGTTTGTGCCCCA	1	0	0	0	1	0	0	0	0	0	0	#	#	#	#	#	#	#	#	0.0337607	#
AAAAAGTTTTATTAAAC	1	1	0	0	0	0	0	0	0	0	0	1	nc_000019	7929707	-	elavl1	nm_001419	1	5808	1.68626e-11	Homo_sapiens_ELAV_(embryonic_lethal,_abnormal_vision,
AAAAAGTTTTTGCTCTC	1	0	1	0	0	0	0	0	0	0	0	#	#	#	#	#	#	#	#	0.000252627	#
AAAAAGTTTTTGCTGAC	2	0	0	0	0	0	0	0	1	0	1	1	nc_000002	223517062	+	#	#	#	#	3.76579e-06	#
AAAAATAAAAAAAAAAA	9	3	4	1	0	0	0	0	0	1	0	2	#	#	#	#	#	#	#	1.51271e-44	#
AAAAATAAAAAACCAGG	1	0	0	0	0	0	0	1	0	0	0	#	#	#	#	#	#	#	#	0.585209	#
AAAAATAAAAACAAAGC	1	0	0	0	0	0	0	0	1	0	0	#	#	#	#	#	#	#	#	0.888745	#
AAAAATAAAAACCAAGA	2	0	1	0	0	1	0	0	0	0	0	1	nc_000012	18826812	+	#	#	#	#	2.291e-05	#
AAAAATAAAAACCAAGG	381	84	22	48	34	39	22	42	42	21	27	1	nc_000022	23294080	+	snrpd3	nm_004175	2	695	0	Homo_sapiens_small_nuclear_ribonucleoprotein_D3_polypeptide_18kDa
AAAAATAAAAAGTTCCA	1	0	0	0	0	0	0	0	0	0	1	#	#	#	#	#	#	#	#	0.945674	#
AAAAATAAAAATAAAAA	2	0	2	0	0	0	0	0	0	0	0	8	#	#	#	#	#	#	#	2.03843e-09	#
AAAAATAAAAATTTAGA	1	0	0	0	0	0	1	0	0	0	0	#	#	#	#	#	#	#	#	0.964126	#
AAAAATAAAACAAAACA	12	1	0	2	2	2	3	1	0	1	0	1	nc_000023	109307046	+	#	xm_927884	4	1352	7.63373e-51	PREDICTED:_Homo_sapiens_similar_to_hypothetical_protein_FLJ22679
AAAAATAAAACAAAACA	12	1	0	2	2	2	3	1	0	1	0	1	nc_000023	109307046	+	#	xm_937196	4	1352	7.63373e-51	PREDICTED:_Homo_sapiens_similar_to_hypothetical_protein_FLJ22679
AAAAATAAAACAAGCAC	1	0	0	0	0	0	0	0	0	0	1	#	#	#	#	#	#	#	#	0.891993	#
AAAAATAAAACCAAAGG	1	1	0	0	0	0	0	0	0	0	0	#	#	#	#	#	#	#	#	0.864304	#
AAAAATAAAACCTTCTG	1	0	0	0	0	0	0	0	0	0	1	#	#	#	#	#	#	#	#	0.871607	#
AAAAATAAAAGGGTCCA	1	1	0	0	0	0	0	0	0	0	0	#	#	#	#	#	#	#	#	0.752386	#
AAAAATAAAAGGTTTCC	1	0	0	0	0	0	0	1	0	0	0	#	#	#	#	#	#	#	#	0.966401	#
AAAAATAAAATAAAATA	1	0	0	0	0	0	0	0	0	0	1	4	#	#	#	fndc3b	nm_022763	9	4941	0.0558003	Homo_sapiens_fibronectin_type_III_domain_containing_3B_(FNDC3B),
AAAAATAAAATACAAGT	1	0	0	0	0	0	0	0	0	0	1	#	#	#	#	#	#	#	#	0.755331	#
AAAAATAAAATGGGCTC	1	0	0	0	0	0	0	0	1	0	0	#	#	#	#	#	#	#	#	0.92528	#
AAAAATAAAATGTTTGT	1	0	0	0	0	0	0	0	0	1	0	1	nc_000017	35885642	-	#	#	#	#	3.35305e-135	#
AAAAATAAAATTCTGTG	1	0	1	0	0	0	0	0	0	0	0	#	#	#	#	#	#	#	#	0.0593722	#
AAAAATAAAATTTGTAT	13	1	3	0	0	0	0	0	0	8	1	1	nc_000007	12243385	+	tmem106b	nm_018374	1	6415	1.8473e-97	Homo_sapiens_transmembrane_protein_106B_(TMEM106B),_mRNA.
AAAAATAAACAACGTGC	1	0	0	0	0	1	0	0	0	0	0	2	#	#	#	#	#	#	#	0.0306701	#
AAAAATAAACATATCAA	1	0	0	0	0	0	0	0	0	1	0	1	nc_000018	12783407	+	#	#	#	#	0.0598385	#
AAAAATAAACATTGCTT	1	0	0	0	0	0	0	0	0	0	1	#	#	#	#	#	#	#	#	0.0558048	#
AAAAATAAACATTTAAA	1	0	0	0	0	0	1	0	0	0	0	#	#	#	#	#	#	#	#	0.733116	#
AAAAATAAACCAATAAT	4	1	1	1	0	0	1	0	0	0	0	4	#	#	#	#	#	#	#	3.52903e-25	#
AAAAATAAACCAGGTCC	16	0	2	5	2	3	0	1	1	1	1	#	#	#	#	nolc1	nm_004741	2	897	2.75846e-60	Homo_sapiens_nucleolar_and_coiled-body_phosphoprotein_1_(NOLC1),
AAAAATAAACCTCCAGC	1	0	0	1	0	0	0	0	0	0	0	#	#	#	#	#	#	#	#	2.67989e-05	#
AAAAATAAACGCCTTTT	1	1	0	0	0	0	0	0	0	0	0	#	#	#	#	#	#	#	#	0.0390303	#
AAAAATAAAGAACCATA	1	0	0	0	0	1	0	0	0	0	0	#	#	#	#	#	#	#	#	0.917125	#
AAAAATAAAGATGCTGG	160	20	22	12	21	22	10	19	8	18	8	1	nc_000014	93638780	+	fam14b	nm_145249	1	646	0	Homo_sapiens_family_with_sequence_similarity_14,_member_B_(FAM14B),
AAAAATAAAGCAAGCGC	1	0	0	0	0	0	0	1	0	0	0	#	#	#	#	#	#	#	#	0.837614	#
AAAAATAAAGCGAAAAG	1	0	0	0	0	0	0	1	0	0	0	#	#	#	#	#	#	#	#	0.559467	#
AAAAATAAAGCGAGCAC	256	40	28	20	16	21	28	17	3	50	33	1	nc_000004	9685899	-	wdr1	nm_005112	3	1885	0	Homo_sapiens_WD_repeat_domain_1_(WDR1),_transcript_variant_2,_mRNA.
AAAAATAAAGCGAGCAC	256	40	28	20	16	21	28	17	3	50	33	1	nc_000004	9685899	-	wdr1	nm_017491	3	2305	0	Homo_sapiens_WD_repeat_domain_1_(WDR1),_transcript_variant_1,_mRNA.
AAAAATAAAGCGGCTGT	1	0	0	0	1	0	0	0	0	0	0	#	#	#	#	#	#	#	#	0.0338539	#
AAAAATAAAGCTATTTT	1	0	0	0	0	0	1	0	0	0	0	#	#	#	#	#	#	#	#	0.61048	#
AAAAATAAAGCTGGCCC	1	0	0	0	1	0	0	0	0	0	0	#	#	#	#	#	#	#	#	0.913484	#
AAAAATAAAGGCAACAA	1	0	0	0	0	0	0	0	0	0	1	#	#	#	#	#	#	#	#	0.959316	#
AAAAATAAAGGGTCCCA	1	0	0	0	1	0	0	0	0	0	0	#	#	#	#	#	#	#	#	0.822474	#
AAAAATAAAGGGTCCCT	1	0	1	0	0	0	0	0	0	0	0	#	#	#	#	#	#	#	#	0.479966	#
AAAAATAAAGGGTTCCT	1	1	0	0	0	0	0	0	0	0	0	#	#	#	#	#	#	#	#	0.780717	#
AAAAATAAAGGTGGGGA	3	1	0	0	0	0	0	1	0	1	0	1	nc_000019	56171575	-	klk7	nm_005046	1	1893	0	Homo_sapiens_kallikrein_7_(chymotryptic,_stratum_corneum)_(KLK7),
AAAAATAAAGGTGGGGA	3	1	0	0	0	0	0	1	0	1	0	1	nc_000019	56171575	-	klk7	nm_139277	1	1893	0	Homo_sapiens_kallikrein_7_(chymotryptic,_stratum_corneum)_(KLK7),
AAAAATAAAGGTTACAA	1	0	0	0	0	0	0	0	1	0	0	#	#	#	#	#	#	#	#	0.394331	#
AAAAATAAAGGTTATCA	1	1	0	0	0	0	0	0	0	0	0	#	#	#	#	#	#	#	#	0.77222	#
AAAAATAAAGGTTCCAT	1212	210	122	74	86	59	145	102	60	183	171	1	nc_000018	41918139	-	atp5a1	nm_001001937	1	1914	0	Homo_sapiens_ATP_synthase,_H+_transporting,_mitochondrial_F1
AAAAATAAAGGTTCCAT	1212	210	122	74	86	59	145	102	60	183	171	1	nc_000018	41918139	-	atp5a1	nm_004046	1	1859	0	Homo_sapiens_ATP_synthase,_H+_transporting,_mitochondrial_F1
AAAAATAAAGGTTCCCC	1	1	0	0	0	0	0	0	0	0	0	#	#	#	#	#	#	#	#	0.00298607	#
AAAAATAAAGTTATTGC	2	0	0	0	0	0	2	0	0	0	0	#	#	#	#	#	#	#	#	0.00218762	#
AAAAATAAAGTTATTTC	27	10	0	3	2	1	1	2	0	5	3	1	nc_000010	105778953	+	#	#	#	#	2.8818e-212	#
AAAAATAAAGTTTATTT	1	0	0	0	0	0	0	0	1	0	0	#	#	#	#	#	#	#	#	0.822622	#
AAAAATAAATAAATAAA	2	1	0	0	0	0	0	1	0	0	0	11	#	#	#	#	#	#	#	9.18574e-12	#
AAAAATAAATAATTTTT	17	2	3	2	1	3	1	0	0	3	2	2	#	#	#	flj32745	nm_144978	1	2167	3.3182e-63	Homo_sapiens_hypothetical_protein_FLJ32745_(FLJ32745),_mRNA.
AAAAATAAATACAACTA	4	2	0	0	1	0	0	0	0	1	0	1	nc_000009	94415405	+	rp11-19j3.3	nm_001012267	9	1560	8.01399e-18	Homo_sapiens_centromere_protein_P_(RP11-19J3.3),_mRNA.
AAAAATAAATATTGCTT	3	1	0	0	1	0	0	0	1	0	0	1	nc_000011	103283157	-	pdgfd	nm_025208	1	3960	2.71306e-72	Homo_sapiens_platelet_derived_growth_factor_D_(PDGFD),_transcript
AAAAATAAATATTGCTT	3	1	0	0	1	0	0	0	1	0	0	1	nc_000011	103283157	-	pdgfd	nm_033135	1	3942	2.71306e-72	Homo_sapiens_platelet_derived_growth_factor_D_(PDGFD),_transcript
AAAAATAAATCTCAAAA	1	0	1	0	0	0	0	0	0	0	0	#	#	#	#	#	#	#	#	0.581838	#
AAAAATAAATGAACTTA	1	0	0	0	0	0	0	0	0	1	0	1	nc_000002	178578804	-	#	#	#	#	0.387766	#
AAAAATAAATGAACTTT	111	25	6	9	11	9	11	14	5	11	10	1	nc_000008	80993781	-	mrps28	nm_014018	1	576	0	Homo_sapiens_mitochondrial_ribosomal_protein_S28_(MRPS28),_nuclear
AAAAATAAATGCACTTG	1	0	0	0	0	0	0	0	0	1	0	1	nc_000017	31977020	-	#	#	#	#	9.15919e-16	#
AAAAATAAATGCTTTTG	3	0	1	0	1	0	0	0	0	0	1	1	nc_000007	36405611	+	#	#	#	#	1.40281e-10	#
AAAAATAAATGGTTTAA	1	0	0	0	0	1	0	0	0	0	0	#	#	#	#	#	#	#	#	0.860875	#
AAAAATAAATGTTTGTT	1	1	0	0	0	0	0	0	0	0	0	1	nc_000003	186940708	+	#	#	#	#	0.0720476	#
AAAAATAAATTTCCATC	1	0	0	1	0	0	0	0	0	0	0	#	#	#	#	#	#	#	#	0.860861	#
AAAAATAACCAAGAAAA	1	0	0	0	0	0	0	0	1	0	0	#	#	#	#	#	#	#	#	0.978329	#
AAAAATAACCAGAAAAG	1	0	0	0	0	0	0	0	1	0	0	#	#	#	#	#	#	#	#	0.980438	#
AAAAATAACCCGCCGAC	1	1	0	0	0	0	0	0	0	0	0	#	#	#	#	#	#	#	#	0.924206	#
AAAAATAACCTGGTGGC	1	0	0	0	0	1	0	0	0	0	0	#	#	#	#	#	#	#	#	0.38551	#
AAAAATAAGAGGCAATA	1	0	0	0	0	0	0	1	0	0	0	#	#	#	#	#	#	#	#	0.946937	#
AAAAATAAGGAAGAAGC	2	0	0	0	0	0	0	1	1	0	0	1	nc_000005	170816492	+	fgf18	nm_003862	1	1239	1.6974e-12	Homo_sapiens_fibroblast_growth_factor_18_(FGF18),_mRNA.
AAAAATAAGGAGCCATA	1	0	0	0	0	0	0	0	1	0	0	#	#	#	#	#	#	#	#	0.791594	#
AAAAATAAGGGTCCCAT	1	0	1	0	0	0	0	0	0	0	0	#	#	#	#	#	#	#	#	0.763082	#
AAAAATAATCAACAAAT	1	0	0	0	0	0	0	0	0	1	0	2	#	#	#	#	#	#	#	0.199534	#
AAAAATAATCCAAATCC	7	1	0	3	1	1	0	0	0	0	1	2	#	#	#	spa17	nm_017425	4	617	3.0378e-30	Homo_sapiens_sperm_autoantigenic_protein_17_(SPA17),_mRNA.
AAAAATAATGTACCTCT	1	0	0	0	0	0	0	0	0	0	1	#	#	#	#	#	#	#	#	0.874929	#
AAAAATAATGTTCAGTT	4	0	0	0	1	1	1	1	0	0	0	1	nc_000010	70412647	-	#	#	#	#	4.86777e-15	#
AAAAATAATGTTTAGAT	1	0	0	0	0	0	0	0	1	0	0	#	#	#	#	#	#	#	#	0.698603	#
AAAAATAATTCAAACTT	1	0	0	0	0	0	0	0	1	0	0	1	nc_000014	53961420	+	#	#	#	#	1.00089e-05	#
AAAAATACAAAACAGGG	1	0	0	0	0	0	1	0	0	0	0	#	#	#	#	#	#	#	#	0.879216	#
AAAAATACAAAGAAATT	1	0	0	0	1	0	0	0	0	0	0	#	#	#	#	#	#	#	#	0.868552	#
AAAAATACAACAATTCT	2	0	1	0	0	0	1	0	0	0	0	1	nc_000004	106562832	-	#	#	#	#	0.00158863	#
AAAAATACACAGCAAAC	7	4	0	0	0	3	0	0	0	0	0	1	nc_000001	90271487	+	#	#	#	#	4.09523e-27	#
AAAAATACACATTACAG	1	0	0	0	0	0	0	0	0	1	0	#	#	#	#	#	#	#	#	0.0560518	#
AAAAATACAGCAAAAGT	1	0	0	0	0	0	0	0	0	0	1	1	nc_000008	82679728	+	#	#	#	#	0.0558535	#
AAAAATACCAAAAAAAT	1	0	0	0	0	0	1	0	0	0	0	#	#	#	#	#	#	#	#	0.455727	#
AAAAATACCAAAAAACA	1	1	0	0	0	0	0	0	0	0	0	#	#	#	#	#	#	#	#	0.816014	#
AAAAATACCAAGAAATT	1	0	0	0	0	0	0	0	0	1	0	1	nc_000013	97316544	+	#	#	#	#	1.35067e-06	#
AAAAATACCAGAAAATT	1	0	0	0	0	0	0	0	0	1	0	#	#	#	#	#	#	#	#	0.884591	#
AAAAATACCCAAAAAAT	1	0	0	0	0	0	0	0	0	1	0	#	#	#	#	#	#	#	#	0.846014	#
AAAAATACGGTGAAGAT	1	0	0	1	0	0	0	0	0	0	0	#	#	#	#	#	#	#	#	0.39611	#
AAAAATACGGTGGGGAT	5	1	1	0	0	1	0	1	0	1	0	1	nc_000002	99177670	+	mrpl30	nm_145212	13	319	1.54851e-10	Homo_sapiens_mitochondrial_ribosomal_protein_L30_(MRPL30),_nuclear
AAAAATACGGTGGGGAT	5	1	1	0	0	1	0	1	0	1	0	1	nc_000002	99177670	+	mrpl30	nm_145213	4	319	1.54851e-10	Homo_sapiens_mitochondrial_ribosomal_protein_L30_(MRPL30),_nuclear
AAAAATACTGAACAATG	1	0	0	0	0	0	0	0	0	0	1	#	#	#	#	#	#	#	#	0.942617	#
AAAAATACTGATAAGAA	1	0	0	0	0	1	0	0	0	0	0	#	#	#	#	#	#	#	#	0.895669	#
AAAAATACTGATATAGA	2	0	0	0	1	1	0	0	0	0	0	1	nc_000004	15297233	-	#	#	#	#	2.33249e-07	#
AAAAATACTGGGGTCAG	3	0	0	0	0	3	0	0	0	0	0	#	#	#	#	kiaa0460	nm_015203	7	1897	4.71294e-08	Homo_sapiens_KIAA0460_(KIAA0460),_mRNA.
AAAAATAGACTTGGATA	6	1	0	0	1	0	0	1	0	3	0	1	nc_000001	115050497	-	#	#	#	#	2.76549e-22	#
AAAAATAGAGAAGCTGG	1	0	1	0	0	0	0	0	0	0	0	#	#	#	#	#	#	#	#	0.882453	#
AAAAATAGAGATACGAC	1	1	0	0	0	0	0	0	0	0	0	#	#	#	#	#	#	#	#	0.952576	#
AAAAATAGAGTAACTTT	1	1	0	0	0	0	0	0	0	0	0	1	nc_000014	38598128	+	#	#	#	#	0.41937	#
AAAAATAGCATACTGGA	28	3	1	8	3	0	4	3	0	5	1	1	nc_000002	128317678	-	#	#	#	#	1.61233e-109	#
AAAAATAGCTACTGGCC	1	0	0	0	0	1	0	0	0	0	0	1	nc_000001	36627303	-	#	#	#	#	0.0309303	#
AAAAATAGTAATATTCC	1	0	0	0	0	0	1	0	0	0	0	1	nc_000013	40556625	+	#	#	#	#	0.046772	#
AAAAATATAAAATGTTG	1	0	0	0	0	1	0	0	0	0	0	1	nc_000001	24554261	-	#	#	#	#	1.73583e-15	#
AAAAATATAAGGTGGTT	1	0	1	0	0	0	0	0	0	0	0	#	#	#	#	mmd	nm_012329	12	724	0.00514564	Homo_sapiens_monocyte_to_macrophage_differentiation-associated
AAAAATATAAGTCAAGG	2	0	0	0	1	0	0	0	0	0	1	1	nc_000010	91333721	+	#	#	#	#	2.92258e-05	#
AAAAATATACAAGACAA	1	1	0	0	0	0	0	0	0	0	0	#	#	#	#	#	#	#	#	0.652753	#
AAAAATATAGGGGAATA	1	1	0	0	0	0	0	0	0	0	0	1	nc_000011	43845258	-	#	#	#	#	0.00207212	#
AAAAATATGAAAAAAAA	2	0	2	0	0	0	0	0	0	0	0	#	#	#	#	#	#	#	#	0.00363434	#
AAAAATATGAAGTTTAG	1	0	0	0	0	1	0	0	0	0	0	#	#	#	#	#	#	#	#	0.0313902	#
AAAAATATGAAGTTTAT	13	2	3	2	2	1	0	0	1	2	0	1	nc_000023	53216757	+	#	#	#	#	4.29248e-27	#
AAAAATATGCAGTAAAA	6	3	0	0	1	0	0	0	0	1	1	1	nc_000007	83427964	-	sema3a	nm_006080	15	3290	4.9933e-27	Homo_sapiens_sema_domain,_immunoglobulin_domain_(Ig),_short_basic
AAAAATATGCCGAAGGC	1	0	0	0	0	0	0	0	1	0	0	1	nc_000014	50257026	+	#	#	#	#	1.09073e-11	#
AAAAATATGGCTCACTT	6	0	3	2	0	0	0	1	0	0	0	#	#	#	#	#	#	#	#	5.61958e-17	#
AAAAATATGTATAGGGT	1	1	0	0	0	0	0	0	0	0	0	#	#	#	#	#	#	#	#	0.59893	#
AAAAATATTCTTTGACT	1	0	0	0	0	0	0	0	1	0	0	#	#	#	#	#	#	#	#	0.932986	#
AAAAATATTGCTGAACT	1	0	0	1	0	0	0	0	0	0	0	1	nc_000006	169359442	-	thbs2	nm_003247	9	4167	1.11443e-15	Homo_sapiens_thrombospondin_2_(THBS2),_mRNA.
AAAAATATTGTAACTAT	6	6	0	0	0	0	0	0	0	0	0	1	nc_000003	124814122	+	#	#	#	#	8.3174e-45	#
AAAAATATTGTGCTTCA	1	0	0	0	0	0	0	1	0	0	0	1	nc_000009	126745584	+	#	#	#	#	5.14534e-06	#
AAAAATATTTAAAAACA	1	0	0	0	0	0	0	0	0	1	0	1	nc_000002	38680768	+	#	#	#	#	0.0559866	#
AAAAATATTTCCTTTGA	1	0	0	0	0	0	0	0	0	1	0	#	#	#	#	#	#	#	#	0.819509	#
AAAAATATTTCTCGGGA	1	0	0	0	0	0	0	0	0	0	1	#	#	#	#	#	#	#	#	0.941	#
AAAAATATTTGTAAGGA	3	0	0	1	0	0	0	1	0	1	0	1	nc_000016	65691539	-	#	#	#	#	7.01433e-19	#
AAAAATATTTGTTTTGT	1	0	1	0	0	0	0	0	0	0	0	1	nc_000020	42775724	+	#	#	#	#	0.059208	#
AAAAATATTTTTTGGCT	2	0	1	0	1	0	0	0	0	0	0	1	nc_000001	155358878	-	#	#	#	#	3.24327e-10	#
AAAAATATTTTTTTTTT	1	0	0	0	1	0	0	0	0	0	0	#	#	#	#	#	#	#	#	0.568738	#
AAAAATCAAAAAAAAAC	1	0	0	0	0	0	0	0	0	0	1	#	#	#	#	#	#	#	#	0.0558384	#
AAAAATCAAAAAAAAAG	1	0	1	0	0	0	0	0	0	0	0	#	#	#	#	#	#	#	#	0.0592138	#
AAAAATCAAAAACTTGA	1	0	0	0	0	0	0	0	0	1	0	#	#	#	#	#	#	#	#	0.939764	#
AAAAATCAAAAATTCAG	1	0	0	0	0	0	0	0	1	0	0	1	nc_000018	51730267	+	#	#	#	#	0.0522083	#
AAAAATCAAAATCATCG	1	0	0	0	0	0	1	0	0	0	0	#	#	#	#	#	#	#	#	0.945092	#
AAAAATCAAAATGGTAC	1	0	0	0	0	0	0	0	1	0	0	1	nc_000006	70556936	-	lmbrd1	nm_018368	7	334	0.00494969	Homo_sapiens_LMBR1_domain_containing_1_(LMBRD1),_mRNA.
AAAAATCAAATATGCAG	1	1	0	0	0	0	0	0	0	0	0	#	#	#	#	#	#	#	#	0.581148	#
AAAAATCAACAATTCGG	1	0	1	0	0	0	0	0	0	0	0	#	#	#	#	#	#	#	#	0.425871	#
AAAAATCAACACTACCC	1	0	0	0	0	0	0	0	1	0	0	#	#	#	#	#	#	#	#	0.355728	#
AAAAATCAAGAGACAGG	1	0	0	0	0	0	1	0	0	0	0	1	nc_000012	52153903	-	#	#	#	#	1.31021e-09	#
AAAAATCAGAACATACC	1	0	0	0	0	0	0	0	0	1	0	1	nc_000002	242034555	-	#	#	#	#	0.000277683	#
AAAAATCAGTATGATCT	1	1	0	0	0	0	0	0	0	0	0	1	nc_000003	158354206	-	#	#	#	#	0.822368	#
AAAAATCAGTCCCTGGG	1	0	0	0	0	1	0	0	0	0	0	#	#	#	#	#	#	#	#	0.910025	#
AAAAATCATAAAAAATA	1	0	0	0	0	0	1	0	0	0	0	1	nc_000003	126433099	+	#	#	#	#	0.0470079	#
AAAAATCATAATCTGAC	1	0	0	0	0	0	0	0	1	0	0	1	nc_000003	171193531	+	tloc1	nm_003262	34	1217	2.36951e-08	Homo_sapiens_translocation_protein_1_(TLOC1),_mRNA.
AAAAATCATCGTTGTAA	65	11	14	0	5	5	5	3	0	15	7	#	#	#	#	#	#	#	#	1.3587e-315	#
AAAAATCATTTCAAAAG	7	0	0	0	0	0	0	0	0	1	6	2	#	#	#	#	#	#	#	2.96295e-12	#
AAAAATCCAAGTATTCA	1	1	0	0	0	0	0	0	0	0	0	1	nc_000013	44861187	+	#	#	#	#	0.0380886	#
AAAAATCCATTCTCTTG	2	0	1	0	0	0	0	1	0	0	0	1	nc_000001	63657671	+	alg6	nm_013339	3	1298	0.000194855	Homo_sapiens_asparagine-linked_glycosylation_6_homolog_(S.
AAAAATCCCTTGATGTT	1	0	0	0	0	0	1	0	0	0	0	#	#	#	#	#	#	#	#	0.977668	#
AAAAATCCTAATATTAG	1	0	0	0	0	0	0	0	1	0	0	1	nc_000012	43913285	+	#	#	#	#	0.0522656	#
AAAAATCCTATTCTCTC	1	0	0	0	0	1	0	0	0	0	0	#	#	#	#	#	#	#	#	0.0306748	#
AAAAATCCTATTTTCTC	26	6	4	0	2	1	6	0	1	2	4	1	nc_000014	30985153	-	c14orf126	nm_080664	1	2521	1.78506e-107	Homo_sapiens_chromosome_14_open_reading_frame_126_(C14orf126),
AAAAATCCTGTCTGCTT	1	0	0	0	0	0	1	0	0	0	0	1	nc_000004	184670361	+	#	#	#	#	0.00116251	#
AAAAATCCTTAACAAAC	1	0	0	0	0	1	0	0	0	0	0	1	nc_000011	266509	-	#	#	#	#	0.00568042	#
AAAAATCCTTCAAAAAA	1	0	0	0	0	0	0	1	0	0	0	31	#	#	#	#	#	#	#	0.0349848	#
AAAAATCCTTGAAAAAA	1	1	0	0	0	0	0	0	0	0	0	1	nc_000002	150239180	-	#	#	#	#	0.994052	#
AAAAATCCTTTAAGATG	1	0	0	0	0	1	0	0	0	0	0	#	#	#	#	#	#	#	#	0.0306676	#
AAAAATCCTTTATGATG	14	1	0	1	5	1	1	2	0	2	1	1	nc_000015	62819463	+	#	#	#	#	3.14818e-25	#
AAAAATCTACTTCAAAA	1	0	0	1	0	0	0	0	0	0	0	#	#	#	#	#	#	#	#	0.290109	#
AAAAATCTCATCCTTTA	2	1	0	0	0	0	1	0	0	0	0	1	nc_000006	80682734	+	#	#	#	#	6.24864e-08	#
AAAAATCTCTCAACTCA	1	0	0	0	0	0	1	0	0	0	0	#	#	#	#	#	#	#	#	0.902657	#
AAAAATCTGACAAGGGT	2	1	0	0	1	0	0	0	0	0	0	1	nc_000003	127654586	-	#	#	#	#	5.31185e-17	#
AAAAATCTGAGATCGCT	1	0	0	0	0	0	0	0	1	0	0	1	nc_000009	95833497	-	#	#	#	#	0.0568352	#
AAAAATCTTAATCCTGG	1	0	0	0	0	0	0	0	0	0	1	#	#	#	#	#	#	#	#	0.926705	#
AAAAATCTTCAATTTAT	1	0	0	0	0	0	1	0	0	0	0	1	nc_000016	22002635	+	#	#	#	#	4.96519e-07	#
AAAAATCTTTGTATATA	1	0	0	0	0	0	0	1	0	0	0	#	#	#	#	#	#	#	#	0.912152	#
AAAAATCTTTTGTAAAT	1	0	0	0	0	0	0	0	0	1	0	#	#	#	#	#	#	#	#	0.957839	#
AAAAATGAAAAAAAAAA	2	0	0	0	0	0	0	0	0	1	1	1	nc_000023	93069089	-	#	#	#	#	1.73221e-07	#
AAAAATGAAACTGTTTT	1	0	0	0	0	1	0	0	0	0	0	#	#	#	#	#	#	#	#	0.922103	#
AAAAATGAAAGGGAATC	1	0	0	0	0	0	0	0	0	1	0	#	#	#	#	#	#	#	#	0.884656	#
AAAAATGAAGACGAAAG	1	0	0	0	0	1	0	0	0	0	0	#	#	#	#	#	#	#	#	0.652568	#
AAAAATGAAGCTTTGCA	2	1	0	0	0	0	1	0	0	0	0	#	#	#	#	#	#	#	#	0.010865	#
AAAAATGAAGGCATATA	1	1	0	0	0	0	0	0	0	0	0	#	#	#	#	#	#	#	#	0.532688	#
AAAAATGAAGTTTTTTA	1	0	0	0	0	0	0	0	0	1	0	#	#	#	#	#	#	#	#	0.949656	#
AAAAATGAATAAAGAAG	1	0	0	0	0	0	0	1	0	0	0	#	#	#	#	#	#	#	#	0.0504642	#
AAAAATGAATTAAAAGG	1	0	0	0	0	1	0	0	0	0	0	#	#	#	#	#	#	#	#	0.915207	#
AAAAATGACACTGCTTG	1	0	0	0	0	0	0	0	0	0	1	1	nc_000004	154365796	+	#	#	#	#	0.0558052	#
AAAAATGACAGCCAGTA	1	0	0	0	0	0	0	0	1	0	0	1	nc_000003	171285021	-	#	#	#	#	1.02892e-08	#
AAAAATGACCCATCGGC	2	0	0	0	0	0	1	0	1	0	0	1	nc_000012	108479255	-	mmab	nm_052845	4	731	5.51599e-09	Homo_sapiens_methylmalonic_aciduria_(cobalamin_deficiency)_cblB
AAAAATGACCCGAACTT	1	1	0	0	0	0	0	0	0	0	0	#	#	#	#	#	#	#	#	0.870764	#
AAAAATGACTAGTCTCT	1	0	0	0	0	0	0	0	0	0	1	1	nc_000015	90493297	+	#	#	#	#	0.0558664	#
AAAAATGACTATCTCGG	1	0	0	1	0	0	0	0	0	0	0	1	nc_000010	75409636	-	#	#	#	#	0.0312058	#
AAAAATGACTATGTGCT	1	0	0	0	0	0	0	1	0	0	0	#	#	#	#	#	#	#	#	0.0480036	#
AAAAATGACTATGTGGC	1	0	0	0	0	0	1	0	0	0	0	#	#	#	#	#	#	#	#	0.0467765	#
AAAAATGACTATGTGGT	9	3	0	0	0	3	0	1	0	2	0	1	nc_000015	63461402	+	#	#	#	#	1.54483e-17	#
AAAAATGACTGTAAGCT	2	0	0	0	0	1	0	0	1	0	0	1	nc_000015	39365692	+	#	#	#	#	3.40578e-11	#
AAAAATGAGAAAGAAAC	1	0	0	0	0	0	0	0	0	1	0	#	#	#	#	#	#	#	#	0.907978	#
AAAAATGAGACATTTTC	1	0	0	0	0	0	0	0	0	0	1	1	nc_000002	23774268	+	#	#	#	#	0.225402	#
AAAAATGAGCGCACCAA	1	0	0	0	1	0	0	0	0	0	0	#	#	#	#	#	#	#	#	0.898609	#
AAAAATGAGGCTTTGCA	7	1	1	1	0	1	1	1	0	1	0	1	nc_000015	69128873	+	#	xm_942391	1	1401	3.63367e-21	PREDICTED:_Homo_sapiens_similar_to_leucine_rich_repeat_containing
AAAAATGAGGCTTTGCA	7	1	1	1	0	1	1	1	0	1	0	1	nc_000015	69128873	+	lrrc49	nm_017691	4	2176	3.63367e-21	Homo_sapiens_leucine_rich_repeat_containing_49_(LRRC49),_mRNA.
AAAAATGAGTGGACTTC	1	0	0	0	0	0	1	0	0	0	0	1	nc_000007	23180438	+	klhl7	nm_001031710	7	1992	0.0468046	Homo_sapiens_kelch-like_7_(Drosophila)_(KLHL7),_transcript_variant
AAAAATGAGTGGACTTC	1	0	0	0	0	0	1	0	0	0	0	1	nc_000007	23180438	+	klhl7	nm_018846	6	2132	0.0468046	Homo_sapiens_kelch-like_7_(Drosophila)_(KLHL7),_transcript_variant
AAAAATGATAATAAGTG	3	0	0	0	0	0	1	1	0	1	0	1	nc_000010	90034958	+	#	#	#	#	7.57217e-22	#
AAAAATGATCATTATCC	55	14	3	3	6	10	4	6	5	2	2	1	nc_000007	91868331	+	#	xm_377955	7	6203	2.58907e-226	PREDICTED:_Homo_sapiens_ankyrin_repeat_and_IBR_domain_containing_1
AAAAATGATCATTATCC	55	14	3	3	6	10	4	6	5	2	2	1	nc_000007	91868331	+	#	xm_380018	7	6203	2.58907e-226	PREDICTED:_Homo_sapiens_ankyrin_repeat_and_IBR_domain_containing_1
AAAAATGATCATTATCC	55	14	3	3	6	10	4	6	5	2	2	1	nc_000007	91868331	+	#	xm_940258	7	6203	2.58907e-226	PREDICTED:_Homo_sapiens_ankyrin_repeat_and_IBR_domain_containing_1
AAAAATGCCCAGCGATA	1	0	1	0	0	0	0	0	0	0	0	1	nc_000006	107137947	+	#	#	#	#	0.368987	#
AAAAATGCTACCGTAGT	1	0	0	0	0	0	0	0	0	0	1	1	nc_000009	131892160	+	#	#	#	#	0.243498	#
AAAAATGCTGAGGTGAA	1	1	0	0	0	0	0	0	0	0	0	1	nc_000005	126595705	-	#	#	#	#	1.66616e-06	#
AAAAATGCTGATATTAA	1	0	0	0	0	1	0	0	0	0	0	1	nc_000016	31836043	-	#	#	#	#	0.00228317	#
AAAAATGCTGTAATTGG	1	0	0	0	0	1	0	0	0	0	0	1	nc_000003	139423461	+	armc8	nm_014154	17	451	0.00392038	Homo_sapiens_armadillo_repeat_containing_8_(ARMC8),_transcript
AAAAATGCTGTAATTGG	1	0	0	0	0	1	0	0	0	0	0	1	nc_000003	139423461	+	armc8	nm_015396	20	451	0.00392038	Homo_sapiens_armadillo_repeat_containing_8_(ARMC8),_transcript
AAAAATGCTGTAATTGG	1	0	0	0	0	1	0	0	0	0	0	1	nc_000003	139423461	+	armc8	nm_213654	17	505	0.00392038	Homo_sapiens_armadillo_repeat_containing_8_(ARMC8),_transcript
AAAAATGCTTCCGTGAA	1	1	0	0	0	0	0	0	0	0	0	1	nc_000011	3104077	-	#	#	#	#	0.00363662	#
AAAAATGCTTCTATAAA	1	0	0	0	0	0	1	0	0	0	0	#	#	#	#	#	#	#	#	0.956342	#
AAAAATGCTTTCAAGCT	1	0	1	0	0	0	0	0	0	0	0	#	#	#	#	#	#	#	#	0.00401771	#
AAAAATGCTTTGCCTTT	1	0	0	0	0	1	0	0	0	0	0	#	#	#	#	#	#	#	#	0.634635	#
AAAAATGGAAACGACAT	3	0	0	0	0	1	0	0	1	1	0	1	nc_000009	16406963	+	#	#	#	#	6.02027e-07	#
AAAAATGGAATTAAAGG	1	0	1	0	0	0	0	0	0	0	0	1	nc_000012	88089475	+	#	#	#	#	0.0596597	#
AAAAATGGACAAGGATT	1	0	0	0	0	0	0	0	0	0	1	1	nc_000012	67334188	+	rap1b	nm_001010942	8	411	1.82639e-06	Homo_sapiens_RAP1B,_member_of_RAS_oncogene_family_(RAP1B),
AAAAATGGACAAGGATT	1	0	0	0	0	0	0	0	0	0	1	1	nc_000012	67334188	+	rap1b	nm_015646	8	420	1.82639e-06	Homo_sapiens_RAP1B,_member_of_RAS_oncogene_family_(RAP1B),
AAAAATGGCAAAAAACC	1	0	0	0	0	0	0	0	0	0	1	#	#	#	#	#	#	#	#	0.903091	#
AAAAATGGCTAAAGAAA	30	4	3	1	4	2	4	1	3	5	3	1	nc_000001	82230015	+	lphn2	nm_012302	4	5026	1.64612e-61	Homo_sapiens_latrophilin_2_(LPHN2),_mRNA.
AAAAATGGGAGGTGGGG	1	0	0	0	0	0	0	0	0	0	1	#	#	#	#	#	#	#	#	0.978474	#
AAAAATGGGCCTAAAGT	2	1	0	0	0	0	0	0	0	0	1	1	nc_000001	211232662	+	#	#	#	#	8.02026e-06	#
AAAAATGGGGCAGAAGA	3	0	0	1	0	1	0	1	0	0	0	1	nc_000001	182743382	+	c1orf21	nm_030806	44	609	1.44195e-06	Homo_sapiens_chromosome_1_open_reading_frame_21_(C1orf21),_mRNA.
AAAAATGGGTGAAGGAG	1	0	0	0	0	1	0	0	0	0	0	#	#	#	#	#	#	#	#	0.960096	#
AAAAATGGGTGATGGAA	4	0	0	0	0	0	0	0	0	4	0	#	#	#	#	#	#	#	#	0.698873	#
AAAAATGGGTGATGTAG	1	0	0	0	0	0	0	0	0	1	0	#	#	#	#	#	#	#	#	0.942827	#
AAAAATGGGTGGAGGAC	1	0	0	0	0	0	0	0	0	1	0	#	#	#	#	#	#	#	#	0.945693	#
AAAAATGGGTTGAAGCA	1	0	0	0	0	0	0	1	0	0	0	#	#	#	#	#	#	#	#	0.950243	#
AAAAATGGGTTGATGAA	1	0	0	0	0	0	1	0	0	0	0	#	#	#	#	#	#	#	#	0.907022	#
AAAAATGGTATCAAAAG	3	0	0	0	0	0	2	0	0	0	1	1	nc_000005	114638862	-	ccdc112	nm_001040440	2	1069	4.1233e-31	Homo_sapiens_coiled-coil_domain_containing_112_(CCDC112),
AAAAATGGTATCAAAAG	3	0	0	0	0	0	2	0	0	0	1	1	nc_000005	114638862	-	ccdc112	nm_152549	2	1110	4.1233e-31	Homo_sapiens_coiled-coil_domain_containing_112_(CCDC112),
AAAAATGGTATGTCCAA	1	0	0	0	0	0	1	0	0	0	0	1	nc_000011	95732265	+	#	#	#	#	0.046777	#
AAAAATGGTGATGAAGT	1	1	0	0	0	0	0	0	0	0	0	#	#	#	#	#	#	#	#	0.2937	#
AAAAATGGTTATTCATT	1	0	0	0	0	1	0	0	0	0	0	#	#	#	#	#	#	#	#	0.908301	#
AAAAATGGTTGATGAAA	2	1	0	0	1	0	0	0	0	0	0	#	#	#	#	#	#	#	#	0.384809	#
AAAAATGGTTGGAGGAA	1	0	0	0	0	1	0	0	0	0	0	#	#	#	#	#	#	#	#	0.829523	#
AAAAATGGTTTGAAGGA	1	0	0	0	0	0	0	0	0	0	1	#	#	#	#	#	#	#	#	0.891283	#
AAAAATGTAACAGAGCA	1	0	0	0	0	0	0	0	0	0	1	#	#	#	#	#	#	#	#	0.765465	#
AAAAATGTACTGGGCTA	1	0	0	0	0	0	0	1	0	0	0	#	#	#	#	#	#	#	#	0.834673	#
AAAAATGTACTGTGAAT	1	0	1	0	0	0	0	0	0	0	0	#	#	#	#	#	#	#	#	0.059208	#
AAAAATGTACTGTGGCT	1	1	0	0	0	0	0	0	0	0	0	#	#	#	#	#	#	#	#	0.762392	#
AAAAATGTAGTAAATCA	11	1	3	2	0	0	0	2	0	0	3	#	#	#	#	#	#	#	#	4.52456e-69	#
AAAAATGTATTCAGTGG	13	1	0	3	0	1	0	1	1	5	1	1	nc_000010	71581198	-	sar1a	nm_020150	5	1760	2.40849e-35	Homo_sapiens_SAR1_gene_homolog_A_(S._cerevisiae)_(SAR1A),_mRNA.
AAAAATGTATTCAGTTG	1	0	0	0	0	1	0	0	0	0	0	#	#	#	#	#	#	#	#	0.843173	#
AAAAATGTCATCAAGTG	6	2	1	0	0	2	0	0	1	0	0	2	#	#	#	fam29a	nm_017645	2	5899	1.18572e-11	Homo_sapiens_family_with_sequence_similarity_29,_member_A_(FAM29A),
AAAAATGTCCCTAGAAT	1	0	1	0	0	0	0	0	0	0	0	1	nc_000016	82292173	-	#	#	#	#	0.0592407	#
AAAAATGTGACAGCTTG	1	0	0	0	1	0	0	0	0	0	0	#	#	#	#	#	#	#	#	0.914561	#
AAAAATGTGCCATTCAG	1	0	0	0	0	0	0	0	0	0	1	1	nc_000009	134816431	+	#	#	#	#	0.035769	#
AAAAATGTGGATCCTCC	1	1	0	0	0	0	0	0	0	0	0	#	#	#	#	#	#	#	#	0.0380626	#
AAAAATGTGGATCCTCT	9	1	6	0	0	1	0	0	0	0	1	#	#	#	#	#	#	#	#	8.07316e-43	#
AAAAATGTGGGCAGTGA	1	0	0	0	0	1	0	0	0	0	0	#	#	#	#	#	#	#	#	0.739897	#
AAAAATGTGGGTTCCAG	1	0	0	1	0	0	0	0	0	0	0	2	#	#	#	#	#	#	#	0.00176096	#
AAAAATGTGTAATGGTG	1	0	1	0	0	0	0	0	0	0	0	#	#	#	#	#	#	#	#	0.0592687	#
AAAAATGTGTGATGGTG	16	4	1	2	1	0	3	4	1	0	0	1	nc_000016	84269223	-	gins2	nm_016095	3	732	6.06852e-59	Homo_sapiens_GINS_complex_subunit_2_(Psf2_homolog)_(GINS2),_mRNA.
AAAAATGTGTTTGTATC	8	3	0	0	0	0	1	4	0	0	0	1	nc_000018	74863014	+	#	#	#	#	5.04108e-10	#
AAAAATGTTATTTAACA	1	0	0	0	0	0	0	0	0	0	1	#	#	#	#	#	#	#	#	0.882908	#
AAAAATGTTCAACTTCT	1	0	0	0	0	0	0	0	0	1	0	1	nc_000011	76921126	-	#	#	#	#	0.0564069	#
AAAAATGTTGACTTATG	1	0	0	0	0	0	1	0	0	0	0	#	#	#	#	#	#	#	#	0.76887	#
AAAAATGTTGTTTATGG	11	1	0	0	0	6	0	0	0	0	4	#	#	#	#	#	#	#	#	1.43421e-31	#
AAAAATGTTTCTAAATT	1	0	0	0	1	0	0	0	0	0	0	#	#	#	#	#	#	#	#	0.822539	#
AAAAATGTTTCTAATAT	6	1	3	0	0	0	1	0	1	0	0	1	nc_000012	44601645	-	sfrs2ip	nm_004719	1	5110	3.5226e-46	Homo_sapiens_splicing_factor,_arginine/serine-rich_2,_interacting
AAAAATGTTTTAGATAG	1	0	0	0	0	0	0	1	0	0	0	1	nc_000003	5145614	-	#	#	#	#	0.229995	#
AAAAATGTTTTGATGGA	1	0	0	0	0	1	0	0	0	0	0	#	#	#	#	#	#	#	#	0.767328	#
AAAAATGTTTTTATGAA	1	0	0	0	0	0	0	1	0	0	0	#	#	#	#	#	#	#	#	0.956497	#
AAAAATGTTTTTCCCTT	1	0	0	0	0	0	0	0	0	0	1	#	#	#	#	#	#	#	#	0.676205	#
AAAAATTAAAAAGATAG	3	0	0	0	0	1	0	0	0	1	1	1	nc_000008	93965168	+	#	#	#	#	6.52481e-06	#
AAAAATTAAACACACCG	1	0	0	0	0	0	1	0	0	0	0	1	nc_000023	15601582	-	#	#	#	#	0.000239554	#
AAAAATTAAAGAAGGAA	1	0	0	0	0	0	0	0	0	1	0	#	#	#	#	#	#	#	#	0.965841	#
AAAAATTAAAGAGCTTC	1	1	0	0	0	0	0	0	0	0	0	1	nc_000007	143318381	+	#	#	#	#	0.0391535	#
AAAAATTAAAGGTTTCC	1	0	0	0	1	0	0	0	0	0	0	#	#	#	#	#	#	#	#	0.8838	#
AAAAATTAAAGTTTCAT	1	0	0	0	0	0	0	0	0	1	0	#	#	#	#	#	#	#	#	0.920806	#
AAAAATTAAGGAAGCCT	1	0	0	0	0	0	0	1	0	0	0	1	nc_000002	170509117	+	#	#	#	#	0.0349875	#
AAAAATTAAGGGGCAGG	1	1	0	0	0	0	0	0	0	0	0	#	#	#	#	#	#	#	#	0.947159	#
AAAAATTAAGTCTACCT	1	0	0	0	0	0	1	0	0	0	0	#	#	#	#	#	#	#	#	0.0468018	#
AAAAATTAAGTCTATCT	1	1	0	0	0	0	0	0	0	0	0	1	nc_000003	130633057	-	mbd4	nm_003925	6	1896	3.00456e-05	Homo_sapiens_methyl-CpG_binding_domain_protein_4_(MBD4),_mRNA.
AAAAATTACAATTTTGC	1	0	0	0	1	0	0	0	0	0	0	#	#	#	#	#	#	#	#	0.896975	#
AAAAATTACAGAAGAAC	1	1	0	0	0	0	0	0	0	0	0	1	nc_000003	14962411	-	#	#	#	#	0.0287519	#
AAAAATTACAGGTTTGC	1	0	0	0	0	0	1	0	0	0	0	#	#	#	#	#	#	#	#	0.869063	#
AAAAATTACATATTATA	3	1	0	0	1	0	1	0	0	0	0	1	nc_000015	46222011	+	#	#	#	#	0.000116343	#
AAAAATTACCAAATGCA	1	1	0	0	0	0	0	0	0	0	0	3	#	#	#	#	#	#	#	4.06744e-20	#
AAAAATTACCAGAAAGT	1	1	0	0	0	0	0	0	0	0	0	#	#	#	#	#	#	#	#	0.973039	#
AAAAATTAGACGTGCTT	1	0	0	1	0	0	0	0	0	0	0	1	nc_000001	118237537	-	#	#	#	#	0.0312145	#
AAAAATTAGGAAAGGGT	1	0	0	0	1	0	0	0	0	0	0	#	#	#	#	#	#	#	#	0.951947	#
AAAAATTAGGACAAAGA	1	0	0	0	0	0	0	0	1	0	0	#	#	#	#	#	#	#	#	0.907357	#
AAAAATTAGGGATTATG	1	1	0	0	0	0	0	0	0	0	0	#	#	#	#	#	#	#	#	0.394569	#
AAAAATTAGTAGAAAAT	14	3	0	1	0	2	1	1	1	2	3	1	nc_000005	118905754	-	#	#	#	#	5.6439e-38	#
AAAAATTAGTGAAGAGA	1	0	0	0	0	0	0	0	0	1	0	1	nc_000003	168948352	+	#	#	#	#	0.0584265	#
AAAAATTATAACCAAGC	1	0	0	0	0	0	0	0	0	0	1	#	#	#	#	#	#	#	#	0.00307473	#
AAAAATTATACCGAGAG	3	0	0	2	1	0	0	0	0	0	0	1	nc_000002	24081155	-	#	#	#	#	1.36179e-20	#
AAAAATTATACTTGATA	10	3	0	2	0	2	1	1	0	1	0	1	nc_000004	41652385	+	tmem33	nm_018126	1	2489	2.05763e-32	Homo_sapiens_transmembrane_protein_33_(TMEM33),_mRNA.
AAAAATTATAGCCAAGC	1	1	0	0	0	0	0	0	0	0	0	#	#	#	#	#	#	#	#	0.0440936	#
AAAAATTATATTGTTTA	1	1	0	0	0	0	0	0	0	0	0	1	nc_000001	92488460	-	#	#	#	#	0.0380572	#
AAAAATTATCAAAAATA	3	1	0	1	0	0	0	0	1	0	0	1	nc_000012	105909630	+	#	#	#	#	6.97292e-14	#
AAAAATTATCAAAATCA	1	0	0	0	1	0	0	0	0	0	0	1	nc_000001	97020807	-	#	#	#	#	0.0337718	#
AAAAATTATGGTTAATA	3	2	1	0	0	0	0	0	0	0	0	1	nc_000020	9409409	+	plcb4	nm_000933	1	5474	1.66737e-07	Homo_sapiens_phospholipase_C,_beta_4_(PLCB4),_transcript_variant_1,
AAAAATTATGGTTAATA	3	2	1	0	0	0	0	0	0	0	0	1	nc_000020	9409409	+	plcb4	nm_182797	1	5437	1.66737e-07	Homo_sapiens_phospholipase_C,_beta_4_(PLCB4),_transcript_variant_2,
AAAAATTATTGGTTTGT	2	0	0	0	1	1	0	0	0	0	0	1	nc_000001	203844938	+	#	#	#	#	4.35621e-09	#
AAAAATTATTGTGAACA	1	0	0	0	1	0	0	0	0	0	0	1	nc_000002	179682106	-	sestd1	nm_178123	1	2904	0.0337516	Homo_sapiens_SEC14_and_spectrin_domains_1_(SESTD1),_mRNA.
AAAAATTCAAATATGCA	5	1	0	2	0	0	0	1	0	1	0	1	nc_000006	79967812	+	#	#	#	#	3.69431e-20	#
AAAAATTCACTCTTTTA	10	1	0	2	1	0	2	2	0	1	1	1	nc_000004	54020533	-	lnx1	nm_032622	3	3429	7.14187e-41	Homo_sapiens_ligand_of_numb-protein_X_1_(LNX1),_mRNA.
AAAAATTCATAGAAACA	1	0	0	0	1	0	0	0	0	0	0	#	#	#	#	#	#	#	#	0.0337733	#
AAAAATTCATCCAGTTT	25	10	4	0	2	1	3	0	0	3	2	1	nc_000001	244898125	+	#	#	#	#	8.76596e-155	#
AAAAATTCCACGAGGCT	1	0	1	0	0	0	0	0	0	0	0	#	#	#	#	#	#	#	#	0.0508221	#
AAAAATTCCCAGGAAAT	1	0	0	0	0	0	1	0	0	0	0	#	#	#	#	#	#	#	#	0.823591	#
AAAAATTCCGATTTTTT	1	0	0	0	1	0	0	0	0	0	0	#	#	#	#	#	#	#	#	0.941358	#
AAAAATTCCGTAAAGTG	1	0	0	0	0	0	0	0	0	0	1	#	#	#	#	#	#	#	#	0.0558241	#
AAAAATTCTACTTAGCT	20	0	1	3	1	6	1	0	2	2	4	1	nc_000010	59800294	+	ube2d1	nm_003338	1	2430	3.50626e-62	Homo_sapiens_ubiquitin-conjugating_enzyme_E2D_1_(UBC4/5_homolog,
AAAAATTCTTTGTATAT	1	0	0	0	0	0	0	0	0	0	1	#	#	#	#	#	#	#	#	0.628765	#
AAAAATTCTTTTTTTTT	1	0	0	0	1	0	0	0	0	0	0	1	nc_000003	28528659	+	#	#	#	#	0.848919	#
AAAAATTGAAAAAAAAC	1	0	0	0	0	0	1	0	0	0	0	#	#	#	#	#	#	#	#	0.943409	#
AAAAATTGAAAAGGGAG	1	1	0	0	0	0	0	0	0	0	0	#	#	#	#	#	#	#	#	0.944691	#
AAAAATTGATCAGTTTT	1	0	0	0	0	0	1	0	0	0	0	1	nc_000009	14597703	-	#	#	#	#	0.0468139	#
AAAAATTGATTCTCTTT	31	4	2	4	2	4	3	4	2	3	3	1	nc_000023	10373748	-	#	#	#	#	4.25975e-103	#
AAAAATTGCACTCCCTT	1	0	0	0	0	0	0	0	0	1	0	#	#	#	#	#	#	#	#	0.0560262	#
AAAAATTGCTTATAAAA	1	0	0	0	0	0	0	0	0	0	1	1	nc_000002	55250277	-	#	#	#	#	0.523345	#
AAAAATTGCTTCTGTGG	1	1	0	0	0	0	0	0	0	0	0	1	nc_000007	111770068	-	#	#	#	#	0.000147213	#
AAAAATTGGAGGTGCGG	1	0	0	0	0	0	0	0	0	0	1	#	#	#	#	#	#	#	#	0.482292	#
AAAAATTGGAGGTGCTG	27	2	1	5	3	5	1	4	5	1	0	1	nc_000013	40405042	-	elf1	nm_172373	1	2607	0	Homo_sapiens_E74-like_factor_1_(ets_domain_transcription_factor)
AAAAATTGGCTCCCTTC	1	0	0	0	0	0	0	0	1	0	0	#	#	#	#	#	#	#	#	0.946065	#
AAAAATTGGGGTTGATT	17	7	2	2	0	0	2	2	1	1	0	1	nc_000006	79968118	-	hmgn3	nm_004242	5	484	9.54793e-86	Homo_sapiens_high_mobility_group_nucleosomal_binding_domain_3
AAAAATTGGGGTTGATT	17	7	2	2	0	0	2	2	1	1	0	1	nc_000006	79968118	-	hmgn3	nm_138730	5	443	9.54793e-86	Homo_sapiens_high_mobility_group_nucleosomal_binding_domain_3
AAAAATTGTCAATAAAC	1	0	0	0	0	0	0	1	0	0	0	#	#	#	#	#	#	#	#	0.910116	#
AAAAATTGTGTCACTGA	1	0	0	0	0	0	0	1	0	0	0	1	nc_000012	28280157	-	#	#	#	#	0.0354532	#
AAAAATTGTTCACAGTT	1	0	0	0	0	0	0	0	0	1	0	#	#	#	#	#	#	#	#	0.934085	#
AAAAATTGTTTCTTTTT	1	0	0	0	0	0	0	0	0	1	0	#	#	#	#	#	#	#	#	0.828162	#
AAAAATTGTTTTCTGAA	1	1	0	0	0	0	0	0	0	0	0	1	nc_000004	175283963	+	#	#	#	#	0.677792	#
AAAAATTTAAAAAAAAA	1	0	0	0	0	0	0	0	0	0	1	1	nc_000016	22110495	+	#	#	#	#	0.0591776	#
AAAAATTTAAAACAGTG	1	1	0	0	0	0	0	0	0	0	0	#	#	#	#	#	#	#	#	0.715349	#
AAAAATTTAAAAGCTAA	1	0	0	0	0	0	0	1	0	0	0	1	nc_000005	6088296	-	#	#	#	#	0.961347	#
AAAAATTTACAGTTGCC	1	0	0	0	0	0	0	0	0	0	1	#	#	#	#	#	#	#	#	0.831605	#
AAAAATTTATGATTGAA	2	0	1	0	0	0	0	1	0	0	0	1	nc_000018	10660396	-	#	#	#	#	7.31463e-10	#
AAAAATTTATTAAAAGG	1	0	0	0	0	1	0	0	0	0	0	#	#	#	#	#	#	#	#	0.859089	#
AAAAATTTCAATTCATT	3	0	1	0	1	0	0	0	0	0	1	2	#	#	#	#	#	#	#	8.49293e-14	#
AAAAATTTCATATATTA	1	0	1	0	0	0	0	0	0	0	0	#	#	#	#	#	#	#	#	0.500529	#
AAAAATTTCATTCTTGG	1	0	0	0	1	0	0	0	0	0	0	#	#	#	#	#	#	#	#	0.880155	#
AAAAATTTCTATGGAAA	1	0	0	0	0	0	1	0	0	0	0	#	#	#	#	#	#	#	#	0.891077	#
AAAAATTTCTTTAAAAA	3	0	0	2	0	0	0	0	0	0	1	1	nc_000022	39587638	+	#	#	#	#	2.74303e-10	#
AAAAATTTCTTTTTGGA	1	1	0	0	0	0	0	0	0	0	0	#	#	#	#	#	#	#	#	0.950286	#
AAAAATTTGAAATCCCC	1	0	0	0	1	0	0	0	0	0	0	#	#	#	#	#	#	#	#	0.87508	#
AAAAATTTGCAGTAGAT	1	0	0	0	0	0	0	0	0	0	1	#	#	#	#	#	#	#	#	0.0612926	#
AAAAATTTTACTTAGCT	1	1	0	0	0	0	0	0	0	0	0	#	#	#	#	#	#	#	#	0.82136	#
AAAAATTTTAGATGCCA	1	0	0	0	0	0	1	0	0	0	0	1	nc_000023	7626353	-	#	#	#	#	0.0467808	#
AAAAATTTTAGTTGTTT	2	0	0	0	0	1	0	0	0	1	0	1	nc_000005	78769073	-	#	#	#	#	0.00171587	#
AAAAATTTTCATAAAAA	1	1	0	0	0	0	0	0	0	0	0	#	#	#	#	#	#	#	#	0.765052	#
AAAAATTTTTATGATAT	1	0	0	0	0	0	0	1	0	0	0	#	#	#	#	#	#	#	#	0.746459	#
AAAAATTTTTCCCTCCC	1	0	1	0	0	0	0	0	0	0	0	#	#	#	#	#	#	#	#	0.960992	#
AAAAATTTTTGGCCCTA	1	0	0	0	0	1	0	0	0	0	0	#	#	#	#	#	#	#	#	0.870581	#
AAAACAAAAAAAAAAAA	6	1	1	0	0	0	3	0	0	0	1	2	#	#	#	#	#	#	#	7.80283e-62	#
AAAACAAAAAACTGTAA	1	0	0	0	1	0	0	0	0	0	0	#	#	#	#	#	#	#	#	0.670252	#
AAAACAAAAAAGTAAAT	1	0	0	0	0	0	0	0	0	1	0	#	#	#	#	#	#	#	#	0.959501	#
AAAACAAAAACAACCCC	1	0	0	0	1	0	0	0	0	0	0	1	nc_000002	37050973	+	#	#	#	#	0.00019996	#
AAAACAAAAACCTCTCT	1	0	0	0	1	0	0	0	0	0	0	#	#	#	#	#	#	#	#	0.919974	#
AAAACAAAAAGAAACCC	33	7	0	0	3	3	4	4	3	6	3	1	nc_000020	21172884	+	c20orf19	nm_018474	1	1946	4.3488e-101	Homo_sapiens_chromosome_20_open_reading_frame_19_(C20orf19),_mRNA.
AAAACAAAAATTAACCT	1	0	0	0	0	0	0	1	0	0	0	#	#	#	#	#	#	#	#	0.773722	#
AAAACAAAACACAAAAA	2	0	1	0	0	0	0	0	0	0	1	#	#	#	#	#	#	#	#	8.6614e-05	#
AAAACAAAACACAACTA	12	2	4	0	0	0	0	2	1	3	0	1	nc_000011	59098548	-	osbp	nm_002556	1	4982	2.07521e-84	Homo_sapiens_oxysterol_binding_protein_(OSBP),_mRNA.
AAAACAAAACCCCAAAC	1	0	0	0	1	0	0	0	0	0	0	#	#	#	#	#	#	#	#	0.908401	#
AAAACAAAACCCTAGTC	1	0	0	0	1	0	0	0	0	0	0	#	#	#	#	#	#	#	#	0.934036	#
AAAACAAAACCCTCTTC	1	0	0	0	0	0	0	0	0	0	1	#	#	#	#	#	#	#	#	0.551614	#
AAAACAAAACCTATTCC	1	1	0	0	0	0	0	0	0	0	0	1	nc_000002	180536991	-	#	#	#	#	2.66043e-08	#
AAAACAAAACCTATTGC	1	0	0	0	0	0	0	0	0	1	0	#	#	#	#	#	#	#	#	0.055972	#
AAAACAAAACCTCTTCC	1	0	0	0	0	0	0	0	1	0	0	#	#	#	#	#	#	#	#	0.936305	#
AAAACAAAACCTCTTTC	1	0	0	0	1	0	0	0	0	0	0	#	#	#	#	#	#	#	#	0.704278	#
AAAACAAAACTCTTCTC	1	0	0	0	0	0	0	1	0	0	0	#	#	#	#	#	#	#	#	0.672323	#
AAAACAAAAGAGAAAGA	1	0	0	0	0	0	1	0	0	0	0	1	nc_000010	8076096	-	#	#	#	#	0.63532	#
AAAACAAAAGAGCAATA	1	1	0	0	0	0	0	0	0	0	0	#	#	#	#	#	#	#	#	0.0380635	#
AAAACAAAAGAGCCAGA	1	1	0	0	0	0	0	0	0	0	0	#	#	#	#	#	#	#	#	0.66319	#
AAAACAAAAGAGCCGAT	1	0	0	0	0	0	0	0	0	0	1	#	#	#	#	#	#	#	#	0.0558161	#
AAAACAAAAGAGCCGCT	1	0	0	0	0	1	0	0	0	0	0	#	#	#	#	#	#	#	#	0.0354106	#
AAAACAAAAGAGCCGGT	6	4	0	0	0	0	0	1	1	0	0	1	nc_000004	83498935	-	hnrpd	nm_001003810	6	783	2.25752e-19	Homo_sapiens_heterogeneous_nuclear_ribonucleoprotein_D_(AU-rich
AAAACAAAAGAGCCGGT	6	4	0	0	0	0	0	1	1	0	0	1	nc_000004	83498935	-	hnrpd	nm_002138	6	840	2.25752e-19	Homo_sapiens_heterogeneous_nuclear_ribonucleoprotein_D_(AU-rich
AAAACAAAAGAGCCGGT	6	4	0	0	0	0	0	1	1	0	0	1	nc_000004	83498935	-	hnrpd	nm_031369	6	783	2.25752e-19	Homo_sapiens_heterogeneous_nuclear_ribonucleoprotein_D_(AU-rich
AAAACAAAAGAGCCGGT	6	4	0	0	0	0	0	1	1	0	0	1	nc_000004	83498935	-	hnrpd	nm_031370	6	840	2.25752e-19	Homo_sapiens_heterogeneous_nuclear_ribonucleoprotein_D_(AU-rich
AAAACAAAAGAGCCTGT	1	0	1	0	0	0	0	0	0	0	0	#	#	#	#	#	#	#	#	0.059208	#
AAAACAAAAGCACCTAA	1	0	0	0	1	0	0	0	0	0	0	#	#	#	#	#	#	#	#	0.872801	#
AAAACAAAAGTCAAAAA	1	1	0	0	0	0	0	0	0	0	0	#	#	#	#	#	#	#	#	0.0981025	#
AAAACAAAATGTATGCC	2	0	1	0	1	0	0	0	0	0	0	1	nc_000017	63774918	-	#	#	#	#	1.88127e-63	#
AAAACAAAATTTAGCCT	4	0	0	0	0	0	0	3	0	0	1	1	nc_000007	11111319	+	#	#	#	#	1.07454e-13	#
AAAACAAACCCTCTTCT	1	0	0	0	0	0	0	0	0	0	1	#	#	#	#	#	#	#	#	0.788011	#
AAAACAAACCTCTTCTG	1	1	0	0	0	0	0	0	0	0	0	#	#	#	#	#	#	#	#	0.719565	#
AAAACAAACTTGTGTTT	1	0	0	0	0	0	0	1	0	0	0	#	#	#	#	#	#	#	#	0.686352	#
AAAACAAAGAAAAAGGG	6	1	1	0	0	1	0	0	0	2	1	1	nc_000003	99001722	-	#	#	#	#	2.8928e-13	#
AAAACAAAGACCTGGTT	1	0	0	0	0	0	0	0	1	0	0	#	#	#	#	#	#	#	#	0.893929	#
AAAACAAAGACTGGTTT	22	4	1	2	5	1	1	4	0	3	1	2	#	#	#	kpna4	nm_002268	6	2561	4.34627e-55	Homo_sapiens_karyopherin_alpha_4_(importin_alpha_3)_(KPNA4),_mRNA.
AAAACAAAGAGTAAATC	1	0	0	0	0	0	0	0	0	1	0	#	#	#	#	#	#	#	#	0.886274	#
AAAACAAAGGAACCAAC	5	0	1	0	1	0	0	2	0	1	0	1	nc_000020	6003826	-	c20orf42	nm_017671	2	4818	4.17471e-29	Homo_sapiens_chromosome_20_open_reading_frame_42_(C20orf42),_mRNA.
AAAACAAAGGGAATGGG	1	0	0	0	0	0	0	0	0	1	0	#	#	#	#	#	#	#	#	0.817437	#
AAAACAAAGGGATTGGT	1	0	0	0	0	0	0	0	0	0	1	#	#	#	#	#	#	#	#	0.923774	#
AAAACAAAGGTATTGGT	6	1	1	0	2	0	0	1	0	0	1	1	nc_000002	136314596	+	#	#	#	#	6.04792e-10	#
AAAACAAAGGTGATGCA	1	0	0	0	0	0	0	0	0	0	1	#	#	#	#	#	#	#	#	0.0557981	#
AAAACAAATAAAAAATT	1	0	0	0	0	0	0	0	0	1	0	#	#	#	#	#	#	#	#	0.920702	#
AAAACAAATAATATGTT	1	1	0	0	0	0	0	0	0	0	0	1	nc_000007	107032445	-	#	#	#	#	0.00210415	#
AAAACAAATACAAAAAA	11	7	2	0	1	0	0	0	0	1	0	#	#	#	#	#	#	#	#	3.38947e-47	#
AAAACAAATACGGAAAA	1	0	0	0	0	0	1	0	0	0	0	1	nc_000007	138388758	-	zc3hav1	nm_020119	16	2816	0.010866	Homo_sapiens_zinc_finger_CCCH-type,_antiviral_1_(ZC3HAV1),
AAAACAAATCACCCCTG	1	0	0	0	0	0	0	0	0	0	1	#	#	#	#	#	#	#	#	0.833272	#
AAAACAAATGACTGGTC	1	0	0	0	0	0	0	0	1	0	0	#	#	#	#	#	#	#	#	0.695509	#
AAAACAAATGACTGTTC	3	0	0	0	0	3	0	0	0	0	0	1	nc_000017	59926103	-	#	#	#	#	1.20162e-05	#
AAAACAAATGGATGTCT	2	0	0	0	0	0	2	0	0	0	0	#	#	#	#	#	#	#	#	8.98885e-06	#
AAAACAAATGGTCTGTA	3	1	0	0	0	0	0	1	0	1	0	1	nc_000017	27350843	-	#	#	#	#	1.16571e-05	#
AAAACAAATTCATATCA	2	1	0	0	0	0	0	0	1	0	0	1	nc_000013	52179827	-	#	#	#	#	0.00198798	#
AAAACAAATTTTAAAAA	1	0	0	0	0	0	0	0	0	0	1	#	#	#	#	#	#	#	#	0.732507	#
AAAACAACATACCTGAC	6	0	0	3	0	0	1	0	2	0	0	1	nc_000005	56562825	+	gpbp1	nm_022913	4	1436	7.56567e-16	Homo_sapiens_GC-rich_promoter_binding_protein_1_(GPBP1),_mRNA.
AAAACAACATACCTGAG	1	0	0	0	0	1	0	0	0	0	0	#	#	#	#	#	#	#	#	0.488279	#
AAAACAACATTTTTACA	3	0	0	0	1	1	0	0	0	1	0	1	nc_000018	31544208	+	#	#	#	#	7.54503e-10	#
AAAACAACCAAGTTATA	1	0	0	0	0	0	0	0	1	0	0	1	nc_000013	53843752	+	#	#	#	#	0.0610481	#
AAAACAAGAAAAAAAAA	1	0	0	0	0	0	0	0	0	0	1	1	nc_000002	165469158	+	#	#	#	#	1.55389e-05	#
AAAACAAGAAAGAAATG	2	0	2	0	0	0	0	0	0	0	0	1	nc_000013	105940557	-	efnb2	nm_004093	2	3859	3.99116e-11	Homo_sapiens_ephrin-B2_(EFNB2),_mRNA.
AAAACAAGAAATAAAAT	2	0	2	0	0	0	0	0	0	0	0	#	#	#	#	#	#	#	#	0.00469038	#
AAAACAAGAACAAAACC	3	1	0	1	0	1	0	0	0	0	0	#	#	#	#	#	#	#	#	2.03268e-09	#
AAAACAAGATGAAAATC	1	0	0	0	0	0	0	0	0	1	0	#	#	#	#	#	#	#	#	0.747565	#
AAAACAAGATGGAAATT	1	0	0	0	1	0	0	0	0	0	0	#	#	#	#	#	#	#	#	0.91809	#
AAAACAAGCCCAAGAGG	1	1	0	0	0	0	0	0	0	0	0	#	#	#	#	#	#	#	#	0.0484484	#
AAAACAAGCCCATTTCC	2	0	0	0	0	2	0	0	0	0	0	#	#	#	#	#	#	#	#	0.00094004	#
AAAACAAGCCCCTTCTC	1	0	0	0	0	1	0	0	0	0	0	#	#	#	#	#	#	#	#	0.0306633	#
AAAACAAGCCCTTGACC	1	1	0	0	0	0	0	0	0	0	0	2	#	#	#	cstb	nm_000100	2	332	8.28674e-51	Homo_sapiens_cystatin_B_(stefin_B)_(CSTB),_mRNA.
AAAACAAGCCCTTGATC	1	1	0	0	0	0	0	0	0	0	0	#	#	#	#	#	#	#	#	0.0394885	#
AAAACAAGCCTAATCCC	1	0	0	0	0	0	0	0	0	0	1	1	nc_000001	200829541	-	#	#	#	#	0.605536	#
AAAACAAGCCTCTATGA	1	0	1	0	0	0	0	0	0	0	0	#	#	#	#	#	#	#	#	0.54096	#
AAAACAAGCCTTTGACC	23	1	12	0	0	6	0	1	0	0	3	#	#	#	#	#	#	#	#	3.71137e-180	#
AAAACAAGCTGGGGAAA	1	0	0	0	0	0	0	0	0	0	1	#	#	#	#	#	#	#	#	0.913096	#
AAAACAAGGGCGCAATA	1	0	0	0	0	1	0	0	0	0	0	1	nc_000010	63631649	+	#	#	#	#	0.0306844	#
AAAACAAGGGGCTGGCG	1	0	0	0	1	0	0	0	0	0	0	#	#	#	#	#	#	#	#	0.970247	#
AAAACAAGTATGTTCTT	1	0	0	0	0	0	0	1	0	0	0	1	nc_000001	229105677	-	#	#	#	#	0.002046	#
AAAACAAGTCTTAGGAG	16	1	0	1	2	3	0	6	2	0	1	1	nc_000019	40929697	-	#	#	#	#	3.793e-71	#
AAAACAAGTGAAATAAT	9	3	1	0	1	1	0	0	0	2	1	1	nc_000006	41142275	-	#	#	#	#	7.00978e-21	#
AAAACAAGTGCGTTTTA	3	0	0	1	0	1	0	0	0	1	0	1	nc_000012	116954144	-	#	#	#	#	9.01238e-07	#
AAAACAAGTTAATAATT	2	0	0	2	0	0	0	0	0	0	0	1	nc_000010	5847805	+	#	#	#	#	6.43025e-05	#
AAAACAAGTTATCGAAT	1	1	0	0	0	0	0	0	0	0	0	#	#	#	#	#	#	#	#	0.903109	#
AAAACAATAATTTGACA	1	0	1	0	0	0	0	0	0	0	0	#	#	#	#	#	#	#	#	1.14018e-10	#
AAAACAATACCATCCCA	1	0	0	0	0	0	0	0	1	0	0	1	nc_000004	39230008	+	#	#	#	#	0.0603342	#
AAAACAATCAGCTGGTC	1	0	0	1	0	0	0	0	0	0	0	#	#	#	#	#	#	#	#	0.0312123	#
AAAACAATCCACCCCTG	1	0	0	0	0	0	0	0	1	0	0	#	#	#	#	#	#	#	#	0.942663	#
AAAACAATCTTACTGGT	1	0	0	0	0	1	0	0	0	0	0	1	nc_000019	57311886	-	znf616	nm_178523	8	626	0.0306615	Homo_sapiens_zinc_finger_protein_616_(ZNF616),_mRNA.
AAAACAATCTTCTAGGC	1	0	0	0	0	0	0	0	1	0	0	1	nc_000018	17359841	+	#	#	#	#	0.0522083	#
AAAACAATGCCTCACCA	1	0	0	0	0	0	0	0	0	0	1	1	nc_000005	121827250	+	sncaip	nm_005460	4	3126	0.0140872	Homo_sapiens_synuclein,_alpha_interacting_protein_(synphilin)
AAAACAATGGAGGACAA	3	0	0	2	0	0	0	1	0	0	0	1	nc_000014	34075091	-	c14orf11	nm_018453	5	307	1.05314e-40	Homo_sapiens_chromosome_14_open_reading_frame_11_(C14orf11),_mRNA.
AAAACAATGGGTGGGGG	1	1	0	0	0	0	0	0	0	0	0	#	#	#	#	#	#	#	#	0.983699	#
AAAACAATGTAAACAGG	1	1	0	0	0	0	0	0	0	0	0	1	nc_000017	61062159	+	#	#	#	#	0.000290456	#
AAAACAATTAACTTCTC	1	1	0	0	0	0	0	0	0	0	0	1	nc_000005	3671048	+	#	#	#	#	0.0076163	#
AAAACAATTGCGTTCCC	8	2	0	1	1	1	0	1	0	0	2	1	nc_000002	242035009	+	#	#	#	#	2.69011e-107	#
AAAACAATTTTCTTCCG	1	0	0	0	0	0	1	0	0	0	0	#	#	#	#	#	#	#	#	0.91051	#
AAAACACAAAGAATTTG	1	1	0	0	0	0	0	0	0	0	0	2	#	#	#	suhw1	nm_080740	2	1502	0.0380872	Homo_sapiens_suppressor_of_hairy_wing_homolog_1_(Drosophila)
AAAACACAAAGAATTTG	1	1	0	0	0	0	0	0	0	0	0	2	#	#	#	suhw2	nm_080764	14	2052	0.0380872	Homo_sapiens_suppressor_of_hairy_wing_homolog_2_(Drosophila)
AAAACACAACAACTGGG	1	0	0	0	0	0	0	1	0	0	0	#	#	#	#	#	#	#	#	0.909597	#
AAAACACAACTCACTGG	1	0	0	0	0	0	0	0	0	1	0	1	nc_000006	74594119	-	#	#	#	#	1.06291e-15	#
AAAACACAAGAAAAAGC	1	0	0	0	1	0	0	0	0	0	0	#	#	#	#	#	#	#	#	0.64127	#
AAAACACAAGGAAAAGC	11	4	1	1	1	0	1	0	1	1	1	2	#	#	#	#	#	#	#	1.29237e-28	#
AAAACACAATAGGAGAG	4	2	0	0	0	1	0	0	0	1	0	1	nc_000003	44598807	+	#	#	#	#	2.50875e-06	#
AAAACACAATTGATTTG	7	2	0	0	1	0	0	0	1	3	0	1	nc_000018	37344445	-	#	#	#	#	4.05711e-09	#
AAAACACACAAACAGAT	1	0	0	0	0	0	1	0	0	0	0	1	nc_000005	87171013	-	#	#	#	#	0.0467806	#
AAAACACACACTGGAGA	1	0	0	0	0	0	0	0	0	0	1	#	#	#	#	znf652	nm_014897	17	1612	0.199721	Homo_sapiens_zinc_finger_protein_652_(ZNF652),_mRNA.
AAAACACACAGTATTTC	1	0	0	0	1	0	0	0	0	0	0	1	nc_000001	167413654	+	#	#	#	#	0.033764	#
AAAACACACCCAAGATC	1	0	0	0	0	1	0	0	0	0	0	#	#	#	#	#	#	#	#	0.0306564	#
AAAACACCAAAAGACTC	2	0	0	0	0	0	0	0	2	0	0	1	nc_000012	131856997	+	#	#	#	#	9.0084e-07	#
AAAACACCATTTTATAC	3	2	0	0	0	0	0	0	0	1	0	1	nc_000021	26174758	+	#	#	#	#	8.96793e-05	#
AAAACACCCCAAAGAGG	3	2	0	0	0	0	0	0	1	0	0	#	#	#	#	#	#	#	#	0.000319093	#
AAAACACCCCACCCTGC	1	0	0	0	1	0	0	0	0	0	0	1	nc_000004	1688530	-	tmem129	nm_138385	2	1624	3.418e-05	Homo_sapiens_transmembrane_protein_129_(TMEM129),_mRNA.
AAAACACCCCCACCCTG	1	0	0	0	0	0	0	0	0	1	0	#	#	#	#	#	#	#	#	0.887394	#
AAAACACCCCTTTTATA	1	1	0	0	0	0	0	0	0	0	0	#	#	#	#	#	#	#	#	0.925462	#
AAAACACCGGTTTAACC	1	0	0	0	0	1	0	0	0	0	0	#	#	#	#	#	#	#	#	0.973756	#
AAAACACGCAAACAGAT	3	1	0	0	0	0	0	1	0	1	0	1	nc_000006	151307399	+	mthfd1l	nm_015440	8	1793	7.46266e-05	Homo_sapiens_methylenetetrahydrofolate_dehydrogenase_(NADP+
AAAACACTAAGAACTTG	1	0	1	0	0	0	0	0	0	0	0	2	#	#	#	suhw3	nm_017666	16	1460	0.0106552	Homo_sapiens_suppressor_of_hairy_wing_homolog_3_(Drosophila)
AAAACACTAAGAACTTG	1	0	1	0	0	0	0	0	0	0	0	2	#	#	#	suhw4	nm_001002843	12	1469	0.0106552	Homo_sapiens_suppressor_of_hairy_wing_homolog_4_(Drosophila)
AAAACACTAAGAACTTG	1	0	1	0	0	0	0	0	0	0	0	2	#	#	#	suhw4	nm_017661	12	1538	0.0106552	Homo_sapiens_suppressor_of_hairy_wing_homolog_4_(Drosophila)
AAAACACTCGGGTCCAG	1	1	0	0	0	0	0	0	0	0	0	#	#	#	#	#	#	#	#	0.0422842	#
AAAACACTGAATATTGA	1	0	0	0	1	0	0	0	0	0	0	#	#	#	#	#	#	#	#	0.938411	#
AAAACACTGCTGAACTG	1	0	0	1	0	0	0	0	0	0	0	1	nc_000017	59250695	-	ftsj3	nm_017647	2	2814	0.00334194	Homo_sapiens_FtsJ_homolog_3_(E._coli)_(FTSJ3),_mRNA.
AAAACACTGGTCTGTGT	1	0	0	0	0	0	0	0	1	0	0	#	#	#	#	#	#	#	#	0.783265	#
AAAACACTGTAGTAATA	2	1	1	0	0	0	0	0	0	0	0	#	#	#	#	#	#	#	#	0.0022995	#
AAAACACTTCCTCCCCA	1	1	0	0	0	0	0	0	0	0	0	1	nc_000023	21916950	-	#	#	#	#	0.00295065	#
AAAACACTTGAAATCTC	3	0	0	1	0	0	0	0	0	1	1	1	nc_000010	99071642	+	frat1	nm_005479	1	2630	1.00095e-12	Homo_sapiens_frequently_rearranged_in_advanced_T-cell_lymphomas
AAAACAGAAACCAGGGA	2	0	0	1	0	0	1	0	0	0	0	1	nc_000002	61269269	-	usp34	nm_014709	5	9660	7.84554e-05	Homo_sapiens_ubiquitin_specific_peptidase_34_(USP34),_mRNA.
AAAACAGAAATTGCCCT	4	2	1	0	0	0	0	0	1	0	0	1	nc_000008	117928097	-	rad21	nm_006265	2	2903	1.05823e-13	Homo_sapiens_RAD21_homolog_(S._pombe)_(RAD21),_mRNA.
AAAACAGAACAGCTGAA	1	0	0	0	0	0	0	0	0	1	0	#	#	#	#	#	#	#	#	0.891612	#
AAAACAGAACTTTCCAT	1	0	1	0	0	0	0	0	0	0	0	#	#	#	#	#	#	#	#	0.00331826	#
AAAACAGAAGGCATAAA	1	0	0	0	0	0	0	0	1	0	0	1	nc_000001	168403810	+	#	#	#	#	0.000125543	#
AAAACAGAATTTTATGA	21	3	3	0	0	3	1	1	3	3	4	2	#	#	#	#	#	#	#	8.18672e-35	#
AAAACAGACCATCTGAT	1	0	0	0	1	0	0	0	0	0	0	#	#	#	#	#	#	#	#	0.674238	#
AAAACAGACTCTGAAGA	1	1	0	0	0	0	0	0	0	0	0	1	nc_000005	34903637	+	#	#	#	#	0.0060508	#
AAAACAGACTTTGTTTT	2	0	1	0	0	1	0	0	0	0	0	1	nc_000009	35651183	-	c9orf100	nm_032818	6	1921	3.03483e-09	Homo_sapiens_chromosome_9_open_reading_frame_100_(C9orf100),_mRNA.
AAAACAGAGCCAAGCAT	1	0	0	0	0	0	0	0	1	0	0	1	nc_000013	95213931	+	dnajc3	nm_006260	2	909	1.71537e-05	Homo_sapiens_DnaJ_(Hsp40)_homolog,_subfamily_C,_member_3_(DNAJC3),
AAAACAGAGCCCCGTTC	1	0	0	0	0	0	0	0	1	0	0	1	nc_000019	9134305	+	znf317	nm_020933	7	3272	0.587149	Homo_sapiens_zinc_finger_protein_317_(ZNF317),_mRNA.
AAAACAGAGGCCTGGGG	1	0	0	0	0	0	1	0	0	0	0	1	nc_000017	74234969	+	#	#	#	#	0.046786	#
AAAACAGATCCTAAGCC	1	0	0	0	0	0	0	0	0	1	0	#	#	#	#	#	#	#	#	0.939755	#
AAAACAGATTGGGGGGA	1	0	0	0	0	0	0	1	0	0	0	#	#	#	#	#	#	#	#	0.0349811	#
AAAACAGATTTGGGGGA	2	1	0	0	0	0	0	0	0	1	0	2	#	#	#	#	#	#	#	3.23758e-18	#
AAAACAGCAAGACTGTA	26	4	2	1	4	5	1	2	1	3	3	1	nc_000021	33854726	+	son	nm_032195	1	7380	1.97673e-132	Homo_sapiens_SON_DNA_binding_protein_(SON),_transcript_variant_b,
AAAACAGCATAAGTCCA	2	0	0	2	0	0	0	0	0	0	0	1	nc_000006	117988381	+	#	#	#	#	3.97644e-12	#
AAAACAGCTCAAGAAAT	1	0	0	0	0	0	0	0	0	1	0	4	#	#	#	#	#	#	#	1.24544e-06	#
AAAACAGGAAAGTTCTA	6	3	0	1	1	0	0	0	0	0	1	1	nc_000008	56900422	-	#	#	#	#	7.86495e-20	#
AAAACAGGAATTGGCTT	1	0	0	0	0	0	1	0	0	0	0	#	#	#	#	#	#	#	#	0.0468134	#
AAAACAGGATAAGCGGC	3	1	0	1	0	1	0	0	0	0	0	1	nc_000009	129669972	+	#	#	#	#	8.52042e-28	#
AAAACAGGATGAAATTC	1	0	1	0	0	0	0	0	0	0	0	#	#	#	#	#	#	#	#	0.888878	#
AAAACAGGATTTGGGAA	1	0	1	0	0	0	0	0	0	0	0	#	#	#	#	#	#	#	#	0.000266233	#
AAAACAGGCCAACTAAG	1	1	0	0	0	0	0	0	0	0	0	#	#	#	#	#	#	#	#	0.0380599	#
AAAACAGGGGCGGGCGA	1	0	0	0	0	0	0	0	0	0	1	#	#	#	#	#	#	#	#	0.645293	#
AAAACAGGGGCGGGCGT	1	0	0	0	0	0	0	0	0	0	1	#	#	#	#	#	#	#	#	0.945061	#
AAAACAGGGGCTGGGCG	1	0	0	0	0	0	0	0	0	1	0	#	#	#	#	#	#	#	#	0.986942	#
AAAACAGGGGCTTGGCG	1	0	0	0	0	0	1	0	0	0	0	#	#	#	#	#	#	#	#	0.925875	#
AAAACAGGTAATATTTT	1	0	0	0	0	0	0	0	0	0	1	1	nc_000012	9738913	-	#	#	#	#	0.00319654	#
AAAACAGGTGAAGAAAC	1	0	0	0	0	0	1	0	0	0	0	1	nc_000005	33636878	-	#	#	#	#	0.046781	#
AAAACAGTAAGATAAAC	1	0	0	0	0	0	0	0	0	1	0	10	#	#	#	#	ng_005577	9	1125	0.0560149	Homo_sapiens_ribosome_biogenesis_protein_BMS1L_pseudogene
AAAACAGTATTGAAGAT	3	0	1	0	0	0	0	0	1	0	1	1	nc_000004	178520484	+	neil3	nm_018248	1	1763	2.5859e-06	Homo_sapiens_nei_endonuclease_VIII-like_3_(E._coli)_(NEIL3),_mRNA.
AAAACAGTCCTTGGTGC	1	0	0	0	1	0	0	0	0	0	0	#	#	#	#	#	#	#	#	0.546689	#
AAAACAGTCTTTCTTTT	1	0	1	0	0	0	0	0	0	0	0	#	#	#	#	#	#	#	#	0.0677479	#
AAAACAGTGATATTATA	1	0	0	0	0	0	1	0	0	0	0	#	#	#	#	#	#	#	#	0.875227	#
AAAACAGTGCCTGCCGG	1	0	0	0	0	0	0	0	0	1	0	#	#	#	#	#	#	#	#	0.825758	#
AAAACAGTGCCTGGCGG	1	0	0	0	0	0	0	1	0	0	0	#	#	#	#	#	#	#	#	0.48893	#
AAAACAGTGGCCGGTAA	1	0	1	0	0	0	0	0	0	0	0	#	#	#	#	#	#	#	#	0.359541	#
AAAACAGTGGCCGGTGG	124	5	81	2	8	9	2	2	0	6	9	#	#	#	#	#	#	#	#	0	#
AAAACAGTGGCTGCCGG	2	1	0	0	0	0	0	0	0	1	0	#	#	#	#	#	#	#	#	0.841263	#
AAAACAGTGGCTGCGGG	1	0	0	0	0	0	0	0	0	1	0	#	#	#	#	#	#	#	#	0.935879	#
AAAACAGTGGCTGGGCG	2	1	0	0	0	0	0	0	0	0	1	#	#	#	#	#	#	#	#	0.418746	#
AAAACAGTGGGCTGGCG	2	0	0	0	0	0	0	0	1	0	1	#	#	#	#	#	#	#	#	0.634784	#
AAAACAGTTACATTTAA	3	1	0	1	0	0	0	0	0	1	0	1	nc_000005	6425083	+	#	#	#	#	1.12129e-23	#
AAAACAGTTATGTTCTT	1	0	0	1	0	0	0	0	0	0	0	#	#	#	#	#	#	#	#	0.00457855	#
AAAACAGTTGGCTGGCC	1	0	0	1	0	0	0	0	0	0	0	#	#	#	#	#	#	#	#	0.910582	#
AAAACAGTTTGCTGTTT	1	0	0	1	0	0	0	0	0	0	0	2	#	#	#	#	#	#	#	0.0508385	#
AAAACATAAAAAAAAAA	3	0	1	0	0	0	1	1	0	0	0	#	#	#	#	#	#	#	#	4.68028e-19	#
AAAACATAATTTCAATT	1	0	0	0	0	0	0	1	0	0	0	1	nc_000011	6209667	-	#	#	#	#	0.0349865	#
AAAACATACAAAAAGTT	3	0	1	0	0	0	0	0	0	1	1	1	nc_000001	209811682	+	#	#	#	#	2.10736e-16	#
AAAACATACACTTACAA	1	0	0	0	0	0	0	0	0	0	1	1	nc_000003	3164554	-	#	#	#	#	0.0558021	#
AAAACATACTTTTGGTT	1	0	0	0	0	0	0	0	0	1	0	1	nc_000010	16772903	-	#	#	#	#	0.00409153	#
AAAACATAGGAACACTG	1	0	0	0	0	0	0	1	0	0	0	1	nc_000011	113208371	+	#	#	#	#	0.035428	#
AAAACATAGGAAGGTGG	1	0	0	0	0	0	0	1	0	0	0	1	nc_000010	122339317	-	#	#	#	#	0.0349816	#
AAAACATAGTACAGTTA	3	0	0	0	1	0	1	0	0	1	0	1	nc_000002	77179899	-	#	#	#	#	0.000253613	#
AAAACATATCAGCTGTC	2	0	0	0	1	0	0	1	0	0	0	1	nc_000013	27766910	-	#	#	#	#	1.8706e-08	#
AAAACATATTTCACTAT	1	0	1	0	0	0	0	0	0	0	0	#	#	#	#	#	#	#	#	0.000186099	#
AAAACATCACCACAATC	1	0	0	0	0	0	0	0	0	0	1	2	#	#	#	#	#	#	#	0.0558057	#
AAAACATCCAAATTTCA	1	0	0	0	0	0	0	0	0	1	0	1	nc_000004	94910159	+	#	#	#	#	0.667209	#
AAAACATCCAGAATTCA	2	0	1	0	0	0	0	0	0	0	1	1	nc_000007	30164517	+	ells1	nm_152793	29	1221	6.33546e-76	Homo_sapiens_hypothetical_protein_Ells1_(Ells1),_mRNA.
AAAACATCCTAATGTTG	1	0	1	0	0	0	0	0	0	0	0	1	nc_000008	9674843	-	#	#	#	#	4.39656e-05	#
AAAACATCCTCAGCCTC	1	0	0	1	0	0	0	0	0	0	0	1	nc_000001	149186045	+	setdb1	nm_012432	14	1317	0.00112392	Homo_sapiens_SET_domain,_bifurcated_1_(SETDB1),_mRNA.
AAAACATCCTCATTTCC	1	0	0	0	0	0	0	0	0	1	0	1	nc_000012	55281496	-	#	#	#	#	0.00534858	#
AAAACATCCTCTCTCCG	1	0	1	0	0	0	0	0	0	0	0	#	#	#	#	#	#	#	#	0.645309	#
AAAACATCTCCCTCCCC	1	0	0	0	0	0	0	0	0	1	0	#	#	#	#	#	#	#	#	0.894133	#
AAAACATCTCGTTCATA	19	0	19	0	0	0	0	0	0	0	0	#	#	#	#	#	#	#	#	1.81612e-27	#
AAAACATCTCGTTGACA	1	0	0	0	0	0	0	0	0	0	1	#	#	#	#	#	#	#	#	0.0563403	#
AAAACATCTCGTTGATA	4	1	0	1	0	1	1	0	0	0	0	#	#	#	#	#	#	#	#	1.42135e-43	#
AAAACATCTTCATCCGC	1	0	0	0	0	0	1	0	0	0	0	#	#	#	#	#	#	#	#	0.908483	#
AAAACATCTTCCTCCGC	2	1	0	0	0	0	1	0	0	0	0	#	#	#	#	#	#	#	#	0.514325	#
AAAACATCTTCCTTCCG	1	0	0	0	0	0	0	1	0	0	0	#	#	#	#	#	#	#	#	0.76444	#
AAAACATTAAAAAAAAA	1	0	0	0	1	0	0	0	0	0	0	#	#	#	#	#	#	#	#	3.20679e-28	#
AAAACATTAAAAAGAAA	1	0	0	0	0	0	0	0	0	1	0	#	#	#	#	#	#	#	#	0.0860447	#
AAAACATTAAAAGAAAA	1	0	0	0	0	0	0	0	0	1	0	#	#	#	#	#	#	#	#	0.892847	#
AAAACATTACTTGAAGG	1	0	0	0	0	0	1	0	0	0	0	#	#	#	#	#	#	#	#	0.469866	#
AAAACATTAGTTCTTCT	1	0	0	1	0	0	0	0	0	0	0	#	#	#	#	#	#	#	#	0.0312145	#
AAAACATTATCATCCGC	1	0	0	0	1	0	0	0	0	0	0	#	#	#	#	#	#	#	#	0.539427	#
AAAACATTATGACTTTT	255	40	21	19	23	15	33	21	31	33	19	2	#	#	#	#	xm_937375	1	1114	0	PREDICTED:_Homo_sapiens_similar_to_Adapter-related_protein_complex
AAAACATTATGACTTTT	255	40	21	19	23	15	33	21	31	33	19	2	#	#	#	ap3s1	nm_001002924	1	1165	0	Homo_sapiens_adaptor-related_protein_complex_3,_sigma_1_subunit
AAAACATTATGACTTTT	255	40	21	19	23	15	33	21	31	33	19	2	#	#	#	ap3s1	nm_001284	1	1129	0	Homo_sapiens_adaptor-related_protein_complex_3,_sigma_1_subunit
AAAACATTCAAAAAAAA	2	0	0	0	0	0	2	0	0	0	0	#	#	#	#	#	#	#	#	1.3681e-08	#
AAAACATTCACTGTACT	1	0	1	0	0	0	0	0	0	0	0	#	#	#	#	#	#	#	#	0.0592093	#
AAAACATTCAGACTTAT	1	0	0	1	0	0	0	0	0	0	0	1	nc_000006	144187173	-	#	#	#	#	0.0316001	#
AAAACATTCAGCTCTCA	1	0	0	0	0	1	0	0	0	0	0	1	nc_000002	8916400	-	oact2	nm_138799	9	1556	5.29956e-09	Homo_sapiens_O-acyltransferase_(membrane_bound)_domain_containing_2
AAAACATTCCCCCCCCC	1	0	0	0	1	0	0	0	0	0	0	#	#	#	#	#	#	#	#	0.740979	#
AAAACATTCCCCCTCAA	1	0	0	1	0	0	0	0	0	0	0	#	#	#	#	#	#	#	#	3.58113e-06	#
AAAACATTCCCCCTCCC	2	1	0	0	0	0	0	0	0	1	0	#	#	#	#	#	#	#	#	0.782087	#
AAAACATTCCCCTTCCG	1	0	0	0	0	0	0	1	0	0	0	#	#	#	#	#	#	#	#	0.735637	#
AAAACATTCCCTTCCCT	1	0	1	0	0	0	0	0	0	0	0	#	#	#	#	#	#	#	#	0.704873	#
AAAACATTCTAAAAAAA	3	0	0	1	0	0	0	0	0	1	1	#	#	#	#	#	#	#	#	3.56952e-36	#
AAAACATTCTAGCTTGA	1	0	0	0	0	0	0	0	1	0	0	#	#	#	#	#	#	#	#	0.0614278	#
AAAACATTCTCAAAAAA	1	0	0	1	0	0	0	0	0	0	0	#	#	#	#	#	#	#	#	1.59422e-15	#
AAAACATTCTCAACCCC	1	0	0	1	0	0	0	0	0	0	0	#	#	#	#	#	#	#	#	0.0352855	#
AAAACATTCTCATCTGC	1	0	1	0	0	0	0	0	0	0	0	#	#	#	#	#	#	#	#	0.445936	#
AAAACATTCTCCAAAAA	1	0	0	0	0	0	1	0	0	0	0	#	#	#	#	#	#	#	#	4.25996e-12	#
AAAACATTCTCCACCTT	1	0	0	0	0	0	0	0	1	0	0	#	#	#	#	#	#	#	#	0.00194687	#
AAAACATTCTCCATACC	1	0	1	0	0	0	0	0	0	0	0	#	#	#	#	#	#	#	#	0.000191073	#
AAAACATTCTCCCCAGC	1	0	0	0	0	1	0	0	0	0	0	#	#	#	#	#	#	#	#	0.0306878	#
AAAACATTCTCCCCCAC	1	0	0	0	0	0	1	0	0	0	0	#	#	#	#	#	#	#	#	0.131056	#
AAAACATTCTCCCCCCG	2	1	0	1	0	0	0	0	0	0	0	#	#	#	#	#	#	#	#	0.291214	#
AAAACATTCTCCCCCTA	1	0	0	0	0	0	0	1	0	0	0	#	#	#	#	#	#	#	#	0.0350377	#
AAAACATTCTCCCTCCC	1	0	1	0	0	0	0	0	0	0	0	#	#	#	#	#	#	#	#	0.8585	#
AAAACATTCTCCCTCGC	1	1	0	0	0	0	0	0	0	0	0	#	#	#	#	#	#	#	#	0.811396	#
AAAACATTCTCCTAACA	1	0	1	0	0	0	0	0	0	0	0	#	#	#	#	#	#	#	#	0.059208	#
AAAACATTCTCCTACAA	1	0	0	0	0	0	0	1	0	0	0	#	#	#	#	#	#	#	#	0.49736	#
AAAACATTCTCCTACAC	1	0	0	0	0	0	0	0	0	0	1	#	#	#	#	#	#	#	#	1.15094e-06	#
AAAACATTCTCCTACTT	2	0	0	2	0	0	0	0	0	0	0	#	#	#	#	#	#	#	#	1.83999e-06	#
AAAACATTCTCCTATCT	1	0	0	0	1	0	0	0	0	0	0	1	nc_000009	123254113	+	#	#	#	#	0.0338253	#
AAAACATTCTCCTCAAA	3	0	1	1	0	0	0	1	0	0	0	#	#	#	#	#	#	#	#	5.1345e-85	#
AAAACATTCTCCTCAAC	1	1	0	0	0	0	0	0	0	0	0	#	#	#	#	#	#	#	#	0.19005	#
AAAACATTCTCCTCAAG	1	0	0	0	0	1	0	0	0	0	0	#	#	#	#	#	#	#	#	0.445951	#
AAAACATTCTCCTCACA	1	0	0	0	0	0	0	1	0	0	0	1	nc_000013	104938601	+	#	#	#	#	0.00255694	#
AAAACATTCTCCTCCAA	5	0	0	0	0	0	4	0	0	0	1	#	#	#	#	#	#	#	#	3.01066e-16	#
AAAACATTCTCCTCCGC	2470	403	290	204	205	238	264	186	227	248	205	2	#	#	#	#	#	#	#	0	#
AAAACATTCTCCTCCTA	11	1	3	2	1	0	0	1	1	1	1	#	#	#	#	#	#	#	#	8.06839e-43	#
AAAACATTCTCCTCCTC	2	0	0	0	0	0	0	0	0	1	1	1	nc_000004	79148850	-	#	#	#	#	1.75439e-18	#
AAAACATTCTCCTCCTT	2	0	0	0	0	0	0	1	0	1	0	#	#	#	#	#	#	#	#	1.43301e-06	#
AAAACATTCTCCTCTGC	2	0	0	0	0	0	0	1	0	1	0	1	nc_000004	129222084	-	#	#	#	#	0	#
AAAACATTCTCCTTCAC	1	0	0	1	0	0	0	0	0	0	0	#	#	#	#	#	#	#	#	0.0312108	#
AAAACATTCTCCTTGGC	1	1	0	0	0	0	0	0	0	0	0	#	#	#	#	#	#	#	#	0.0380645	#
AAAACATTCTCGCTCCA	1	0	0	0	0	1	0	0	0	0	0	#	#	#	#	#	#	#	#	0.696387	#
AAAACATTCTCTACCCC	1	0	0	0	0	0	0	1	0	0	0	#	#	#	#	#	#	#	#	0.0545141	#
AAAACATTCTCTCCCGC	1	0	0	0	0	0	0	0	1	0	0	#	#	#	#	#	#	#	#	0.67711	#
AAAACATTCTCTTCCCG	1	0	0	0	0	1	0	0	0	0	0	#	#	#	#	#	#	#	#	0.732569	#
AAAACATTCTCTTCCGT	1	0	0	0	0	1	0	0	0	0	0	#	#	#	#	#	#	#	#	0.865401	#
AAAACATTCTCTTTCCG	2	0	0	0	2	0	0	0	0	0	0	#	#	#	#	#	#	#	#	0.570908	#
AAAACATTCTGCTACGC	1	0	0	0	0	0	1	0	0	0	0	#	#	#	#	#	#	#	#	0.58646	#
AAAACATTCTTAAAGTG	1	0	0	0	0	1	0	0	0	0	0	#	#	#	#	#	#	#	#	0.0306578	#
AAAACATTCTTCACAGA	5	0	1	1	1	1	0	0	0	1	0	1	nc_000023	76969346	+	#	#	#	#	7.70421e-25	#
AAAACATTCTTCTTCCG	1	0	0	0	0	0	0	0	0	0	1	#	#	#	#	#	#	#	#	0.720861	#
AAAACATTGAAGCCTAT	1	0	0	0	0	0	0	0	0	1	0	1	nc_000001	7827567	-	#	#	#	#	0.0559793	#
AAAACATTGGGGGTTTC	1	0	0	0	0	0	1	0	0	0	0	#	#	#	#	#	#	#	#	0.770196	#
AAAACATTGTCCTACGC	1	1	0	0	0	0	0	0	0	0	0	#	#	#	#	#	#	#	#	0.83331	#
AAAACATTTAAAAGGGC	1	0	0	0	0	0	0	0	0	0	1	#	#	#	#	#	#	#	#	0.953607	#
AAAACATTTAACGACGG	2	1	1	0	0	0	0	0	0	0	0	1	nc_000005	92979715	+	#	#	#	#	4.17244e-12	#
AAAACATTTAGAAATGG	1	0	0	0	1	0	0	0	0	0	0	1	nc_000009	8504561	-	#	#	#	#	0.0337562	#
AAAACATTTCAATAAAG	2	0	0	1	0	0	0	0	0	0	1	#	#	#	#	#	#	#	#	7.71735e-05	#
AAAACATTTCCCTCCGC	1	0	0	0	0	1	0	0	0	0	0	#	#	#	#	#	#	#	#	0.568226	#
AAAACATTTCCTCCCTC	1	0	0	0	0	0	0	0	0	0	1	#	#	#	#	#	#	#	#	0.0558504	#
AAAACATTTCTCCTCCC	1	0	0	0	0	0	0	0	1	0	0	#	#	#	#	#	#	#	#	0.463059	#
AAAACATTTGCCCACAG	1	0	1	0	0	0	0	0	0	0	0	1	nc_000007	149704165	+	#	#	#	#	0.00153768	#
AAAACATTTGCTGCCTA	2	0	1	0	1	0	0	0	0	0	0	#	#	#	#	#	#	#	#	3.62549e-07	#
AAAACATTTTCCTCCAC	1	0	1	0	0	0	0	0	0	0	0	#	#	#	#	#	#	#	#	0.14017	#
AAAACATTTTCCTCCCG	4	0	1	0	0	0	0	1	1	0	1	#	#	#	#	#	#	#	#	0.679527	#
AAAACATTTTCCTTCGT	1	0	0	0	0	0	0	0	0	1	0	#	#	#	#	#	#	#	#	0.930329	#
AAAACATTTTCTTCCCC	1	0	0	0	0	0	0	0	0	0	1	#	#	#	#	#	#	#	#	0.899611	#
AAAACATTTTCTTCCGC	4	1	0	0	0	0	0	2	0	1	0	#	#	#	#	#	#	#	#	0.00137988	#
AAAACATTTTCTTTCCG	1	0	0	0	0	0	1	0	0	0	0	#	#	#	#	#	#	#	#	0.957148	#
AAAACATTTTCTTTCGG	1	1	0	0	0	0	0	0	0	0	0	#	#	#	#	#	#	#	#	0.725423	#
AAAACATTTTGAAACCA	1	1	0	0	0	0	0	0	0	0	0	2	#	#	#	#	#	#	#	0.00176637	#
AAAACATTTTTCTTCCG	3	0	0	0	0	1	0	0	0	1	1	#	#	#	#	#	#	#	#	0.420844	#
AAAACATTTTTTTTCCT	1	0	1	0	0	0	0	0	0	0	0	#	#	#	#	#	#	#	#	0.0592102	#
AAAACCAAAAAAAAAAA	1	0	0	1	0	0	0	0	0	0	0	2	#	#	#	#	#	#	#	9.31057e-17	#
AAAACCAAAAAAAGGTG	1	0	0	0	0	0	0	0	0	0	1	1	nc_000013	54536282	+	#	#	#	#	0.0557981	#
AAAACCAAAAAACAATA	1	0	0	0	0	0	0	0	0	1	0	#	#	#	#	#	#	#	#	0.918874	#
AAAACCAAAAATATACC	1	0	0	0	0	1	0	0	0	0	0	1	nc_000010	27463866	-	yme1l1	nm_014263	20	773	0.0306659	Homo_sapiens_YME1-like_1_(S._cerevisiae)_(YME1L1),_nuclear_gene
AAAACCAAAAATATACC	1	0	0	0	0	1	0	0	0	0	0	1	nc_000010	27463866	-	yme1l1	nm_139312	20	944	0.0306659	Homo_sapiens_YME1-like_1_(S._cerevisiae)_(YME1L1),_nuclear_gene
AAAACCAAAAATATACC	1	0	0	0	0	1	0	0	0	0	0	1	nc_000010	27463866	-	yme1l1	nm_139313	9	944	0.0306659	Homo_sapiens_YME1-like_1_(S._cerevisiae)_(YME1L1),_nuclear_gene
AAAACCAAAACCTCTCC	1	0	0	0	0	0	0	1	0	0	0	#	#	#	#	#	#	#	#	0.731398	#
AAAACCAAAACTCCTCA	1	0	0	0	0	1	0	0	0	0	0	#	#	#	#	#	#	#	#	0.942066	#
AAAACCAAAAGTTCACG	2	0	1	0	1	0	0	0	0	0	0	1	nc_000011	10831704	+	#	#	#	#	5.21042e-07	#
AAAACCAAAATGCCTTT	1	0	0	0	0	0	0	0	1	0	0	1	nc_000009	74163673	+	#	#	#	#	0.0522087	#
AAAACCAAAATGTTGAT	1	0	0	0	0	1	0	0	0	0	0	1	nc_000020	33784317	-	#	#	#	#	0.0024133	#
AAAACCAAACCCCCTTC	1	0	0	0	0	0	0	0	0	0	1	#	#	#	#	#	#	#	#	0.959716	#
AAAACCAAACTGGGTAA	1	1	0	0	0	0	0	0	0	0	0	#	#	#	#	#	#	#	#	0.98934	#
AAAACCAAATAAAAATC	2	1	0	0	0	0	0	0	0	0	1	2	#	#	#	#	#	#	#	0.00212357	#
AAAACCAAATAGGAAAA	2	0	0	1	0	0	1	0	0	0	0	1	nc_000014	99816723	-	#	#	#	#	1.8769e-18	#
AAAACCAAATCTTTTCT	1	0	0	0	0	0	0	0	0	1	0	1	nc_000003	180535405	-	#	#	#	#	9.88438e-06	#
AAAACCAAATTGCCCGC	1	0	1	0	0	0	0	0	0	0	0	#	#	#	#	#	#	#	#	0.848056	#
AAAACCAAATTTGAAAA	16	1	5	2	1	2	0	1	1	2	1	1	nc_000001	244770904	-	tfb2m	nm_022366	1	1367	2.34062e-90	Homo_sapiens_transcription_factor_B2,_mitochondrial_(TFB2M),_mRNA.
AAAACCAACAAAGAGGA	1	0	0	0	0	1	0	0	0	0	0	2	#	#	#	#	xm_926714	1	762	9.78215e-41	PREDICTED:_Homo_sapiens_similar_to_Antigen_KI-67_(LOC442448),_mRNA.
AAAACCAACAAAGAGGA	1	0	0	0	0	1	0	0	0	0	0	2	#	#	#	#	xm_937272	1	762	9.78215e-41	PREDICTED:_Homo_sapiens_similar_to_Antigen_KI-67_(LOC442448),_mRNA.
AAAACCAACAAAGAGGA	1	0	0	0	0	1	0	0	0	0	0	2	#	#	#	mki67	nm_002417	10	9589	9.78215e-41	Homo_sapiens_antigen_identified_by_monoclonal_antibody_Ki-67
AAAACCAACAAAGAGGT	1	0	0	0	0	1	0	0	0	0	0	#	#	#	#	#	#	#	#	0.030659	#
AAAACCAACAAGAGGAA	1	0	1	0	0	0	0	0	0	0	0	#	#	#	#	#	#	#	#	0.94472	#
AAAACCAACCACTTCAT	1	0	0	0	0	0	1	0	0	0	0	#	#	#	#	#	#	#	#	0.913749	#
AAAACCAAGCCCAAACC	1	0	0	0	0	0	0	1	0	0	0	#	#	#	#	#	#	#	#	0.955795	#
AAAACCAAGGGGGCTAT	1	0	0	0	0	0	0	0	0	0	1	#	#	#	#	#	#	#	#	0.748731	#
AAAACCAAGGTGGCTAT	21	6	1	4	0	1	2	2	2	3	0	1	nc_000005	137918622	-	#	#	#	#	6.51733e-34	#
AAAACCAAGTGTGTGGA	1	0	0	0	0	0	0	0	0	1	0	#	#	#	#	#	#	#	#	0.907816	#
AAAACCAAGTTACGTTG	1	0	1	0	0	0	0	0	0	0	0	1	nc_000012	131856254	+	#	#	#	#	6.86497e-11	#
AAAACCAATACCGAGCT	3	0	1	0	1	1	0	0	0	0	0	1	nc_000003	199125233	-	iqcg	nm_032263	1	1213	3.28468e-14	Homo_sapiens_IQ_motif_containing_G_(IQCG),_mRNA.
AAAACCAATTTTGAAAG	1	0	0	0	0	0	1	0	0	0	0	#	#	#	#	#	#	#	#	0.930332	#
AAAACCACAATACTATA	1	0	0	0	0	0	1	0	0	0	0	1	nc_000014	103185373	+	#	#	#	#	0.0467815	#
AAAACCACAGATAACCA	1	0	0	0	0	0	0	1	0	0	0	2	#	#	#	#	#	#	#	3.84508e-07	#
AAAACCACCACAACTGG	1	0	0	0	0	0	0	0	0	1	0	#	#	#	#	#	#	#	#	0.844564	#
AAAACCACTGCGTCCCC	1	0	0	0	0	0	0	0	0	0	1	#	#	#	#	#	#	#	#	0.932025	#
AAAACCAGAAAGAGCGA	2	0	2	0	0	0	0	0	0	0	0	3	#	#	#	#	xm_372097	14	1874	0.0549033	PREDICTED:_Homo_sapiens_similar_to_Contactin-associated
AAAACCAGAAAGAGCGA	2	0	2	0	0	0	0	0	0	0	0	3	#	#	#	#	xm_925779	1	1406	0.0549033	PREDICTED:_Homo_sapiens_similar_to_Contactin-associated
AAAACCAGAAAGAGCGA	2	0	2	0	0	0	0	0	0	0	0	3	#	#	#	#	xm_925876	16	251	0.0549033	PREDICTED:_Homo_sapiens_similar_to_Contactin-associated
AAAACCAGAAAGAGCGA	2	0	2	0	0	0	0	0	0	0	0	3	#	#	#	#	xm_942524	5	251	0.0549033	PREDICTED:_Homo_sapiens_contactin_associated_protein-like_3B,
AAAACCAGAAAGAGCGA	2	0	2	0	0	0	0	0	0	0	0	3	#	#	#	cntnap3	nm_033655	1	4147	0.0549033	Homo_sapiens_contactin_associated_protein-like_3_(CNTNAP3),_mRNA.
AAAACCAGAAAGAGTGA	1	0	0	0	1	0	0	0	0	0	0	3	#	#	#	#	xm_927073	15	938	0.0337516	PREDICTED:_Homo_sapiens_similar_to_Contactin-associated
AAAACCAGAAAGAGTGA	1	0	0	0	1	0	0	0	0	0	0	3	#	#	#	#	xm_928572	15	4318	0.0337516	PREDICTED:_Homo_sapiens_contactin_associated_protein-like_3B,
AAAACCAGAAAGAGTGA	1	0	0	0	1	0	0	0	0	0	0	3	#	#	#	#	xm_932957	15	648	0.0337516	PREDICTED:_Homo_sapiens_contactin_associated_protein-like_3B,
AAAACCAGAAAGAGTGA	1	0	0	0	1	0	0	0	0	0	0	3	#	#	#	#	xm_932960	15	1405	0.0337516	PREDICTED:_Homo_sapiens_contactin_associated_protein-like_3B,
AAAACCAGAAAGAGTGA	1	0	0	0	1	0	0	0	0	0	0	3	#	#	#	#	xm_932963	15	933	0.0337516	PREDICTED:_Homo_sapiens_contactin_associated_protein-like_3B,
AAAACCAGAAGGATCGG	2	0	2	0	0	0	0	0	0	0	0	#	#	#	#	#	#	#	#	1.57905e-09	#
AAAACCAGATGGCTTGA	4	0	0	1	0	0	1	0	2	0	0	#	#	#	#	#	#	#	#	2.3455e-25	#
AAAACCAGCAGAAAGGC	1	0	0	0	0	1	0	0	0	0	0	1	nc_000016	68532507	+	wwp2	nm_007014	7	3865	0.0306541	Homo_sapiens_WW_domain_containing_E3_ubiquitin_protein_ligase_2
AAAACCAGCAGAAAGGC	1	0	0	0	0	1	0	0	0	0	0	1	nc_000016	68532507	+	wwp2	nm_199424	7	3029	0.0306541	Homo_sapiens_WW_domain_containing_E3_ubiquitin_protein_ligase_2
AAAACCAGCCAGAGCCA	1	0	0	0	1	0	0	0	0	0	0	#	#	#	#	#	#	#	#	0.937576	#
AAAACCAGCCAGGCGCA	1	1	0	0	0	0	0	0	0	0	0	1	nc_000005	127552193	-	#	#	#	#	0.0010194	#
AAAACCAGCCTATCTGC	1	0	0	0	0	0	0	0	0	1	0	#	#	#	#	#	#	#	#	0.000356341	#
AAAACCAGCTGTACATT	1	0	0	0	0	0	0	0	0	0	1	#	#	#	#	#	#	#	#	0.502275	#
AAAACCAGTATCTTACC	1	0	0	0	0	0	1	0	0	0	0	1	nc_000003	143779461	-	#	#	#	#	0.046772	#
AAAACCAGTATGTTTTA	1	0	0	0	0	0	0	0	1	0	0	1	nc_000003	109363996	+	#	#	#	#	0.0027863	#
AAAACCAGTGGCGGGGG	1	0	0	0	0	0	0	0	0	1	0	#	#	#	#	#	#	#	#	0.972903	#
AAAACCAGTGTCTTATT	19	7	1	1	3	1	1	3	1	0	1	1	nc_000011	61321231	-	#	#	#	#	3.72935e-29	#
AAAACCATAGGCCATAG	1	0	0	0	0	0	1	0	0	0	0	1	nc_000010	91837235	+	#	#	#	#	0.00109012	#
AAAACCATCAACCCCTG	1	0	0	0	0	0	0	0	0	0	1	#	#	#	#	#	#	#	#	0.899395	#
AAAACCATCAGCCTTCA	4	0	0	1	0	1	0	0	1	1	0	#	#	#	#	#	#	#	#	1.79856e-05	#
AAAACCATCATCATATT	6	0	0	0	0	3	1	0	1	1	0	1	nc_000011	65959955	+	#	#	#	#	6.574e-19	#
AAAACCATTACAGGATT	2	0	0	0	1	0	0	1	0	0	0	1	nc_000017	34816258	-	#	#	#	#	0.00131356	#
AAAACCATTCTCCTTCG	1	0	0	0	0	0	1	0	0	0	0	#	#	#	#	#	#	#	#	0.819408	#
AAAACCATTGCAGGAAA	4	1	3	0	0	0	0	0	0	0	0	#	#	#	#	#	#	#	#	1.50005e-24	#
AAAACCATTTTCCTTCC	1	0	0	0	0	0	0	0	0	1	0	#	#	#	#	#	#	#	#	0.841858	#
AAAACCATTTTTCTCCC	1	0	0	0	0	0	0	0	0	0	1	#	#	#	#	#	#	#	#	0.870633	#
AAAACCCAATCAACCCT	1	0	0	0	1	0	0	0	0	0	0	#	#	#	#	#	#	#	#	0.963074	#
AAAACCCAGAAATTGCT	1	1	0	0	0	0	0	0	0	0	0	#	#	#	#	#	#	#	#	0.861941	#
AAAACCCAGAACTGCAC	1	0	1	0	0	0	0	0	0	0	0	#	#	#	#	#	#	#	#	0.0599556	#
AAAACCCAGCCCCTAGG	1	0	0	0	0	0	1	0	0	0	0	#	#	#	#	#	#	#	#	0.901298	#
AAAACCCAGGCCCTAGG	3	1	1	0	0	1	0	0	0	0	0	1	nc_000023	153303213	-	#	#	#	#	3.85498e-26	#
AAAACCCAGGCTTTTTT	1	0	0	0	0	0	1	0	0	0	0	#	#	#	#	#	#	#	#	0.046777	#
AAAACCCAGTAAAACTG	1	0	1	0	0	0	0	0	0	0	0	#	#	#	#	#	#	#	#	0.49267	#
AAAACCCAGTAAGACTT	82	14	8	6	8	5	10	6	8	8	9	1	nc_000007	26192191	+	nfe2l3	nm_004289	1	2607	6.13104e-184	Homo_sapiens_nuclear_factor_(erythroid-derived_2)-like_3_(NFE2L3),
AAAACCCAGTTATCCAA	1	0	1	0	0	0	0	0	0	0	0	1	nc_000002	185884806	-	#	#	#	#	0.0592298	#
AAAACCCAGTTCTTCAA	14	0	0	1	2	1	0	5	3	0	2	1	nc_000020	49833073	+	#	#	#	#	3.14575e-43	#
AAAACCCATAACTTTTC	1	1	0	0	0	0	0	0	0	0	0	#	#	#	#	#	#	#	#	0.82553	#
AAAACCCATTGCATTCA	1	1	0	0	0	0	0	0	0	0	0	1	nc_000002	207363647	-	#	#	#	#	1.92882e-06	#
AAAACCCCATCCACCCA	1	0	0	0	1	0	0	0	0	0	0	#	#	#	#	#	#	#	#	0.908443	#
AAAACCCCCGGATTTTT	1	0	0	0	0	0	0	0	0	0	1	#	#	#	#	#	#	#	#	0.950529	#
AAAACCCCCTAAAAGGG	1	0	0	0	0	1	0	0	0	0	0	#	#	#	#	#	#	#	#	0.84323	#
AAAACCCCGCTTGTACC	1	0	0	0	0	1	0	0	0	0	0	#	#	#	#	#	#	#	#	0.924626	#
AAAACCCCTCTTGTACT	1	0	0	0	0	0	0	0	0	1	0	#	#	#	#	#	#	#	#	0.946623	#
AAAACCCCTTCCATCTC	1	0	0	0	0	0	0	0	1	0	0	1	nc_000019	1018431	+	hmha1	nm_012292	15	258	0.0522166	Homo_sapiens_histocompatibility_(minor)_HA-1_(HMHA1),_mRNA.
AAAACCCGGGACCAGAC	1	0	0	0	0	0	0	0	0	1	0	#	#	#	#	#	#	#	#	0.960849	#
AAAACCCGGGGACAGAC	3	1	1	0	0	1	0	0	0	0	0	1	nc_000002	242166767	+	#	#	#	#	8.75912e-11	#
AAAACCCGTGTTCTGTA	1	0	0	0	0	0	0	1	0	0	0	1	nc_000020	61689581	+	#	#	#	#	0.397651	#
AAAACCCTACCCTCCCA	1	0	0	0	1	0	0	0	0	0	0	1	nc_000001	52592038	+	#	#	#	#	5.76402e-05	#
AAAACCCTCACTATTGA	1	0	0	0	0	0	0	0	0	0	1	1	nc_000001	53449245	+	cpt2	nm_000098	10	1827	0.0558003	Homo_sapiens_carnitine_palmitoyltransferase_II_(CPT2),_nuclear_gene
AAAACCCTCCAAAAAAG	1	0	0	0	1	0	0	0	0	0	0	#	#	#	#	#	#	#	#	0.947527	#
AAAACCCTCTCAAAAAA	1	0	1	0	0	0	0	0	0	0	0	#	#	#	#	#	#	#	#	0.951063	#
AAAACCCTGCTTGGTGC	1	0	0	0	0	0	0	0	1	0	0	#	#	#	#	#	#	#	#	0.852835	#
AAAACCCTGGAACCGGG	1	0	0	0	0	0	0	0	0	0	1	#	#	#	#	#	#	#	#	0.934994	#
AAAACCCTGGGAGTCCA	2	0	0	0	0	1	0	0	0	1	0	1	nc_000017	4390412	-	mybbp1a	nm_014520	5	3439	2.78405e-05	Homo_sapiens_MYB_binding_protein_(P160)_1a_(MYBBP1A),_mRNA.
AAAACCCTGGGATTTTC	1	0	1	0	0	0	0	0	0	0	0	#	#	#	#	#	#	#	#	0.867146	#
AAAACCCTTGTGTTTGC	1	0	0	0	0	1	0	0	0	0	0	1	nc_000007	31011346	+	#	#	#	#	0.0306596	#
AAAACCGAAACCTGTAC	1	0	0	0	0	0	0	0	0	1	0	#	#	#	#	#	#	#	#	0.055972	#
AAAACCGAATTGAAAAC	1	0	0	0	0	0	1	0	0	0	0	#	#	#	#	#	#	#	#	0.0736678	#
AAAACCGAGGCTGGAGA	1	0	0	1	0	0	0	0	0	0	0	#	#	#	#	#	#	#	#	0.689344	#
AAAACCGCTGCATCCAA	1	0	0	0	0	1	0	0	0	0	0	1	nc_000006	170697160	+	#	#	#	#	2.09256e-06	#
AAAACCGGGCTTGCCGG	1	0	0	0	0	0	0	0	1	0	0	#	#	#	#	#	#	#	#	0.926548	#
AAAACCGGGGATGGCGC	1	0	0	0	0	0	0	0	0	1	0	#	#	#	#	#	#	#	#	0.93549	#
AAAACCGGGGGCTGGGG	1	0	0	0	0	0	1	0	0	0	0	#	#	#	#	#	#	#	#	0.854653	#
AAAACCGTAACCTGTAC	1	1	0	0	0	0	0	0	0	0	0	1	nc_000002	55628187	+	#	#	#	#	0.038864	#
AAAACCGTGGTTGGGCG	1	0	1	0	0	0	0	0	0	0	0	#	#	#	#	#	#	#	#	0.970201	#
AAAACCGTTGTGATCCA	1	0	0	0	0	1	0	0	0	0	0	1	nc_000001	233357708	-	#	#	#	#	0.0306596	#
AAAACCTAAAAAAAAAA	1	0	0	0	1	0	0	0	0	0	0	#	#	#	#	#	#	#	#	0.00305638	#
AAAACCTAAATATAAAA	9	0	3	2	1	1	1	0	0	1	0	1	nc_000007	107047097	+	bcap29	nm_001008405	4	1909	8.31833e-139	Homo_sapiens_B-cell_receptor-associated_protein_29_(BCAP29),
AAAACCTAAATATAAAA	9	0	3	2	1	1	1	0	0	1	0	1	nc_000007	107047097	+	bcap29	nm_018844	4	1830	8.31833e-139	Homo_sapiens_B-cell_receptor-associated_protein_29_(BCAP29),
AAAACCTATGGAACTAG	14	2	2	2	1	1	2	0	0	1	3	2	#	#	#	socs6	nm_004232	1	2588	9.7964e-77	Homo_sapiens_suppressor_of_cytokine_signaling_6_(SOCS6),_mRNA.
AAAACCTCATCCAGTTC	2	0	2	0	0	0	0	0	0	0	0	#	#	#	#	#	#	#	#	8.29354e-11	#
AAAACCTCTCACCCCGT	3	1	0	0	0	2	0	0	0	0	0	1	nc_000017	74313886	-	usp36	nm_025090	15	2381	3.0813e-06	Homo_sapiens_ubiquitin_specific_peptidase_36_(USP36),_mRNA.
AAAACCTCTGAGGACCT	1	0	0	0	1	0	0	0	0	0	0	1	nc_000001	87348591	+	#	#	#	#	0.00289181	#
AAAACCTCTGCCAGTGC	2	0	0	0	0	1	0	0	1	0	0	1	nc_000001	11090856	-	frap1	nm_004958	7	7682	2.73716e-08	Homo_sapiens_FK506_binding_protein_12-rapamycin_associated_protein
AAAACCTCTTTGTAGTG	2	0	1	0	1	0	0	0	0	0	0	1	nc_000020	29997146	-	pdrg1	nm_030815	4	646	2.60481e-05	Homo_sapiens_p53_and_DNA_damage_regulated_1_(PDRG1),_mRNA.
AAAACCTCTTTTTTCTT	3	0	3	0	0	0	0	0	0	0	0	1	nc_000003	185185647	-	#	#	#	#	1.73393e-11	#
AAAACCTGAAAAAAAAA	7	0	1	2	0	0	0	0	0	4	0	#	#	#	#	gsk3a	nm_019884	1	2168	3.2321e-44	Homo_sapiens_glycogen_synthase_kinase_3_alpha_(GSK3A),_mRNA.
AAAACCTGACTTTTATT	1	1	0	0	0	0	0	0	0	0	0	#	#	#	#	#	#	#	#	0.954787	#
AAAACCTGGGTATTTAA	1	0	0	0	0	0	1	0	0	0	0	#	#	#	#	#	#	#	#	0.947782	#
AAAACCTGTAAAACTTA	2	0	0	0	0	0	0	1	1	0	0	1	nc_000023	16690681	+	#	#	#	#	5.72103e-18	#
AAAACCTGTAACAAATT	116	28	18	3	8	4	8	11	9	9	18	1	nc_000012	122648436	-	#	#	#	#	0	#
AAAACCTGTACACAACC	1	0	0	0	0	1	0	0	0	0	0	1	nc_000023	100631861	+	#	#	#	#	0.0339623	#
AAAACCTGTTAAGCAGC	1	1	0	0	0	0	0	0	0	0	0	1	nc_000012	122456693	+	#	#	#	#	0.0022813	#
AAAACCTTCCTAATGGT	1	0	0	0	0	1	0	0	0	0	0	1	nc_000004	25540138	-	#	#	#	#	0.000185115	#
AAAACCTTCTACCACTG	1	0	1	0	0	0	0	0	0	0	0	1	nc_000009	124125947	-	#	#	#	#	0.562215	#
AAAACCTTGAAGAAATG	2	0	0	1	0	0	0	0	0	0	1	2	#	#	#	cenpe	nm_001813	12	5113	4.4754e-06	Homo_sapiens_centromere_protein_E,_312kDa_(CENPE),_mRNA.
AAAACCTTGAAGAAATG	2	0	0	1	0	0	0	0	0	0	1	2	#	#	#	cenpe	nm_001813	9	5722	4.4754e-06	Homo_sapiens_centromere_protein_E,_312kDa_(CENPE),_mRNA.
AAAACCTTGGGATTTTC	1	0	1	0	0	0	0	0	0	0	0	1	nc_000001	95435646	+	#	#	#	#	5.58394e-29	#
AAAACCTTTAAGTTAGC	1	0	0	0	0	1	0	0	0	0	0	#	#	#	#	#	#	#	#	0.0306592	#
AAAACCTTTCTCTCCGC	1	0	0	0	0	0	0	0	0	0	1	#	#	#	#	#	#	#	#	0.884889	#
AAAACCTTTCTTTTTAA	2	0	0	0	1	0	0	1	0	0	0	2	#	#	#	#	#	#	#	1.08261e-09	#
AAAACCTTTTTCTTCCC	1	0	0	0	0	0	0	0	0	1	0	#	#	#	#	#	#	#	#	0.950328	#
AAAACCTTTTTCTTTCC	1	0	0	0	0	0	1	0	0	0	0	#	#	#	#	#	#	#	#	0.844986	#
AAAACGAAACTATGTGA	3	0	1	1	0	0	1	0	0	0	0	1	nc_000001	35421203	+	#	#	#	#	2.64766e-12	#
AAAACGAAAGAATTCCT	1	0	0	1	0	0	0	0	0	0	0	1	nc_000001	222050784	-	tp53bp2	nm_001031685	12	2330	3.48604e-05	Homo_sapiens_tumor_protein_p53_binding_protein,_2_(TP53BP2),
AAAACGAAAGAATTCCT	1	0	0	1	0	0	0	0	0	0	0	1	nc_000001	222050784	-	tp53bp2	nm_005426	12	2449	3.48604e-05	Homo_sapiens_tumor_protein_p53_binding_protein,_2_(TP53BP2),
AAAACGAAATTGCACAG	1	0	0	1	0	0	0	0	0	0	0	1	nc_000013	110117760	-	#	#	#	#	0.00116263	#
AAAACGAAGGGCTGCAT	1	0	0	0	0	0	1	0	0	0	0	#	#	#	#	#	#	#	#	0.944172	#
AAAACGAGAAAAACTGT	1	0	0	0	0	0	0	1	0	0	0	#	#	#	#	#	#	#	#	0.918834	#
AAAACGCATATTCTGTG	1	0	0	0	0	0	0	1	0	0	0	1	nc_000001	221183409	+	#	#	#	#	8.93281e-05	#
AAAACGCTCAGCCAGGA	1	0	1	0	0	0	0	0	0	0	0	#	#	#	#	#	#	#	#	0.000214319	#
AAAACGCTTCTCGTCTG	1	0	0	0	0	0	0	0	0	1	0	#	#	#	#	#	#	#	#	0.952933	#
AAAACGGAAGCTCGTTA	1	0	0	0	0	1	0	0	0	0	0	1	nc_000016	2144714	-	#	#	#	#	0.0306615	#
AAAACGGACTAATAACA	1	0	1	0	0	0	0	0	0	0	0	1	nc_000006	8371907	+	#	#	#	#	0.0592093	#
AAAACGGGAAAATGATC	1	0	0	0	0	0	0	0	0	0	1	#	#	#	#	#	#	#	#	0.952323	#
AAAACGGGGCTGGCGGT	1	1	0	0	0	0	0	0	0	0	0	#	#	#	#	#	#	#	#	0.87225	#
AAAACGGTATTATACAC	1	0	0	0	0	0	1	0	0	0	0	1	nc_000022	27422969	-	chek2	nm_001005735	3	1216	0.0467801	Homo_sapiens_CHK2_checkpoint_homolog_(S._pombe)_(CHEK2),_transcript
AAAACGGTATTATACAC	1	0	0	0	0	0	1	0	0	0	0	1	nc_000022	27422969	-	chek2	nm_007194	3	1087	0.0467801	Homo_sapiens_CHK2_checkpoint_homolog_(S._pombe)_(CHEK2),_transcript
AAAACGGTATTTAACAA	3	0	0	0	0	0	0	1	1	0	1	1	nc_000007	16790499	-	#	#	#	#	5.47245e-07	#
AAAACGGTGGCTGGGCG	1	0	0	0	0	0	0	0	0	0	1	#	#	#	#	#	#	#	#	0.906416	#
AAAACGGTGGCTGGGGG	1	0	0	0	0	0	1	0	0	0	0	#	#	#	#	#	#	#	#	0.888836	#
AAAACGGTGGTTGGCGG	1	0	0	0	0	0	0	0	1	0	0	#	#	#	#	#	#	#	#	0.869052	#
AAAACGTAGAACTCTTT	1	0	0	0	0	0	0	0	0	1	0	1	nc_000002	210601431	+	#	#	#	#	0.0559658	#
AAAACGTATTTCTGGTC	1	0	1	0	0	0	0	0	0	0	0	1	nc_000009	15484931	+	#	#	#	#	0.0592294	#
AAAACGTCTATATCCTT	2	1	0	0	0	0	0	0	0	1	0	1	nc_000006	57157885	-	#	#	#	#	0.000164974	#
AAAACGTCTGCTAAGAC	1	0	0	0	0	0	0	0	0	1	0	#	#	#	#	#	#	#	#	0.594839	#
AAAACGTGACTCCTGTT	2	1	0	0	1	0	0	0	0	0	0	1	nc_000001	145194186	-	#	#	#	#	7.59141e-08	#
AAAACGTGGCAGACCCT	1	0	0	1	0	0	0	0	0	0	0	1	nc_000003	153500324	-	#	#	#	#	0.00244131	#
AAAACGTGGTTTTGCTC	1	0	0	0	0	0	1	0	0	0	0	#	#	#	#	#	#	#	#	0.886254	#
AAAACGTGTCTGCTTTT	1	0	0	0	0	0	0	0	0	0	1	1	nc_000002	148708352	+	#	#	#	#	8.47899e-05	#
AAAACGTTAAAGAAAAG	1	0	1	0	0	0	0	0	0	0	0	1	nc_000003	15271599	+	#	#	#	#	6.53951e-08	#
AAAACGTTCAGTTGGTT	1	0	0	0	0	0	0	0	1	0	0	#	#	#	#	#	#	#	#	0.921558	#
AAAACGTTTTATTGTGT	6	0	1	1	0	0	1	0	0	3	0	1	nc_000014	74818498	+	fos	nm_005252	2	1916	4.34392e-140	Homo_sapiens_v-fos_FBJ_murine_osteosarcoma_viral_oncogene_homolog
AAAACTAAAAATAAAAA	1	0	0	0	0	0	0	0	0	1	0	1	nc_000019	38675158	-	#	#	#	#	0.747505	#
AAAACTAAAAGGGGAAA	1	0	0	0	0	0	0	0	0	0	1	#	#	#	#	#	#	#	#	0.912471	#
AAAACTAAACTTGGATC	1	1	0	0	0	0	0	0	0	0	0	1	nc_000004	107182437	-	#	#	#	#	0.00279856	#
AAAACTAAAGTTATTTC	1	0	1	0	0	0	0	0	0	0	0	#	#	#	#	#	#	#	#	0.059208	#
AAAACTAAATGGAATAT	1	0	0	0	0	0	1	0	0	0	0	1	nc_000004	148784562	+	#	#	#	#	0.046772	#
AAAACTAAGGGGAAGAT	1	1	0	0	0	0	0	0	0	0	0	#	#	#	#	#	#	#	#	0.00259103	#
AAAACTAAGTTCAATGC	2	0	0	0	0	2	0	0	0	0	0	1	nc_000023	107397798	-	#	#	#	#	1.24727e-07	#
AAAACTAATTTGGGCAA	1	0	0	0	0	0	0	0	0	1	0	#	#	#	#	#	#	#	#	0.925038	#
AAAACTACAACAATGGA	1	0	0	0	0	1	0	0	0	0	0	1	nc_000012	118404673	+	#	#	#	#	0.0306592	#
AAAACTACCCTAATTCT	1	1	0	0	0	0	0	0	0	0	0	#	#	#	#	#	#	#	#	0.612248	#
AAAACTACCGCATAAAT	4	1	0	0	0	1	0	0	0	1	1	2	#	#	#	atp6v1g1	nm_004888	7	456	5.52942e-29	Homo_sapiens_ATPase,_H+_transporting,_lysosomal_13kDa,_V1_subunit
AAAACTACGAGGGACGA	1	0	0	0	0	0	1	0	0	0	0	#	#	#	#	#	#	#	#	0.943031	#
AAAACTAGCACAGGGTG	7	1	0	0	0	1	1	0	1	2	1	1	nc_000023	132263638	+	#	#	#	#	3.39201e-16	#
AAAACTAGGGTAATAAG	1	0	0	0	0	0	0	0	0	1	0	#	#	#	#	#	#	#	#	0.0559911	#
AAAACTAGTATAAAAAC	1	0	0	1	0	0	0	0	0	0	0	1	nc_000006	7489739	+	#	#	#	#	0.00169466	#
AAAACTATCAACAGAGT	1	0	0	0	1	0	0	0	0	0	0	1	nc_000001	230360492	+	#	#	#	#	0.0338582	#
AAAACTATTGATTTCTG	3	0	1	0	1	0	0	0	0	1	0	1	nc_000013	94084804	+	#	#	#	#	2.06363e-16	#
AAAACTATTGCAAAACC	1	0	0	0	0	0	0	0	0	0	1	#	#	#	#	#	#	#	#	0.693921	#
[truncated: 332,590 more rows]
