# Supplementary material for: LongSAGE profiling of nine human embryonic stem cell lines
Source: Genome Biol. 2007 Jun 14;8(6):R113. doi: 10.1186/gb-2007-8-6-r113 (PMC2394759; doi:10.1186/gb-2007-8-6-r113)
Supplement: Additional data file 3 — Tag counts are expressed for each GO category for the top 1,000 by tag count. [file gb-2007-8-6-r113-S3.xls]

## Sheet: Sheet1
GO_name	WA09	HSF-6	ES03	ES04	WA07	WA14	WA13	WA01-M	WA01	BG01
signal_transduction	46	51	61	37	55	45	60	35	47	47
transcription_factor_activity	46	30	34	62	33	66	50	22	63	54
receptor_activity	31	43	44	30	49	28	42	34	35	24
RNA_binding	112	100	119	103	109	101	110	101	99	115
mitochondrion	96	91	90	101	98	95	93	109	106	103
cell_cycle	45	37	49	32	28	38	31	30	41	38
development	39	36	35	45	37	42	41	34	41	43
cell_differentiation	18	21	21	18	16	19	20	16	14	19
kinase_activity	14	21	19	19	16	8	19	10	11	5
cell_proliferation	29	32	28	27	30	31	34	22	29	22
cell-cell_signaling	4	11	5	9	6	11	5	7	7	8
morphogenesis	5	4	3	4	2	4	4	1	3	6
cell_growth	13	15	20	15	19	10	18	10	10	5
protein_kinase_activity	3	2	2	2	1	2	1	1	1	1
peptidase_activity	2	2	2	3	1	2	3	2	2	4
phosphoprotein_phosphatase_activity	14	8	13	10	10	10	12	4	12	10
receptor_binding	9	10	12	5	6	13	6	6	11	11
cell_death	3	3	3	3	3	3	3	3	3	3
DNA_metabolism	1	1	2	2	1	2	2	1	2	2
cell_homeostasis	4	4	4	8	4	4	4	4	4	4
