# Supplementary material for: LongSAGE profiling of nine human embryonic stem cell lines
Source: Genome Biol. 2007 Jun 14;8(6):R113. doi: 10.1186/gb-2007-8-6-r113 (PMC2394759; doi:10.1186/gb-2007-8-6-r113)
Supplement: Additional data file 4 — Statistically significant differentially expressed LongSAGE tags found between embryonic stem cells and terminally differentiated tissues. [file gb-2007-8-6-r113-S4.xls]

## Sheet: selfjoins_ES.tbl
Accession	Tag_Position	Tag	ES_count	CGN_count	Zscore	Position	Tag	ES_count	CGN_count	Zscore	Zscore diff	Annotation
nm_003012	1	TATCAATATTCACTTGA	67	13	6.03848	9	TGGAGGGGCAGCCTGTG	0	5	-2.23609	8.27457	Homo_sapiens_secreted_frizzled-related_protein_1_(SFRP1),_mRNA.
nm_001746	3	CCTCACTTTCTTCTAGC	17	4	2.83697	5	TAACAGTTGTGTCATAA	3	11	-2.13816	4.97513	Homo_sapiens_calnexin_(CANX),_transcript_variant_1,_mRNA.
nm_184237	1	TAGAAAATTAATGAACT	17	5	2.55854	7	AAGAACGTAGCAAAAAA	0	4	-2.00002	4.55856	Homo_sapiens_RNA-binding_region_(RNP1,_RRM)_containing_2_(RNPC2),
nm_003379	1	AAATAAAAGCTTTGCAA	12	4	2.00007	9	CTGGCCTGTGTGATACA	1	7	-2.12136	4.12143	Homo_sapiens_villin_2_(ezrin)_(VIL2),_mRNA.
nm_022818	6	AAACAGTAGTGTTCCCA	12	4	2.00007	1	TGAGTGGTCACTTTATT	10	39	-4.14332	6.14339	Homo_sapiens_microtubule-associated_protein_1_light_chain_3_beta
nm_003190	8	GGGCACGCTATGCCTGT	4	0	2.00002	1	GGCTCCTCGAGGACAGG	3	13	-2.50009	4.50011	Homo_sapiens_TAP_binding_protein_(tapasin)_(TAPBP),_transcript
nm_003574	12	GTTGCTTTTGAGATAGA	4	0	2.00002	19	GTATTTAACATAAAAAA	5	19	-2.85789	4.85791	Homo_sapiens_VAMP_(vesicle-associated_membrane_protein)-associated
nm_194434	12	GTTGCTTTTGAGATAGA	4	0	2.00002	19	GTATTTAACATAAAAAA	5	19	-2.85789	4.85791	Homo_sapiens_VAMP_(vesicle-associated_membrane_protein)-associated
