# Supplementary material for: LongSAGE profiling of nine human embryonic stem cell lines
Source: Genome Biol. 2007 Jun 14;8(6):R113. doi: 10.1186/gb-2007-8-6-r113 (PMC2394759; doi:10.1186/gb-2007-8-6-r113)
Supplement: Additional data file 5 — The 4,337 genes found in common across 8 undifferentiated human embryonic stem cell lines. [file gb-2007-8-6-r113-S5.xls]

## Sheet: ES_gene
Gene Name
a4galt
aaas
aamp
aars
aasdhppt
aass
aatf
abcb7
abcd3
abce1
abcf1
abcf3
abhd4
abi1
abl1
ablim1
abr
abt1
acaa2
acaca
acad9
acadm
acadvl
acat1
acat2
acate2
acbd3
acbd6
acin1
acly
acn9
aco1
acot7
acot8
acp1
acpl2
acta1
actc
actg1
actl6a
actn1
actn4
actr2
actr3b
actr5
actr6
ad-003
ad023
adam15
adam9
adamts1
adamts19
adar
adck4
add1
add2
add3
adfp
adh5
adipor2
adnp
adpgk
adprhl2
adra2a
adrm1
adsl
adss
aebp2
aes
aff1
aff4
afg3l2
afmid
afurs1
agl
ago61
agpat1
agpat4
agtpbp1
agtrap
ahcy
ahsa1
aig1
aip
ak1
ak2
ak3
akap1
akap13
akap8
akap8l
akr1a1
akr7a2
akt1
alas1
alcam
aldh16a1
aldh18a1
aldh1b1
aldh2
aldh3a2
aldh4a1
aldh6a1
aldh7a1
aldoa
aldoc
alg12
alg3
alg5
alg6
als2cr13
als2cr4
amfr
amotl2
ampd2
amt
anapc11
anapc13
anapc5
ankfy1
ankhd1
ankmy2
ankra2
ankrd17
ankrd25
ankrd28
ankrd46
ankrd9
anln
anp32b
anxa1
anxa11
anxa3
anxa6
anxa7
aof2
ap1b1
ap1g1
ap1m1
ap1m2
ap2a1
ap2b1
ap2m1
ap2s1
ap3b1
ap3d1
ap3m2
apaf1
apba2bp
apbb1
apeh
apex1
apex2
aph1a
api5
apitd1
aplp2
apoa1bp
apoc1
apoe
app
appbp1
aprin
aprt
aptx
aqr
arcn1
ard1a
arf1
arf3
arf4
arfgef1
arfip2
arg2
arhgap1
arhgap12
arhgap19
arhgap21
arhgap26
arhgap27
arhgap4
arhgap5
arhgap8
arhgef10
arhgef10l
arhgef12
arhgef16
arhgef7
arid1a
arid2
arid3a
arid3b
arid4b
arih2
arl1
arl10b
arl2
arl2bp
arl3
arl6ip4
arl6ip5
armc1
armc6
armc8
armcx1
armcx2
armcx3
armet
arpc1a
arpc1b
arpc2
arpc4
arpc5l
arpp-19
arrdc1
ars2
art5
as3mt
asah1
asb13
asb3
ascc2
ascc3
ascc3l1
asciz
asf1a
asf1b
ash2l
asna1
asns
aspscr1
atad3a
atf5
atf7ip
atg16l1
atg3
atg4d
atg5
atg9a
atic
atn1
atox1
atp11c
atp13a1
atp1a1
atp1b1
atp1b3
atp2a2
atp2c1
atp5a1
atp5b
atp5c1
atp5d
atp5e
atp5g1
atp5g3
atp5j
atp5l
atp5o
atp6ap1
atp6ap2
atp6v0b
atp6v0c
atp6v0d1
atp6v0e
atp6v0e2l
atp6v1a
atp6v1b2
atp6v1c2
atp6v1d
atp6v1g1
atp8b2
atpif1
atxn10
atxn3
auh
aurkb
auts2
aven
axin1
axin2
axud1
azi1
azin1
b2m
b3galt6
b3gnt1
b3gnt6
b4galt2
b4galt3
b4galt5
b4galt7
bach1
bag1
bag2
bag3
bag5
bahd1
baiap2l1
bambi
bap1
basp1
bat1
bat2
bat3
bax
baz2a
bbc3
bbs1
bcar1
bcas3
bcas4
bcat1
bcat2
bccip
bcdin3
bckdhb
bckdk
bcl2l1
bcl2l12
bcl2l13
bcl7b
bcl7c
bcl9
bclaf1
bcr
becn1
beta4galnac-t4
bicd2
bid
birc2
birc4
birc5
birc6
blcap
bloc1s1
bloc1s2
blvrb
bm039
bmp7
bms1l
bnip2
bnip3
bnip3l
bok
bola1
bomb
bop1
bphl
bpy2ip1
brd2
brd3
brd4
brd8
brd9
bre
bri3
brp44
brpf1
brrn1
brsk1
brwd2
bscl2
bsg
bst2
btbd1
btbd14b
btbd15
btbd2
btbd3
btbd7
btf3l4
btg1
btg2
btn2a1
bub3
bxdc1
bxdc2
bxdc5
bzw2
c10orf104
c10orf119
c10orf13
c10orf22
c10orf28
c10orf3
c10orf38
c10orf42
c10orf57
c10orf61
c10orf7
c10orf86
c11orf1
c11orf10
c11orf17
c11orf2
c11orf24
c11orf31
c11orf4
c12orf11
c12orf22
c13orf10
c13orf12
c13orf23
c13orf25
c13orf3
c13orf7
c14orf1
c14orf10
c14orf106
c14orf108
c14orf112
c14orf114
c14orf115
c14orf116
c14orf119
c14orf122
c14orf124
c14orf129
c14orf130
c14orf135
c14orf138
c14orf147
c14orf150
c14orf153
c14orf156
c14orf166
c14orf169
c14orf2
c14orf32
c14orf4
c14orf87
c14orf94
c15orf24
c16orf33
c16orf34
c16orf35
c16orf49
c16orf5
c16orf53
c16orf9
c17orf25
c17orf32
c17orf37
c17orf40
c18orf10
c18orf21
c18orf22
c18orf25
c18orf55
c19orf10
c19orf12
c19orf2
c19orf22
c19orf25
c19orf32
c1orf109
c1orf121
c1orf122
c1orf123
c1orf128
c1orf144
c1orf149
c1orf160
c1orf163
c1orf164
c1orf171
c1orf181
c1orf19
c1orf21
c1orf33
c1orf43
c1orf52
c1orf60
c1orf63
c1orf77
c1orf85
c1orf9
c1orf93
c1orf96
c1qbp
c20orf11
c20orf111
c20orf116
c20orf117
c20orf14
c20orf149
c20orf155
c20orf24
c20orf27
c20orf3
c20orf31
c20orf35
c20orf4
c20orf43
c20orf44
c20orf47
c20orf52
c20orf6
c20orf67
c20orf72
c20orf9
c21orf33
c21orf45
c21orf56
c21orf59
c22orf13
c22orf16
c22orf18
c22orf19
c22orf3
c22orf5
c22orf9
c2f
c2orf17
c2orf25
c2orf26
c2orf28
c2orf30
c2orf33
c2orf34
c3orf1
c3orf10
c3orf14
c3orf17
c3orf21
c3orf4
c4orf14
c4orf9
c5orf18
c6orf106
c6orf108
c6orf111
c6orf120
c6orf125
c6orf129
c6orf136
c6orf139
c6orf149
c6orf151
c6orf153
c6orf166
c6orf173
c6orf211
c6orf32
c6orf47
c6orf48
c6orf49
c6orf55
c6orf62
c6orf66
c6orf75
c6orf79
c6orf82
c6orf93
c7orf11
c7orf20
c7orf24
c7orf26
c7orf27
c7orf30
c7orf36
c8orf1
c8orf20
c8orf35
c8orf41
c8orf42
c8orf52
c9orf10
c9orf100
c9orf10os
c9orf115
c9orf140
c9orf16
c9orf19
c9orf23
c9orf37
c9orf46
c9orf5
c9orf58
c9orf6
c9orf74
c9orf75
c9orf77
c9orf88
c9orf89
ca11
ca14
cables1
cachd1
cacybp
cad
cald1
calm1
calm3
calr
calu
camk2g
camkv
camlg
camsap1
cand1
canx
capg
capn1
capn10
capn12
capns1
capza2
capzb
card11
carkl
carm1
cars
casc3
casc4
casc5
casp3
cbfb
cbr4
cbs
cbx3
cbx5
cc2d1a
ccdc12
ccdc14
ccdc21
ccdc23
ccdc25
ccdc5
ccm2
ccna2
ccnb1
ccnb2
ccnd1
ccnd2
ccnd3
ccndbp1
ccne1
ccng1
ccnh
ccni
ccnk
ccnl1
ccpg1
cct2
cct3
cct4
cct5
cct6a
cct8
cd151
cd200
cd24
cd276
cd2bp2
cd320
cd59
cd63
cd74
cd81
cd9
cda08
cdc2
cdc25a
cdc25b
cdc25c
cdc2l5
cdc34
cdc37
cdc42
cdc42bpb
cdc42se1
cdc45l
cdc5l
cdc6
cdc7
cdc73
cdc91l1
cdca1
cdca3
cdca4
cdca5
cdca7
cdca7l
cdca8
cdh1
cdh3
cdipt
cdk2
cdk2ap1
cdk4
cdk5rap1
cdk5rap2
cdk9
cdkn1b
cdkn1c
cdkn3
cdo1
cdr2
cds2
cdyl
cebpb
cebpz
cecr1
cecr5
celsr2
celsr3
cenpa
cenpb
cenpf
centb2
centd2
centg3
cerk
cetn2
cetn3
cfdp1
cfl1
cfl2
cgi-115
cgi-116
cgi-121
cgi-128
cgi-14
cgi-37
cgi-69
cgn
cgnl1
cgrrf1
chaf1a
chchd1
chchd2
chchd3
chchd5
chchd6
chchd8
chd1
chd1l
chd4
chd6
cherp
ches1
chfr
chka
chkb
chml
chmp1b
chmp2a
chmp2b
chmp4a
chmp4b
chmp5
chordc1
chp
chpf
chrac1
chst2
chtf18
churc1
cib2
cic
cinp
cip29
cirbp
cirh1a
cited2
ciz1
ckap1
ckap2
ckap4
ckap5
ckb
cklf
cklfsf3
cklfsf4
cklfsf6
clasp1
clcn7
cldn12
cldn3
cldn6
cldn7
clic1
clic4
cln6
clns1a
clpp
clptm1
clpx
clstn1
clta
cltb
cltc
clu
cmpk
cnih
cnih4
cnn1
cnn2
cnn3
cno
cnot2
cnot3
cnot8
cntnap2
coasy
cobra1
cog4
cog6
col18a1
col1a1
col4a1
col4a2
col5a3
col6a1
col6a2
col7a1
col9a3
commd1
commd10
commd4
commd6
commd7
commd8
commd9
comtd1
copb
copb2
cope
copg2
cops2
cops3
cops4
cops5
cops6
cops8
copz1
coq2
coq3
coro1b
coro1c
cotl1
cox4nb
cox5b
cox6b1
cox8a
cpe
cpne1
cpne3
cpsf1
cpsf2
cpsf3
cpsf3l
cpsf4
cpsf6
cpt2
crabp1
crabp2
creb3l4
cri1
crkl
crlf3
crmp1
crocc
crop
crr9
crsp2
crtap
cry1
cry2
crym
cryz
cs
csde1
cse1l
csnk1e
csnk1g2
csnk1g3
csnk2a1
csnk2b
csrp2
csrp2bp
cst3
cstb
cstf1
cstf2
cstf3
ctbp1
ctcf
ctdspl
ctgf
cth
ctnna1
ctnnal1
ctnnb1
ctnnbip1
ctnnbl1
ctnnd1
ctps2
ctsb
ctsc
ctsd
ctsh
ctsl
cttn
cuedc2
cugbp1
cul1
cul2
cul3
cul4a
cutc
cxorf26
cxorf45
cxorf53
cxx1
cxxc1
cxxc5
cyb5-m
cyb561
cyb561d2
cyb5r3
cyba
cyc1
cycs
cyfip1
cyhr1
cyp26a1
cyp2s1
cyr61
d21s2056e
d4st1
dact1
dad1
daf
dag1
dalrd3
dap
dap3
dapk1
dars
dars2
datf1
daxx
dazap1
dazap2
dbn1
dbnl
dc12
dc13
dcbld2
dcc1
dci
dcp1b
dcp2
dcps
dctd
dctn1
dctn2
dctn4
dctn5
dcun1d4
dcun1d5
dcxr
ddah1
ddah2
ddb1
ddb2
ddef1
ddost
ddr1
ddt
ddx1
ddx10
ddx17
ddx18
ddx21
ddx24
ddx25
ddx27
ddx39
ddx41
ddx42
ddx46
ddx47
ddx48
ddx49
ddx5
ddx52
ddx54
ddx56
deaf1
dedd
dedd2
dek
denr
depdc1
depdc1b
dera
derl1
derl2
derp6
derpc
dgcr2
dgkz
dhcr24
dhcr7
dhps
dhrs3
dhrs6
dhrsx
dhtkd1
dhx15
dhx29
dhx30
dhx32
dhx35
dhx36
dhx37
dhx38
dhx40
dhx8
dhx9
diablo
diaph1
dicer1
dipa
diras1
dkc1
dkfzp434h132
dkfzp434k1815
dkfzp564f0522
dkfzp564g2022
dkfzp564j0123
dkfzp564j0863
dkfzp564m082
dkfzp564o1664
dkfzp586h2123
dkfzp762e1312
dkk3
dlat
dld
dlg5
dlg7
dlgap4
dlnb14
dnaja1
dnaja2
dnaja3
dnaja5
dnajb11
dnajb2
dnajb5
dnajb6
dnajc11
dnajc14
dnajc19
dnajc7
dnajc8
dnal4
dnaptp6
dncl2a
dncli1
dncli2
dnm1l
dnm2
dnmt1
dnmt3a
dnmt3b
dnttip1
dock1
dock6
dolpp1
donson
dot1l
dpf2
dph1
dpm1
dpm2
dppa4
dpysl2
dpysl3
dpysl4
dr1
drap1
drev1
drg2
drim
dscr2
dsp
dstn
dsu
dtl
dtwd1
dtx2
dtx3
dus1l
dusp1
dusp12
dusp14
dusp23
dusp3
dusp5
dut
dvl2
dvl3
dxs9879e
dym
dyrk1a
dzip3
e2f1
e2f5
e2f7
e2ig5
ebna1bp2
ebp
ebpl
ecat11
echs1
ecop
ect2
eda2r
edd1
edf1
edg4
eef1a2
eef1b2
eef1e1
eef2
efcbp1
efha1
efhd2
efna4
eftud1
eftud2
egfl7
ehbp1
ehd2
ehd4
ehmt1
ehmt2
eif2ak1
eif2ak4
eif2b1
eif2b3
eif2b4
eif2s1
eif2s2
eif2s3
eif3s1
eif3s10
eif3s12
eif3s3
eif3s4
eif3s7
eif3s9
eif4e2
eif4ebp1
eif4g1
eif4g2
eif4g3
eif5b
elac2
elavl1
elf2
elof1
elovl5
elp3
elp4
emd
emilin2
eml4
emp2
emp3
enah
enc2
endog
eno1
eno2
ensa
enth
eny2
ep300
epb41
epb41l2
epha1
ephx1
epim
eplin
epn1
eps15
eps8l2
eral1
erbb2
ercc1
ercc3
erf
erh
errfi1
espl1
esrrbl1
est1b
etea
etf1
etfa
etfb
ets1
ets2
etv1
etv4
etv5
evl
ewsr1
exo1
exoc7
exosc1
exosc10
exosc2
exosc3
exosc4
exosc5
exosc7
exosc9
ext2
extl3
ezh2
f11r
f2r
fads1
fads2
faf1
fah
falz
fam14b
fam20a
fam20c
fam29a
fam32a
fam33a
fam44b
fam46b
fam50a
fam51a1
fam53c
fam54b
fam57a
fam60a
fam61a
fam62a
fam62b
fam69b
fam73b
fam77c
fam79a
fam80b
fam82c
fancd2
fancl
farslb
fasn
fastk
fat
fbl
fblim1
fbln1
fbn2
fbxl10
fbxl11
fbxl12
fbxl19
fbxl5
fbxl6
fbxl7
fbxo11
fbxo18
fbxo2
fbxo21
fbxo22
fbxo28
fbxo30
fbxo44
fbxo7
fbxw11
fbxw5
fcgrt
fcho1
fdft1
fdps
fdx1
fdxr
fem1a
fen1
fez2
fgd1
fgf13
fgf2
fgfr1
fgfr2
fgfr3
fgfr4
fh
fhl1
fibp
fip1l1
fkbp11
fkbp1a
fkbp1b
fkbp2
fkbp3
fkbp4
fkbp5
fkbp8
fksg14
fksg24
flad1
flii
flj10006
flj10099
flj10154
flj10241
flj10287
flj10534
flj10652
flj10700
flj10719
flj10769
flj10774
flj10808
flj10826
flj11021
flj11088
flj11184
flj11200
flj11273
flj11712
flj11806
flj12118
flj12436
flj12442
flj12443
flj12529
flj12788
flj12949
flj13089
flj13111
flj13154
flj13213
flj13614
flj13855
flj13868
flj13909
flj13984
flj14154
flj14346
flj14466
flj14775
flj20105
flj20186
flj20209
flj20211
flj20232
flj20259
flj20272
flj20273
flj20291
flj20297
flj20308
flj20323
flj20364
flj20436
flj20487
flj20512
flj20534
flj20551
flj20582
flj20625
flj20641
flj20643
flj20647
flj20758
flj20850
flj20859
flj21019
flj21103
flj21148
flj21168
flj21749
flj21901
flj21908
flj22318
flj22386
flj22405
flj22555
flj22624
flj22688
flj22794
flj22875
flj23342
flj23825
flj25801
flj31153
flj31795
flj31951
flj31978
flj33814
flj36031
flj36445
flj38973
flj39616
flj40125
flj45909
flj46072
flj46419
flj90024
flj90652
flna
flnb
flnc
flot1
flot2
fmnl2
fmr1
fn1
fn3krp
fnbp4
fndc4
fnta
fos
foxa3
foxd3
foxk2
foxm1
foxo1a
foxp4
fpgs
frag1
frap1
fras1
frat2
fst
fstl1
ftsj1
fuca2
furin
fus
fut8
fvt1
fxyd5
fxyd7
fzd3
fzd7
g10
g1p2
g3bp
g3bp2
g6pc3
gabarap
gabarapl2
gadd45gip1
gaj
gak
gal
gale
galk1
galnt1
galnt11
galnt2
galnt3
galnt7
galt
gapdh
garnl4
gars
gart
gas1
gatad1
gatad2a
gba2
gbas
gbf1
gbl
gc20
gca
gcat
gchfr
gclm
gcn1l1
gcn5l2
gcnt1
gcnt2
gcs1
gdf1
gdf3
gdi1
gdi2
geft
gemin4
gemin6
gfer
gfm1
gfm2
gfpt1
gfpt2
gga1
gga2
gga3
ggps1
ggtl3
ghitm
gipc1
gk001
glb1
gle1l
glmn
glo1
gls2
glt25d1
glt8d1
gltp
gltscr1
gm2a
gmeb2
gmip
gmnn
gmppa
gmpr2
gna12
gna13
gnai2
gnas
gnb1l
gnb2
gnb2l1
gng4
gnl2
gnpda1
gnptab
gnptg
golga4
golga7
golph2
golph3
golt1b
gorasp1
gorasp2
got1
gpatc3
gpatc4
gpbp1
gpbp1l1
gpc1
gpc2
gpc3
gpc4
gphn
gpi
gpr125
gpr172a
gprc5b
gps1
gpt2
gpx1
gpx3
gpx4
grb10
grb14
grb2
grb7
grcc10
grhpr
grina
gripap1
grn
grpel1
grsf1
grwd1
gsk3b
gsn
gspt1
gss
gstk1
gsto1
gsto2
gstp1
gstz1
gtf2b
gtf2e1
gtf2f1
gtf2h5
gtf2i
gtf2ird1
gtf3a
gtf3c1
gtf3c2
gtf3c3
gtf3c5
gtl3
gtpbp1
gtpbp2
gtpbp3
gtpbp4
gtpbp7
gtse1
guca1a
guk1
gulp1
gyltl1b
gypc
gys1
h1fx
h2afj
h2afv
h2afx
h3f3b
habp4
hadh2
hadha
hadhb
hadhsc
hagh
haghl
hars
hars2
harsl
hat1
hbld1
hbp1
hbxip
hcap-d3
hcap-g
hcap-h2
hccs
hcfc1
hcfc1r1
hcngp
hdac1
hdac2
hdac3
hdac5
hdac7a
hddc2
hdgf
hdgfrp3
hdhd2
hdlbp
heab
heatr1
hectd1
hells
heph
herc2
herpud1
hes3
hes6
hexb
hh114
hiat1
hiatl1
hibadh
hif1a
hif1an
hig2
higd2a
hint2
hip2
hipk1
hira
hirip3
hirip5
hk1
hk2
hke2
hla-b
hla-doa
hmbs
hmg20a
hmg20b
hmga1
hmga2
hmgb1
hmgb2
hmgcr
hmgn3
hmgn4
hmmr
hmox1
hmox2
hn1
hnrpa0
hnrpa2b1
hnrpab
hnrpd
hnrpdl
hnrpf
hnrph3
hnrpll
hnrpm
hnrpr
hnrpu
hnrpul1
homer1
hook2
hpcal1
hpcl2
hprt1
hps1
hps6
hras
hrasls3
hrb
hrihfb2122
hrmt1l3
hrmt1l6
hrsp12
hsa272196
hsa9761
hsbp1
hscarg
hsd17b12
hsd17b4
hsgt1
hspa14
hspa4
hspa5bp1
hspa9b
hspb8
hspbp1
hspc009
hspc016
hspc023
hspc111
hspc117
hspc121
hspc142
hspc148
hspc171
hspc176
hspc268
hspca
hspcb
hspd1
hsph1
hsu79274
ht007
htatip2
huwe1
hyal2
hyi
hyou1
hypb
iars
iars2
ibrdc3
ibtk
ica1
icmt
ict1
id1
id2
id3
id4
idh1
idh2
idh3g
idi1
ier2
ier3ip1
ifi30
ifitm1
ifrd1
ifrd2
ift20
igbp1
igf2r
igfbp2
igfbp4
igfbp7
igsf8
igsf9
ihpk1
ihpk2
iip45
il27ra
ilf2
ilf3
ilk
ilkap
immt
imp-1
imp-2
imp-3
imp3
impa2
impdh2
ina
indo
ing1
inpp5d
inppl1
insig2
ipo11
ipo13
ipo4
ipo8
iqcb1
iqgap1
iqgap2
irak1
irs1
irs2
irx2
isoc2
isyna1
itga3
itga6
itga7
itgav
itgb1bp1
itgb1bp3
itgb4bp
itgb5
itm1
itm2b
itm2c
itpa
itpk1
itsn1
ivns1abp
jarid1b
jarid2
jmjd1b
jmjd1c
jmjd2a
jmjd2c
jmjd4
jph1
jph4
jtb
junb
jund
jup
k-alpha-1
kal1
kars
kat3
kbtbd2
kbtbd4
kbtbd8
kcmf1
kcng1
kcng3
kcnmb4
kcnn2
kcnq2
kctd14
kctd17
kctd2
kdelr1
kdelr2
kdr
keap1
khdrbs1
khdrbs3
khsrp
kiaa0020
kiaa0082
kiaa0090
kiaa0100
kiaa0101
kiaa0141
kiaa0143
kiaa0152
kiaa0153
kiaa0174
kiaa0179
kiaa0196
kiaa0251
kiaa0261
kiaa0274
kiaa0286
kiaa0339
kiaa0355
kiaa0391
kiaa0460
kiaa0494
kiaa0649
kiaa0652
kiaa0664
kiaa0676
kiaa0683
kiaa0746
kiaa0773
kiaa0859
kiaa0863
kiaa0907
kiaa0963
kiaa0971
kiaa1008
kiaa1033
kiaa1181
kiaa1193
kiaa1212
kiaa1274
kiaa1279
kiaa1280
kiaa1522
kiaa1533
kiaa1542
kiaa1576
kiaa1586
kiaa1598
kiaa1727
kiaa1787
kiaa1797
kiaa1826
kiaa2013
kiaa2026
kibra
kif11
kif18a
kif1a
kif1c
kif2
kif20a
kif23
kif2c
kif4a
kif5b
kit
klc2
klf10
klf11
klf13
klhdc2
klhdc3
klhl17
klhl21
klhl7
klp1
kntc2
kpna3
kpna6
kpnb1
kptn
krt10
krtcap2
krtcap3
l3mbtl2
lactb
lad1
lama1
lama5
lamb1
lamc3
lamp1
lamp2
lancl1
lancl2
laptm4a
laptm4b
large
larp1
lars
lars2
las1l
lass1
lass2
lass4
lass5
lbh
lbr
lcmt1
ldb1
ldb2
ldha
ldhb
ldoc1l
lect1
lemd3
leng4
leng9
leo1
leprel1
leprel2
leprotl1
lerepo4
letmd1
lfng
lgals1
lgr4
lgtn
lhfpl2
lhpp
lig1
limk1
lin10
lin28
lin7c
[truncated: 2,338 more rows]
