# Supplementary material for: LongSAGE profiling of nine human embryonic stem cell lines
Source: Genome Biol. 2007 Jun 14;8(6):R113. doi: 10.1186/gb-2007-8-6-r113 (PMC2394759; doi:10.1186/gb-2007-8-6-r113)
Supplement: Additional data file 6 — The 20,047 LongSAGE tags exclusively expressed in embryonic stem cell lines. [file gb-2007-8-6-r113-S6.xls]

## Sheet: hESC_meta_novel_CMOST
Tag Sequence	Tag Count	Tag Mapping
TAATATCCTTTCAATTT	134	No tag match
AGTACTGCTTTAGTTGG	118	ENSG00000111704 HOMEOBOX TRANSCRIPTION FACTOR NANOG. [Source:RefSeq;Acc:NM_024865] {Ensembl Human Gene}(3) [Canonical(0)]
GACGTGTGTGAAACCAG	113	AC023115 {GoldenPath}(45) [Canonical(0)]
GGTTGTACTCTGGCCAT	89	AC006329 {GoldenPath}(355) [Canonical(0)]
GATACGGAGAGTGATCT	65	No tag match
GCGAGGCACCCCAGGAA	56	AC104563 {GoldenPath}(-405) [Canonical(0)]
CCGACAAAATAAAGAAA	50	AC106771 {GoldenPath}(538) [Canonical(0)]
CTGACCGACAATGATAA	35	AP001888 {GoldenPath}(-123) [Canonical(0)]
GTAGCTAAAGGAGAAAA	30	33872076 lin-28 homolog {Human MGC}(4) [Canonical(0)]
ATCCTGGTAATGCACTT	30	No tag match
TAGATTAATCTCCTGGT	28	No tag match
ATCCGATCACCTCCCAC	25	ENSG00000095397 {Ensembl Human Gene}(65) [Canonical(0)]; ENSG00000114423 SIGNAL TRANSDUCTION PROTEIN CBL-B (SH3-BINDING PROTEIN CBL-B). [Source:SWISSPROT;Acc:Q13191] {Ensembl Human Gene}(385) [Canonical(0)]; ENSG00000116106 EPHRIN TYPE-A RECEPTOR 4 PRECURSOR (EC 2.7.1.112) (TYROSINE-PROTEIN KINASE RECEPTOR SEK) (RECEPTOR PROTEIN-TYROSINE KINASE HEK8). [Source:SWISSPROT;Acc:P54764] {Ensembl Human …
CCGTCCCTGGGCCACTG	25	No tag match
GAGCCAAGCCACTACAT	24	33872076 lin-28 homolog {Human MGC}(8) [Canonical(0)]
ATTAGACCCAAAAGTTG	24	AC016758 {GoldenPath}(56) [Canonical(0)]
CCCCCCGCCGTATGAGT	22	54112126 POU domain, class 5, transcription factor 1isoform 1 {Human Refseq}(4) [Canonical(0)]
TCCGCTGAAGGCCCAGC	20	ENSESTT00000035134 Transcript Derived From ESTs {Ensembl Human EST Transcript}(1) [Canonical(0)]
GCGTCCTGCGGCGCCGG	19	28559062 DNA cytosine-5 methyltransferase 3 beta isoform3 {Human Refseq}(6) [Canonical(0)]; 28559059 DNA cytosine-5 methyltransferase 3 beta isoform1 {Human Refseq}(7) [Canonical(0)]; 28559060 DNA cytosine-5 methyltransferase 3 beta isoform2 {Human Refseq}(7) [Canonical(0)]; 28559064 DNA cytosine-5 methyltransferase 3 beta isoform6 {Human Refseq}(7) [Canonical(0)]
GGGATTGAACCATTTTG	17	AC093768 {GoldenPath}(-89) [Canonical(0)]
CGGACAGCCTACCCCAA	16	ENSG00000197218 {Ensembl Human Gene}(1803) [Canonical(0)]
CGCGTCCGTATGAAGAG	15	AC046129 {GoldenPath}(-122) [Canonical(0)]; AC007463 {GoldenPath}(423) [Canonical(0)]; AC090024 {GoldenPath}(424) [Canonical(0)]; AL732431 {GoldenPath}(-469) [Canonical(0)]
CAACGATCTCTCAAATG	15	ENSESTT00000010450 Transcript Derived From ESTs {Ensembl Human EST Transcript}(3) [Canonical(0)]; ENSESTT00000010449 Transcript Derived From ESTs {Ensembl Human EST Transcript}(4) [Canonical(0)]
GAAATCTATCCTCAAGG	14	ENSG00000196356 {Ensembl Human Gene}(2) [Canonical(0)]; ENSG00000198583 {Ensembl Human Gene}(2) [Canonical(0)]; ENSG00000129375 POL PROTEIN (FRAGMENT). [Source:SPTREMBL;Acc:Q16016] {Ensembl Human Gene}(3) [Canonical(0)]
TGCTCCGGGTCCATCAT	14	No tag match
CAAAGTATTCCAAGGAG	13	AC078993 {GoldenPath}(-716) [Canonical(0)]
TGCATAAGTCACAGAGA	13	No tag match
TATATGATCATTACTAA	12	AL354821 {GoldenPath}(-754) [Canonical(0)]
CCGGCGGAAGAGCACAC	11	AP001065 {GoldenPath}(26) [Canonical(0)]; AP001065 {GoldenPath}(48) [Canonical(0)]
GTTGTATCGTGCAATAA	11	No tag match
TGGAAGCGAGCCCTCTA	10	31419778 chromosome 14 open reading frame 115 {Human MGC}(2) [Canonical(0)]
CCCAAGCGTCCCCCTGC	10	AC002301 {GoldenPath}(250) [Canonical(0)]; AC009133 {GoldenPath}(-250) [Canonical(0)]
GTTATTCTTAGAATGTA	10	AC016743 {GoldenPath}(227) [Canonical(0)]
GAGCAACCATTCTTTCA	10	AL591742 {GoldenPath}(172) [Canonical(0)]
AACTGGGCTAGATTTTT	10	ENSG00000157445 CALCIUM CHANNEL, VOLTAGE-DEPENDENT, ALPHA 2/DELTA 3 SUBUNIT; CALCIUM CHANNEL ALPHA2-DELTA3 SUBUNIT. [Source:RefSeq;Acc:NM_018398] {Ensembl Human Gene}(2130) [Canonical(0)]
GTTCGTTCGGCAGCAAC	10	ENSG00000170819 PHAKININ (BEADED FILAMENT STRUCTURAL PROTEIN 2) (LENS FIBER CELL BEADED FILAMENT PROTEIN CP 49) (CP49) (49 KDA CYTOSKELETAL PROTEIN) (CP 47) (CP47) (LENS INTERMEDIATE FILAMENT LIKE-LIGHT) (LIFL-L). [Source:SWISSPROT;Acc:Q13515] {Ensembl Human Gene}(175) [Canonical(0)]
CTCCTTTGTTAACTTTG	10	No tag match
GAAACTACTTTCATTGA	9	31542662 hypothetical protein FLJ10884 {Human Refseq}(3) [Canonical(0)]
TGCACCTGTTTTTCTCC	9	AC023115 {GoldenPath}(46) [Canonical(0)]
CCCCGACCTATTTCTGC	9	AC093152 {GoldenPath}(-83) [Canonical(0)]; AL929091 {GoldenPath}(-1219) [Canonical(0)]
CTAGAGATTGTTTAGCA	9	AC114933 {GoldenPath}(393) [Canonical(0)]
ATTGTGTTGATCGTATT	9	AC139338 {GoldenPath}(385) [Canonical(0)]
AAGGTCACGATCATTTG	9	AL133391 {GoldenPath}(-132) [Canonical(0)]
GCACTAGCGAGCAGGGT	9	ENSG00000187485 {Ensembl Human Gene}(1062) [Canonical(0)]
CTATAGGGCATAAGGCA	9	ENSG00000187485 {Ensembl Human Gene}(866) [Canonical(0)]
AGACAGTTACAAGTCCA	9	No tag match
CGCAGACTGTGGTTCTT	9	No tag match
GTAGAACCATAGCTTTC	9	No tag match
GGCTCTAGATTTAGACA	8	47716689 solute carrier family 6 (neurotransmittertransporter), member 15 {Human Refseq}(-1) [Canonical(0)]
CGATCCGATGGTTTAAA	8	AC019155 {GoldenPath}(-76) [Canonical(0)]
TAATCTGGATAAATCTT	8	AC097520 {GoldenPath}(-54) [Canonical(0)]
GATCATATTTTCCAGCT	8	AC097536 {GoldenPath}(-154) [Canonical(0)]; AC106771 {GoldenPath}(564) [Canonical(0)]
CTCAATGGTCCTCTACA	8	ENSG00000133980 {Ensembl Human Gene}(49) [Canonical(0)]
AGCGTATTGTGTGGGGC	8	ENSG00000151539 {Ensembl Human Gene}(-6) [Canonical(0)]; ENSG00000160172 {Ensembl Human Gene}(-12) [Canonical(0)]; ENSG00000166492 {Ensembl Human Gene}(-14) [Canonical(0)]; ENSG00000171084 {Ensembl Human Gene}(-14) [Canonical(0)]; ENSG00000158483 {Ensembl Human Gene}(-15) [Canonical(0)]
AACTGATAGCTGGAAGG	8	No tag match
ACCGCTCACACGTAACC	8	No tag match
CTAAACCGGGACAAAAC	8	No tag match
TCTACGCGGGAGTCCTT	7	12654242 selenophosphate synthetase {Human MGC}(9) [Canonical(0)]; 39645634 selenophosphate synthetase {Human MGC}(13) [Canonical(0)]
AATGCCCTCGAACTAGG	7	29740697 similar to developmental pluripotency associated5; embryonal stem cell specific gene 1 {Human Refseq}(1) [Canonical(0)]
GATATCCCATTGTTCCA	7	AC064802 {GoldenPath}(-738) [Canonical(0)]
TGCCGGGAATCTGGCCA	7	AL137878 {GoldenPath}(-378) [Canonical(0)]; AL354821 {GoldenPath}(-725) [Canonical(0)]
ACCATCTTATGAAAATT	7	ENSESTT00000021157 Transcript Derived From ESTs {Ensembl Human EST Transcript}(2) [Canonical(0)]; ENSESTT00000021156 Transcript Derived From ESTs {Ensembl Human EST Transcript}(3) [Canonical(0)]
CCGCTTGACCCCAATAC	7	ENSG00000170381 SEMAPHORIN 3E PRECURSOR. [Source:SWISSPROT;Acc:O15041] {Ensembl Human Gene}(-411) [Canonical(0)]
ATTGGTCGCCAAGGAGG	7	ENSG00000183625 C-C CHEMOKINE RECEPTOR TYPE 3 (C-C CKR-3) (CC-CKR-3) (CCR-3) (CCR3) (CKR3) (EOSINOPHIL EOTAXIN RECEPTOR). [Source:SWISSPROT;Acc:P51677] {Ensembl Human Gene}(78) [Canonical(0)]; ENSG00000185532 CGMP-DEPENDENT PROTEIN KINASE 1, BETA ISOZYME (EC 2.7.1.37) (CGK 1 BETA) (CGKI-BETA). [Source:SWISSPROT;Acc:P14619] {Ensembl Human Gene}(1154) [Canonical(0)]; ENSG00000150471 LATROPHILIN 3; …
CGACAAAAAGACTTCGG	7	No tag match
GCTATGGTGCCTTTCTG	7	No tag match
TAACATACACATTTGTA	7	No tag match
TCCGTCTGGCAGCTTGA	7	No tag match
TGTTGGTACGAGGCTAG	7	No tag match
CTTCCTTGAATTAGGCT	6	13937966 semenogelin I, isoform b preproprotein {Human MGC}(1) [Canonical(0)]; 33392698 semenogelin I, isoform b preproprotein {Human MGC}(1) [Canonical(0)]
CAAGTGTATAAGATGTC	6	AC020551 {GoldenPath}(326) [Canonical(0)]
CAGGTAACGGGATGTGA	6	AC027004 {GoldenPath}(-480) [Canonical(0)]
TATTGTTTGCTTTCTAT	6	ENSG00000099715 PROTOCADHERIN 11 Y-LINKED ISOFORM A; PROTOCADHERIN Y; PROTOCADHERIN 22. [Source:RefSeq;Acc:NM_032971] {Ensembl Human Gene}(-1733) [Canonical(0)]; ENSG00000102290 PROTOCADHERIN 11 X-LINKED ISOFORM A PRECURSOR; PROTOCADHERIN X; PROTOCADHERIN 11; PROTOCADHERIN-S. [Source:RefSeq;Acc:NM_014522] {Ensembl Human Gene}(-2168) [Canonical(0)]
AGATTTCCTCCCAACCT	6	ENSG00000136110 CHONDROMODULIN-I PRECURSOR (CHM-I) (LEUKOCYTE CELL-DERIVED CHEMOTAXIN 1) [CONTAINS: CHONDROSURFACTANT PROTEIN (CH-SP)]. [Source:SWISSPROT;Acc:O75829] {Ensembl Human Gene}(20) [Canonical(0)]
GTTAGCGCGGTCAGAAT	6	ENSG00000170819 PHAKININ (BEADED FILAMENT STRUCTURAL PROTEIN 2) (LENS FIBER CELL BEADED FILAMENT PROTEIN CP 49) (CP49) (49 KDA CYTOSKELETAL PROTEIN) (CP 47) (CP47) (LENS INTERMEDIATE FILAMENT LIKE-LIGHT) (LIFL-L). [Source:SWISSPROT;Acc:Q13515] {Ensembl Human Gene}(171) [Canonical(0)]
TTAAAGTAGAGGGGGCC	6	ENSG00000174720 HDCMA18P PROTEIN. [Source:RefSeq;Acc:NM_016648] {Ensembl Human Gene}(36) [Canonical(0)]
GATCGTCTTAAAGAAGC	6	ENSG00000176834 {Ensembl Human Gene}(-8) [Canonical(0)]
GTGTGTAGGGAATGTGT	6	ENSG00000187485 {Ensembl Human Gene}(1050) [Canonical(0)]
CCGATTCGCATCGAAAA	6	ENST00000356863 {Ensembl Human Transcript}(2) [Canonical(0)]
AACAACTCCCCCACCCT	6	No tag match
ATTTTCCCCAGCCTGGG	6	No tag match
CAGACGCCAGTGTGCTG	6	No tag match
CGCGTATGAGAGTTTTT	6	No tag match
CTTACATTGGTCATCCT	6	No tag match
CTTACTGCTAGAAACCA	6	No tag match
GAGCCTAGTTGTTCCAA	6	No tag match
GTCTCACACCCAGTGTT	6	No tag match
TAATCCTACCAAGGTCT	6	No tag match
TCGGGACATCCTAGTTC	5	13111812 potassium channel modulatory factor 1 {Human MGC}(-11) [Canonical(0)]
GTAGCCCGACCATCTAT	5	20070937 solute carrier family 16, member 1 {Human MGC}(7) [Canonical(0)]
CGTCTCCAAGTCAGTTG	5	23274240 WD repeat domain 40B {Human MGC}(1) [Canonical(0)]
TGACTGCCGGAAGGAGG	5	27469555 putative neuronal cell adhesion molecule {Human MGC}(3) [Canonical(0)]; 45501301 putative neuronal cell adhesion molecule {Human MGC}(3) [Canonical(0)]
CAGACGGTGTTTGGTGA	5	30354490 PR domain containing 14 {Human MGC}(13) [Canonical(0)]
ACTTCGTAACTTCGTGA	5	31542662 hypothetical protein FLJ10884 {Human Refseq}(-5) [Canonical(0)]
GACGGCAACGAGGGTCC	5	37546014 kinesin family member 26A {Human Refseq}(11) [Canonical(0)]
CTCCTCGCAAAGGGTGC	5	51472812 similar to TSG118.1 {Human Refseq}(-7) [Canonical(0)]
GAAGAGTCTTTTGAACA	5	AC006329 {GoldenPath}(356) [Canonical(0)]
AGTATGTGGTTTGGTTA	5	AC007991 {GoldenPath}(450) [Canonical(0)]
GTAGTGTAAATTGTTTG	5	AC022140 {GoldenPath}(-282) [Canonical(0)]
TGAGCTAATGCTTTAAA	5	AC026393 {GoldenPath}(185) [Canonical(0)]
CTAATAGGTATAAAGTG	5	AC093768 {GoldenPath}(-90) [Canonical(0)]
TTAGAAGGGAGAAAAAA	5	AC097520 {GoldenPath}(-70) [Canonical(0)]
CGACTATGTAACCTTAA	5	AC104563 {GoldenPath}(-463) [Canonical(0)]
GTCCATTCGTTCTACAT	5	AL929091 {GoldenPath}(1089) [Canonical(0)]
GATCTTCCCGAGATGCC	5	AL929091 {GoldenPath}(1119) [Canonical(0)]
CCATTCACCAGGTCACC	5	ENSESTT00000021962 Transcript Derived From ESTs {Ensembl Human EST Transcript}(4) [Canonical(0)]
TTGGGATCTGCCTCTCT	5	ENSG00000147596 PR-DOMAIN ZINC FINGER PROTEIN 14. [Source:SWISSPROT;Acc:Q9GZV8] {Ensembl Human Gene}(-3) [Canonical(0)]
AATCAGTCCCCTGAGCC	5	ENSG00000155530 {Ensembl Human Gene}(231) [Canonical(0)]
CTCCTGATCCAGTGCGA	5	ENSG00000165863 {Ensembl Human Gene}(-2) [Canonical(0)]
CTATATTATATTGCCCA	5	ENSG00000196642 {Ensembl Human Gene}(-519) [Canonical(0)]
ACTCTGTGTATTACTCC	5	No tag match
ACTTACTTTGAGGCCTC	5	No tag match
AGCGCGTCCCTGAGCCG	5	No tag match
GACACTCGTGCTCTCGG	5	No tag match
GCCCCGATCAAGGTGGG	5	No tag match
GTCTTCAAACAGATGGA	5	No tag match
GTGGGAGCTTTTGTTTT	5	No tag match
GTTTTGAGCAGCAGGTC	5	No tag match
TACAAGTCCAAGGACCA	5	No tag match
TATCGCTTTTTTCTTAA	5	No tag match
TATGAGACCTGTTCCTC	5	No tag match
TCAGGTAACCAAGACTG	5	No tag match
TCGGGACGTACATCGTT	5	No tag match
TGTCGCCAGGAGTGGAA	5	No tag match
TTTCTACGTAGTCACTT	5	No tag match
CCCTACTATCCCTCATC	4	18043117 hypothetical protein MGC4504 {Human MGC}(-1) [Canonical(0)]; 31417874 hypothetical protein MGC4504 {Human MGC}(-1) [Canonical(0)]; 33876483 hypothetical protein MGC4504 {Human MGC}(-1) [Canonical(0)]
GACCCAGACAGTGGGCA	4	27693123 cadherin 3, type 1, preproprotein {Human MGC}(9) [Canonical(0)]
GGACGCCCCAGAGCAGC	4	28559062 DNA cytosine-5 methyltransferase 3 beta isoform3 {Human Refseq}(16) [Canonical(0)]; 28559059 DNA cytosine-5 methyltransferase 3 beta isoform1 {Human Refseq}(17) [Canonical(0)]; 28559060 DNA cytosine-5 methyltransferase 3 beta isoform2 {Human Refseq}(17) [Canonical(0)]; 28559064 DNA cytosine-5 methyltransferase 3 beta isoform6 {Human Refseq}(17) [Canonical(0)]
CGAGTCCACTCTGGAGA	4	30354490 PR domain containing 14 {Human MGC}(9) [Canonical(0)]
ATCGACTCCAAAGTGAT	4	31419778 chromosome 14 open reading frame 115 {Human MGC}(8) [Canonical(0)]
GACCTGTTCCTCAGAGT	4	46359072 lecithin retinol acyltransferase {Human Refseq}(10) [Canonical(0)]
GATGCGCAAGACGGTGC	4	4885126 caudal type homeo box transcription factor 4 {Human Refseq}(1) [Canonical(0)]
AGTGCGGAGTCCCCTTC	4	AC032044 {GoldenPath}(-33) [Canonical(0)]
AGCTCGTTCATCAGACA	4	AC093768 {GoldenPath}(58) [Canonical(0)]
CTACGAGTATACCACAT	4	AC104373 {GoldenPath}(-231) [Canonical(0)]
GACGCGCGTGAAATTTG	4	AC104454 {GoldenPath}(-48) [Canonical(0)]; AC098485 {GoldenPath}(-239) [Canonical(0)]; AP005436 {GoldenPath}(275) [Canonical(0)]; AP001876 {GoldenPath}(701) [Canonical(0)]
TAAATTAACGTATCTTT	4	AC113355 {GoldenPath}(527) [Canonical(0)]
TTGACGGGTTTTTTTTT	4	AC139452 {GoldenPath}(-529) [Canonical(0)]
GTCTTAGACCTCCTTTT	4	AC139452 {GoldenPath}(-531) [Canonical(0)]
TCCACTCAACTGTACAA	4	AL049745 {GoldenPath}(-153) [Canonical(0)]
CAAAGGTACTCAACATC	4	AL445670 {GoldenPath}(177) [Canonical(0)]
TATCCTTGACCTATAAT	4	AL512509 {GoldenPath}(178) [Canonical(0)]
TGTTGTCGTTTCAAAGA	4	AL513548 {GoldenPath}(-65) [Canonical(0)]
ATACCACACCTGACCCC	4	AL583839 {GoldenPath}(447) [Canonical(0)]
CAGTACGAGCTGAACAG	4	ENSESTT00000000005 Transcript Derived From ESTs {Ensembl Human EST Transcript}(4) [Canonical(0)]; ENSESTT00000000007 Transcript Derived From ESTs {Ensembl Human EST Transcript}(4) [Canonical(0)]
TGTCGCACCAGGGGGAC	4	ENSESTT00000003281 Transcript Derived From ESTs {Ensembl Human EST Transcript}(-1) [Canonical(0)]; ENSESTT00000003282 Transcript Derived From ESTs {Ensembl Human EST Transcript}(-1) [Canonical(0)]
GTAACAACCAACTTAGA	4	ENSESTT00000008319 Transcript Derived From ESTs {Ensembl Human EST Transcript}(3) [Canonical(0)]
TCGAGGCGCAAGCAGGC	4	ENSESTT00000011630 Transcript Derived From ESTs {Ensembl Human EST Transcript}(4) [Canonical(0)]
ATCCCCTGTATGAACAG	4	ENSESTT00000035902 Transcript Derived From ESTs {Ensembl Human EST Transcript}(1) [Canonical(0)]; ENSESTT00000035903 Transcript Derived From ESTs {Ensembl Human EST Transcript}(1) [Canonical(0)]
CATCAGAAGTGTTTCTA	4	ENSESTT00000038108 Transcript Derived From ESTs {Ensembl Human EST Transcript}(-1) [Canonical(0)]
CAAGCTATGTAACTTTG	4	ENSG00000121904 CUB AND SUSHI MULTIPLE DOMAINS 2. [Source:RefSeq;Acc:NM_052896] {Ensembl Human Gene}(429) [Canonical(0)]
AGCGACTGAGCCTGGCC	4	ENSG00000144645 OXYSTEROL BINDING PROTEIN-RELATED PROTEIN 10 (OSBP-RELATED PROTEIN 10) (ORP-10). [Source:SWISSPROT;Acc:Q9BXB5] {Ensembl Human Gene}(1375) [Canonical(0)]
ATTATTGATAGACTTAC	4	ENSG00000150471 LATROPHILIN 3; LATROPHILIN HOMOLOG 3 (COW); LECTOMEDIN 3. [Source:RefSeq;Acc:NM_015236] {Ensembl Human Gene}(-1327) [Canonical(0)]
CGGGAAGTCCCAGTCTG	4	ENSG00000163827 LEUCINE-RICH REPEAT-CONTAINING PROTEIN 2. [Source:SWISSPROT;Acc:Q9BYS8] {Ensembl Human Gene}(-152) [Canonical(0)]
CAGGACTGCAGAGATTC	4	ENSG00000176654 {Ensembl Human Gene}(19) [Canonical(0)]
TAGATGGGACTACAGGG	4	ENSG00000196484 {Ensembl Human Gene}(514) [Canonical(0)]
CCATCTATCCCTGTGTG	4	ENSG00000197467 {Ensembl Human Gene}(-780) [Canonical(0)]
ACAACCAACCAGAAGAA	4	ENST00000324410 P66 ALPHA. [Source:RefSeq;Acc:NM_017660] {Ensembl Human Transcript}(2) [Canonical(0)]
GATTAGAGACATAAGCT	4	ENST00000359484 {Ensembl Human Transcript}(3) [Canonical(0)]
ACCATCGGATTCATCCT	4	No tag match
ACCGTCTAACTCAAGAG	4	No tag match
AGCTTACGGAAACAGGC	4	No tag match
AGGAGTCAGCAGAAGAG	4	No tag match
ATTCGAGGCTGGGATTT	4	No tag match
CCAGTCGCTAAGAATAA	4	No tag match
CGCAATAAACATTGGGT	4	No tag match
CTCGCTAACCACGTGTG	4	No tag match
CTGCGGGTCTGACGTGG	4	No tag match
CTGTTAGAACTGTTGTG	4	No tag match
CTTCCCCGGAAGACGCG	4	No tag match
CTTGTGATTGCTAAATG	4	No tag match
GAACCAGACCGGATCTC	4	No tag match
GACAATCAAGCTAAGAA	4	No tag match
GATATGGACTTTCTGGG	4	No tag match
GATGTCGGCAACCTCGT	4	No tag match
GCACGAACATCCCTTTC	4	No tag match
GCCGGAATCAATAAAGT	4	No tag match
GCTTCGAACTCTGACAG	4	No tag match
GGCTATGTGCAGCAGCG	4	No tag match
GGTCTTGAACTGAGAGT	4	No tag match
GTCCGGCCGCGAAGGTG	4	No tag match
GTTACTGCTAAAAACCA	4	No tag match
TCTACCATCCTGGCCCT	4	No tag match
TGCTGGACGTAGGTTTT	4	No tag match
TGTCGTTCTGACTGAGC	4	No tag match
TGTTGTACTATATTTGT	4	No tag match
TTTACCGCTAGAAACCA	4	No tag match
AAGGTGTCGCAGGCAGC	3	15147245 guanine nucleotide binding protein (G protein),gamma 8 {Human Refseq}(2) [Canonical(0)]
AGGTGAGGCTAAGATGA	3	15150804 transducin beta-like 1Y {Human Refseq}(11) [Canonical(0)]; 19913364 transducin beta-like 1Y {Human Refseq}(11) [Canonical(0)]; 19913366 transducin beta-like 1Y {Human Refseq}(11) [Canonical(0)]
CTTCAGATAGAGGGACA	3	15636656 ZNF262 protein {Human MGC}(15) [Canonical(0)]
CGCCGTGGGCTCCTGTA	3	17028364 minichromosome maintenance protein 2 {Human MGC}(19) [Canonical(0)]; 37589852 minichromosome maintenance protein 2 {Human MGC}(19) [Canonical(0)]; 38197490 minichromosome maintenance protein 2 {Human MGC}(19) [Canonical(0)]; 39645237 minichromosome maintenance protein 2 {Human MGC}(19) [Canonical(0)]; 40226440 minichromosome maintenance protein 2 {Human MGC}(19) [Canonical(0)]
AAGCCGGCGGCGCGGGA	3	18860899 protein tyrosine phosphatase, receptor type, J; protein tyrosine phosphatase, receptor type, Jprecursor {Human Refseq}(16) [Canonical(0)]
TCTACTCCAGATCCAGA	3	21361115 chondroitin sulfate proteoglycan 2 (versican); versican V0 core protein {Human Refseq}(19) [Canonical(0)]
AGTCGTAATACTATACC	3	21361471 ubiquitin-protein ligase NEDD4-like {Human Refseq}(-10) [Canonical(0)]
GGGACAGTCGTGCTGGA	3	21619152 KLHL18 protein {Human MGC}(18) [Canonical(0)]
AAGGTAAACGGAAGTGA	3	27894384 frizzled 5 {Human Refseq}(-1) [Canonical(0)]
TATGATGACGATGGCTA	3	28559062 DNA cytosine-5 methyltransferase 3 beta isoform3 {Human Refseq}(8) [Canonical(0)]; 28559059 DNA cytosine-5 methyltransferase 3 beta isoform1 {Human Refseq}(9) [Canonical(0)]; 28559060 DNA cytosine-5 methyltransferase 3 beta isoform2 {Human Refseq}(9) [Canonical(0)]; 28559064 DNA cytosine-5 methyltransferase 3 beta isoform6 {Human Refseq}(9) [Canonical(0)]
TAGTGATTAAAGTGAGG	3	29029558 CSE1 chromosome segregation 1-like proteinisoform a {Human Refseq}(-3) [Canonical(0)]
TAAGGGACTCTGCAAGC	3	31342347 Ras association (RalGDS/AF-6) domain family 3 {Human Refseq}(3) [Canonical(0)]
ATCGCTACCACGAAGTT	3	31419778 chromosome 14 open reading frame 115 {Human MGC}(3) [Canonical(0)]
ACTTGATTGCCTTCTAC	3	33872076 lin-28 homolog {Human MGC}(6) [Canonical(0)]
AACTCTTATGCTGTACT	3	40226273 MGC16733 protein {Human MGC}(1) [Canonical(0)]
CGCTACCTGGGCAAGGT	3	40254858 KIAA0664 protein {Human Refseq}(11) [Canonical(0)]
AATGCGTTCATCGGCCT	3	45501271 SOX12 protein {Human MGC}(-6) [Canonical(0)]
CACAACTTGTGGTTCGG	3	51468662 similar to Plasmodium falciparum trophozoiteantigen r45-like protein {Human Refseq}(1) [Canonical(0)]
CTGCGTTCACCTACCCA	3	51472413 RNA-binding protein with multiple splicing 2 {Human Refseq}(6) [Canonical(0)]
GGGAGGACGAGGCAAGT	3	51475193 KIAA0186 gene product {Human Refseq}(-5) [Canonical(0)]
ATGAGTGTGCCGGGGGC	3	54792099 erbB-3 isoform 1; erbB-3 isoform 1 precursor {Human Refseq}(28) [Canonical(0)]
GGATCAATTATTGCTGT	3	AC010620 {GoldenPath}(600) [Canonical(0)]
CTGGTGAATCCCCAGTG	3	AC015656 {GoldenPath}(13) [Canonical(0)]
TGGTGGGGTATCTATTA	3	AC022140 {GoldenPath}(-243) [Canonical(0)]
ATAAACGTGTCATATAT	3	AC064802 {GoldenPath}(685) [Canonical(0)]
TATCACGTTTTCTCACT	3	AC064802 {GoldenPath}(688) [Canonical(0)]
TAAGAGGATTAAGTGAG	3	AC079140 {GoldenPath}(-459) [Canonical(0)]
ATATGCAGATGATTTGT	3	AC084819 {GoldenPath}(-70) [Canonical(0)]
CTTATGGGAGTGTCTGG	3	AC091160 {GoldenPath}(-609) [Canonical(0)]
GATGCGAGTGAAATTTT	3	AC092649 {GoldenPath}(36) [Canonical(0)]
TGCTAGAGTGTAATTTT	3	AC093078 {GoldenPath}(-88) [Canonical(0)]
GCCATACATTTTTTAAA	3	AC093114 {GoldenPath}(-98) [Canonical(0)]
TCAAAGCCACAGTGAGA	3	AC093768 {GoldenPath}(91) [Canonical(0)]
TTAGGGAACGAATCTTC	3	AC096772 {GoldenPath}(-434) [Canonical(0)]
TACCAATTTTCCCATAG	3	AC104304 {GoldenPath}(349) [Canonical(0)]
AGTCACTTACGAGGAAG	3	AC104461 {GoldenPath}(15) [Canonical(0)]
TCCTTGAGTTCCCAAGT	3	AC104563 {GoldenPath}(-436) [Canonical(0)]
TCTCAGCATCTCAGGAT	3	AC106872 {GoldenPath}(-676) [Canonical(0)]
GGCTAGGCTTGTGTGTC	3	AC108142 {GoldenPath}(210) [Canonical(0)]
GCCTGTCAGAACAGTCC	3	AC124312 {GoldenPath}(-292) [Canonical(0)]
GCTATAGCTGGCATTCT	3	AC128794 {GoldenPath}(136) [Canonical(0)]
CAAAGATGCGCAACATC	3	AL078594 {GoldenPath}(-671) [Canonical(0)]
CATACTATACTTTGAAA	3	AL078623 {GoldenPath}(-787) [Canonical(0)]
TGACGTAGAGAGCAGTT	3	AL353052 {GoldenPath}(213) [Canonical(0)]
CTAAACTGAGACCACAG	3	AL356094 {GoldenPath}(53) [Canonical(0)]
TTTCAACAGCCAAAACA	3	AL392023 {GoldenPath}(429) [Canonical(0)]
GATGCCGAGCTGCCAGT	3	AL583839 {GoldenPath}(452) [Canonical(0)]
AAGGTTACGTGACTTCC	3	AL590637 {GoldenPath}(12) [Canonical(0)]
CCCTATTCTCTTGCCTC	3	AP000943 {GoldenPath}(-140) [Canonical(0)]
ATGACTGGTCCTCAATC	3	AP002856 {GoldenPath}(-225) [Canonical(0)]
CATCGTGCTCAGTGCCA	3	AP003166 {GoldenPath}(132) [Canonical(0)]
GTCCAAGTGCAGCGAGG	3	ENSESTT00000010129 Transcript Derived From ESTs {Ensembl Human EST Transcript}(1) [Canonical(0)]
CTTGATTCGACATCTTG	3	ENSESTT00000010863 Transcript Derived From ESTs {Ensembl Human EST Transcript}(-1) [Canonical(0)]
GTTCTCCTAGGGGCAAA	3	ENSESTT00000010996 Transcript Derived From ESTs {Ensembl Human EST Transcript}(2) [Canonical(0)]; ENSESTT00000010997 Transcript Derived From ESTs {Ensembl Human EST Transcript}(2) [Canonical(0)]
GCCGCTACGCCGAGGCT	3	ENSESTT00000012219 Transcript Derived From ESTs {Ensembl Human EST Transcript}(1) [Canonical(0)]
AACAATTCCTGCCTGAC	3	ENSESTT00000015499 Transcript Derived From ESTs {Ensembl Human EST Transcript}(4) [Canonical(0)]
TGCGGGACGGCAGTGTG	3	ENSESTT00000016420 Transcript Derived From ESTs {Ensembl Human EST Transcript}(4) [Canonical(0)]
GATAGTCAAGAGAGGGA	3	ENSESTT00000033369 Transcript Derived From ESTs {Ensembl Human EST Transcript}(3) [Canonical(0)]
GGGATACAGCACAGTAA	3	ENSESTT00000035705 Transcript Derived From ESTs {Ensembl Human EST Transcript}(2) [Canonical(0)]
CCCAGCTCGTGAGGGAG	3	ENSESTT00000035713 Transcript Derived From ESTs {Ensembl Human EST Transcript}(1) [Canonical(0)]
ACGTTGTGTACTTATTT	3	ENSESTT00000036737 Transcript Derived From ESTs {Ensembl Human EST Transcript}(-1) [Canonical(0)]
TTCTCCGCCCCCTGCTT	3	ENSESTT00000039338 Transcript Derived From ESTs {Ensembl Human EST Transcript}(-2) [Canonical(0)]
CTATCCCCAAACTGCCA	3	ENSG00000042781 USHERIN. [Source:RefSeq;Acc:NM_007123] {Ensembl Human Gene}(-1642) [Canonical(0)]
GTTAGCGCAGTCAGAAT	3	ENSG00000074527 NETRIN 4; BETA-NETRIN. [Source:RefSeq;Acc:NM_021229] {Ensembl Human Gene}(-391) [Canonical(0)]
ATCTTAGCAAACTGCAG	3	ENSG00000088305 DNA (CYTOSINE-5)-METHYLTRANSFERASE 3B (EC 2.1.1.37) (DNMT3B) (DNA METHYLTRANSFERASE HSAIIIB) (DNA MTASE HSAIIIB) (M.HSAIIIB). [Source:SWISSPROT;Acc:Q9UBC3] {Ensembl Human Gene}(-81) [Canonical(0)]
CTTAGGAAAGAAGGAAT	3	ENSG00000088305 DNA (CYTOSINE-5)-METHYLTRANSFERASE 3B (EC 2.1.1.37) (DNMT3B) (DNA METHYLTRANSFERASE HSAIIIB) (DNA MTASE HSAIIIB) (M.HSAIIIB). [Source:SWISSPROT;Acc:Q9UBC3] {Ensembl Human Gene}(94) [Canonical(0)]
AGGAATAATAAAGTTAG	3	ENSG00000089289 IMMUNOGLOBULIN-BINDING PROTEIN 1 (CD79A-BINDING PROTEIN 1) (B CELL SIGNAL TRANSDUCTION MOLECULE ALPHA 4) (ALPHA 4 PROTEIN). [Source:SWISSPROT;Acc:P78318] {Ensembl Human Gene}(126) [Canonical(0)]
CTGTCCTTACACTGGCT	3	ENSG00000105341 {Ensembl Human Gene}(10) [Canonical(0)]; ENSG00000105341 {Ensembl Human Gene}(11) [Canonical(0)]
GCCCACCTAGAGAGATT	3	ENSG00000109929 LATHOSTEROL OXIDASE (EC 1.3.3.2) (LATHOSTEROL 5-DESATURASE) (DELTA-7- STEROL 5-DESATURASE) (C-5 STEROL DESATURASE) (STEROL-C5-DESATURASE). [Source:SWISSPROT;Acc:O75845] {Ensembl Human Gene}(1) [Canonical(0)]
GACCATCACTCCAGGAC	3	ENSG00000111860 SEROLOGICALLY DEFINED BREAST CANCER ANTIGEN NY-BR-15 (FRAGMENT). [Source:SPTREMBL;Acc:Q9H289] {Ensembl Human Gene}(-459) [Canonical(0)]
AGAGCCCATTGCTGGGG	3	ENSG00000113739 STANNIOCALCIN 2 PRECURSOR (STC-2) (STANNIOCALCIN-RELATED PROTEIN) (STCRP) (STC-RELATED PROTEIN). [Source:SWISSPROT;Acc:O76061] {Ensembl Human Gene}(18) [Canonical(0)]
GCCTGATTCATACAAAG	3	ENSG00000116127 ALMS1. [Source:RefSeq;Acc:NM_015120] {Ensembl Human Gene}(632) [Canonical(0)]
CATTGTGCTAAGTGAGT	3	ENSG00000124212 PROSTACYCLIN SYNTHASE (EC 5.3.99.4) (PROSTAGLANDIN I2 SYNTHASE). [Source:SWISSPROT;Acc:Q16647] {Ensembl Human Gene}(26) [Canonical(0)]
GATCGAAGTTATTTGAG	3	ENSG00000130962 TRANSMEMBRANE GAMMA-CARBOXYGLUTAMIC ACID PROTEIN 1 PRECURSOR (PROLINE- RICH GLA PROTEIN 1) (PROLINE-RICH GAMMA-CARBOXYGLUTAMIC ACID PROTEIN 1). [Source:SWISSPROT;Acc:O14668] {Ensembl Human Gene}(237) [Canonical(0)]
AACTTGGTTAGCCAAGC	3	ENSG00000131473 ATP-CITRATE SYNTHASE (EC 2.3.3.8) (ATP-CITRATE (PRO-S-)-LYASE) (CITRATE CLEAVAGE ENZYME). [Source:SWISSPROT;Acc:P53396] {Ensembl Human Gene}(135) [Canonical(0)]
TGCGGTAATCTCACTGA	3	ENSG00000136161 RCC1-LIKE G EXCHANGING FACTOR RLG. [Source:RefSeq;Acc:NM_001268] {Ensembl Human Gene}(-63) [Canonical(0)]
GTTGGCCAAGTCATAGC	3	ENSG00000145423 PANCREAS TUMOR-RELATED PROTEIN. [Source:SPTREMBL;Acc:Q9HAP5] {Ensembl Human Gene}(18) [Canonical(0)]
TCCATTCAGGATGGACC	3	ENSG00000150510 {Ensembl Human Gene}(123) [Canonical(0)]
GCCATTAGCGGAGGGCC	3	ENSG00000151514 SAL-LIKE PROTEIN 3 (ZINC FINGER PROTEIN SALL3) (HSALL3). [Source:SWISSPROT;Acc:Q9BXA9] {Ensembl Human Gene}(-79) [Canonical(0)]
ACAGCTTGGCATTCTAT	3	ENSG00000154358 {Ensembl Human Gene}(567) [Canonical(0)]
ACACCTCCCTGACGCTG	3	ENSG00000156990 {Ensembl Human Gene}(23) [Canonical(0)]
GCATAGGGGAAAGCACT	3	ENSG00000157445 CALCIUM CHANNEL, VOLTAGE-DEPENDENT, ALPHA 2/DELTA 3 SUBUNIT; CALCIUM CHANNEL ALPHA2-DELTA3 SUBUNIT. [Source:RefSeq;Acc:NM_018398] {Ensembl Human Gene}(-2143) [Canonical(0)]
AGATCACGGAGGCTGAC	3	ENSG00000160200 CYSTATHIONINE BETA-SYNTHASE (EC 4.2.1.22) (SERINE SULFHYDRASE) (BETA-THIONASE). [Source:SWISSPROT;Acc:P35520] {Ensembl Human Gene}(17) [Canonical(0)]
GGGATAGTCCACACCAC	3	ENSG00000166206 GAMMA-AMINOBUTYRIC-ACID RECEPTOR BETA-3 SUBUNIT PRECURSOR (GABA(A) RECEPTOR). [Source:SWISSPROT;Acc:P28472] {Ensembl Human Gene}(-6) [Canonical(0)]
CATTCAGGACCCCATCT	3	ENSG00000171084 {Ensembl Human Gene}(17) [Canonical(0)]
AACGGTCTTTGAAAAGT	3	ENSG00000172554 GAMMA-2-SYNTROPHIN (G2SYN) (SYNTROPHIN 5) (SYN5). [Source:SWISSPROT;Acc:Q9NY99] {Ensembl Human Gene}(1382) [Canonical(0)]
CATCAGAGCCCCCACCT	3	ENSG00000176049 {Ensembl Human Gene}(-387) [Canonical(0)]
CATAAGGGCATAAGGGA	3	ENSG00000176390 CYTOKINE RECEPTOR-LIKE FACTOR 3; CYTOKINE RECEPTOR-LIKE MOLECULE 9; CYTOKINE RECEPTOR RELATED PROTEIN 4. [Source:RefSeq;Acc:NM_015986] {Ensembl Human Gene}(27) [Canonical(0)]
ACGTGAGTCACAATGGA	3	ENSG00000180198 REGULATOR OF CHROMOSOME CONDENSATION (CELL CYCLE REGULATORY PROTEIN). [Source:SWISSPROT;Acc:P18754] {Ensembl Human Gene}(140) [Canonical(0)]
CGAGGAAGGGATCTAGG	3	ENSG00000186001 {Ensembl Human Gene}(60) [Canonical(0)]
CATCACCCCATAGAGAT	3	ENSG00000197096 {Ensembl Human Gene}(-7) [Canonical(0)]
AAATTCGGTAATCAGGT	3	No tag match
AACGACTTAGTGTCTGA	3	No tag match
AACGCTCCTCAGACAAG	3	No tag match
AACTGCGACAGCAGTTT	3	No tag match
AATCGCATTCTGATTTT	3	No tag match
AATCGCCGCGGAAAGAG	3	No tag match
AATGTCAGGTCACAGTG	3	No tag match
ACAATGTCGTAGTGTCC	3	No tag match
ACCAAATTGTGCAATGG	3	No tag match
ACCTCAGTGGCCATCAG	3	No tag match
ACGAGAGCTTGTGGAGA	3	No tag match
ACTGGATTACAGACCCC	3	No tag match
ACTTGTTCGATGATATC	3	No tag match
AGGATCTATTGTTCGAA	3	No tag match
AGTAGCCGGGACCAGGG	3	No tag match
AGTTTCACCAGAAAGCC	3	No tag match
ATCTTCCGATGTCTTAG	3	No tag match
ATCTTGCAATGTTGGGT	3	No tag match
CAAGCTTTGTCAAACTT	3	No tag match
CACCAGGTTGATACCCT	3	No tag match
CACTACAGTAAACCCAC	3	No tag match
CACTACCGGAGCTAGGG	3	No tag match
CATAATAACGTGAAACC	3	No tag match
CATTGCTCGTGTTCGGG	3	No tag match
CCAAACAATCATTTTGC	3	No tag match
CCCCGCCACTAGCATCT	3	No tag match
CCCGGCGCCTCCCTTCC	3	No tag match
CCCTTAATCTGTGTTAG	3	No tag match
CCTTGTTTCAAGGGATG	3	No tag match
CCTTTGCTTCATCTGGA	3	No tag match
CGCTCCCACTGCAGCCT	3	No tag match
CGTGGATCCCTCTGCCA	3	No tag match
CGTGTGCAACCGGGTCC	3	No tag match
CTAAATCCCCTAGAAGT	3	No tag match
CTACAGTGTACTCACAT	3	No tag match
CTAGGCAGCCAGATGCT	3	No tag match
CTCATCCGGCAGGGTAT	3	No tag match
CTGACCGACAATGATAT	3	No tag match
GAAGACGACGAGGAGGG	3	No tag match
GAGACCTAACCAAATTT	3	No tag match
GAGCAGAGCGAGGAACT	3	No tag match
GAGTCTTCGAGAATTAA	3	No tag match
GATAGTACTTTGTCCCC	3	No tag match
GCACTGGTGAGGAGGGG	3	No tag match
GCAGAGCTCGGTAGAGC	3	No tag match
GCCCTCTTGCTCCCTGG	3	No tag match
GCCGTCACTCACCCATC	3	No tag match
GCGACAGTCTCACTCTG	3	No tag match
GCGAGAAGCCGAATCAA	3	No tag match
GCGCAAGCAGGGTGGTC	3	No tag match
GCGGAATTGCTGGTAGT	3	No tag match
GCGTTGCTACAGAGAAG	3	No tag match
GCTAATATTCTTTCCTA	3	No tag match
GCTAGTGGTGTATAAAA	3	No tag match
GCTGAGCTACTCTTACC	3	No tag match
GCTTATAGATCATTATT	3	No tag match
GGACAGACGCGGGTGCT	3	No tag match
GGACTAAGGTTTGATTT	3	No tag match
GGCCCGAAGTACTTTTC	3	No tag match
GGCTCGTTCGGCAGCAA	3	No tag match
GGGCCGTGAAATGGGTG	3	No tag match
GGGCTGCGAAATGGGTG	3	No tag match
GGGTACAAGACTAAGAA	3	No tag match
GGTGTCGCTGGGGAGGA	3	No tag match
GGTTCGCTGTAGCTGCT	3	No tag match
GTAGGTCCTAGTGCTAC	3	No tag match
GTATTGTGAGGACTGGA	3	No tag match
GTGGGACAGTTGGGCTT	3	No tag match
GTGTGGAGAGCCTGGTT	3	No tag match
GTTACTGCTAGAAACCA	3	No tag match
GTTCTGTGTCACGTGAC	3	No tag match
TAAATCTACCAAGGTCT	3	No tag match
TAACTCTATAGAAAGGA	3	No tag match
TACCCTGCCGACTGACT	3	No tag match
TACTCCGAGGACTAAGA	3	No tag match
TAGTTCTACCAAGGTCT	3	No tag match
TAGTTGCGCACGGTTCA	3	No tag match
TATGGGTAACTTGGACT	3	No tag match
TCAGAGCCGAAGGAATT	3	No tag match
TCCAAGGCTTGATTTCT	3	No tag match
TCGAAGACGTTTATTGG	3	No tag match
TCGGATTTAAGCCTAGT	3	No tag match
TCGGGATATTAAGCCTA	3	No tag match
TCTATATCGATTTGGGG	3	No tag match
TCTGCGAATTAGGAGGG	3	No tag match
TGCGGAAACCTGTCGAC	3	No tag match
TGCTGCGACAAAGCATC	3	No tag match
TTCATTTAGAATAGAGC	3	No tag match
CACTAAGGAGGTGGGGG	2	11863151 jumonji, AT rich interactive domain 2 protein {Human Refseq}(21) [Canonical(0)]
GCACGAAAGGTCCTGGC	2	12597634 B-cell CLL/lymphoma 11B isoform 2 {Human Refseq}(-4) [Canonical(0)]; 49574493 B-cell CLL/lymphoma 11B isoform 1 {Human Refseq}(-4) [Canonical(0)]
ATCTTCATCGTCAAGGA	2	12652780 minichromosome maintenance deficient protein 5 {Human MGC}(6) [Canonical(0)]; 38197060 minichromosome maintenance deficient protein 5 {Human MGC}(6) [Canonical(0)]
AAACTACTTCGTGTCCT	2	12652970 DKFZP727M111 protein {Human MGC}(15) [Canonical(0)]
GCTAGCTGAGCTGGCTG	2	12804606 KIAA0258 protein {Human MGC}(2) [Canonical(0)]
CGTAGGGCTCTGAACAT	2	12804840 replication factor C 5, isoform 1 {Human MGC}(4) [Canonical(0)]; 33990991 replication factor C 5, isoform 1 {Human MGC}(4) [Canonical(0)]
ATCATCACTTTCACATA	2	13027639 aminoadipate-semialdehyde synthase {Human Refseq}(-1) [Canonical(0)]
GCTAAAACCGTGGGGTT	2	13027639 aminoadipate-semialdehyde synthase {Human Refseq}(4) [Canonical(0)]
ACAGCAATCTGCTTATG	2	13111988 phosphatidylinositol 4-kinase type II {Human MGC}(-3) [Canonical(0)]
GGACCGCAGTCTGTTGG	2	13325175 KIAA1539 {Human MGC}(-9) [Canonical(0)]
TTCCCGGTGTTTCCTTG	2	13399295 MYC-associated zinc finger protein {Human Refseq}(9) [Canonical(0)]
TCCTCGTCAGCCGGCAG	2	13477190 eukaryotic translation initiation factor 4E binding protein 2 {Human MGC}(6) [Canonical(0)]; 29792054 eukaryotic translation initiation factor 4E binding protein 2 {Human MGC}(6) [Canonical(0)]
TGCTGCCGAGTGATGCC	2	13477374 FLJ12484 protein {Human MGC}(-5) [Canonical(0)]; 15680128 FLJ12484 protein {Human MGC}(-8) [Canonical(0)]; 18089256 hypothetical protein FLJ12484 {Human MGC}(-8) [Canonical(0)]
CCTTGGACTTTATTGTG	2	13528797 C14orf100 protein {Human MGC}(9) [Canonical(0)]; 14714465 chromosome 14 open reading frame 100 {Human MGC}(9) [Canonical(0)]
TTGTCTCAATGCCAGAA	2	13543877 glutaminyl-tRNA synthase (glutamine-hydrolyzing)-like 1 {Human MGC}(-11) [Canonical(0)]; 33869242 glutaminyl-tRNA synthase (glutamine-hydrolyzing)-like 1 {Human MGC}(-11) [Canonical(0)]
GTAAATCCGTATGTTCT	2	13543934 hypothetical protein MGC12966 {Human MGC}(-3) [Canonical(0)]
TCCCCTCCGTCGGTGCG	2	14043361 CD24 antigen (small cell lung carcinoma cluster 4 antigen) {Human MGC}(-11) [Canonical(0)]; 40352828 CD24 protein {Human MGC}(-11) [Canonical(0)]
GTCCTCGTCACCTTCTC	2	15030221 nicotinic acetylcholine receptor beta subunit, precursor {Human MGC}(6) [Canonical(0)]; 40226238 nicotinic acetylcholine receptor beta subunit, precursor {Human MGC}(6) [Canonical(0)]
CCCAAAGCTTCCTATGG	2	15147390 proline synthetase co-transcribed homolog {Human MGC}(-14) [Canonical(0)]
CTCAGTGCCGTGGTCGC	2	15488565 SLC23A2 protein {Human MGC}(3) [Canonical(0)]
GAGACTCGACGAGGCTC	2	15928879 leucine rich repeat and death domain containing protein, isoform 3 {Human MGC}(-4) [Canonical(0)]
CCCGCCGCGCACCAGCC	2	15929598 KIAA0720 protein {Human MGC}(17) [Canonical(0)]; 27768951 KIAA0720 protein {Human MGC}(17) [Canonical(0)]
GACTTGGCGTTGCCTGC	2	16041718 NADPH dependent diflavin oxidoreductase 1 {Human MGC}(-2) [Canonical(0)]
CTCAGCCGCTATATCAA	2	16507951 caspase recruitment domain family, member 11 {Human Refseq}(16) [Canonical(0)]
GTGCAGCTATAAAAGAC	2	17389692 shugoshin-like 1 {Human MGC}(-3) [Canonical(0)]
TGCTAAATATGTTATCA	2	18043094 FLJ13842 protein {Human MGC}(-8) [Canonical(0)]
ACACACGCCCAGTCAAA	2	18088247 MTB protein {Human MGC}(8) [Canonical(0)]; 27695960 MTB protein {Human MGC}(8) [Canonical(0)]
CGCTAAGCACTTCAGGT	2	18490312 chromosome 6 open reading frame 55 {Human MGC}(-2) [Canonical(0)]
TCCAGACCAAACGTGGG	2	19683958 GPR125 protein {Human MGC}(3) [Canonical(0)]
GGTCGCTCCTCGTTGGG	2	19684013 hypothetical protein MGC39320 {Human MGC}(-3) [Canonical(0)]
GGGAGCGATCGGGCCCG	2	20988874 matriptase {Human MGC}(14) [Canonical(0)]
GCCACGGCTTCCTTCGC	2	21264601 laminin alpha 5 {Human Refseq}(6) [Canonical(0)]
GACCGTAAAAACCTCCC	2	21265142 USP44 protein {Human MGC}(-14) [Canonical(0)]
GGGTATGATGTAACCCG	2	21619729 ring finger protein 41, isoform 1 {Human MGC}(12) [Canonical(0)]
CCTCGGGTGATCTACGC	2	21707299 solute carrier family 7 (cationic amino acid transporter, y+ system), member 3 {Human MGC}(3) [Canonical(0)]
TGGGCCCTAATATTGAG	2	21707841 calcium/calmodulin-dependent protein kinase II gamma, isoform 2 {Human MGC}(7) [Canonical(0)]
AATCTTTCGCTCGTCCT	2	23110959 cathepsin L2 preproprotein {Human Refseq}(7) [Canonical(0)]
GGCAGGATTCTTCCTGC	2	23273211 KIAA1576 protein {Human MGC}(7) [Canonical(0)]
CCATCAACTATGTTAAT	2	23397665 transcriptional co-repressor Sin3A {Human Refseq}(18) [Canonical(0)]
GCACGGTTCGGCTTGCC	2	23398481 glypican 4 {Human MGC}(11) [Canonical(0)]
AGCACAGCTACATCGCT	2	23512302 ARP5 actin-related protein 5 homolog {Human MGC}(4) [Canonical(0)]
ATTAGTATGATGGCAGT	2	24476003 arsenic (+3 oxidation state) methyltransferase {Human Refseq}(-2) [Canonical(0)]
ACGTCTCTGAGCCTCTC	2	24659649 RUN and TBC1 domain containing 1 {Human MGC}(-12) [Canonical(0)]
AGTCGCATTTCAATTAG	2	24660127 PDK1 protein {Human MGC}(9) [Canonical(0)]
GCCTATTTGCAACTTCT	2	24660201 queuine tRNA-ribosyltransferase domain containing 1 {Human MGC}(16) [Canonical(0)]; 34189882 QTRTD1 protein {Human MGC}(16) [Canonical(0)]
TGCGGAAACAACAACTG	2	27694443 DNA cytosine methyltransferase 3 alpha, isoform a {Human MGC}(13) [Canonical(0)]
AAGCGGCCACAGAAACT	2	28872766 DNA methyltransferase 2 isoform a {Human Refseq}(7) [Canonical(0)]; 28872767 DNA methyltransferase 2 isoform c {Human Refseq}(7) [Canonical(0)]; 28872769 DNA methyltransferase 2 isoform b {Human Refseq}(7) [Canonical(0)]; 28872771 DNA methyltransferase 2 isoform d {Human Refseq}(7) [Canonical(0)]; 28872773 DNA methyltransferase 2 isoform e {Human Refseq}(7) [Canonical(0)]; 28872775 DNA m…
ATGATCAGCACCACGGC	2	28981411 PTPRF protein {Human MGC}(28) [Canonical(0)]
CCCCGGGACCCCTGGGA	2	29165661 dermatan 4 sulfotransferase 1 {Human MGC}(5) [Canonical(0)]; 31565497 dermatan 4 sulfotransferase 1 {Human MGC}(5) [Canonical(0)]
GGGACCTACGCAACAAC	2	29791531 esophageal cancer associated protein {Human MGC}(3) [Canonical(0)]; 34193714 MGC16824 protein {Human MGC}(3) [Canonical(0)]; 37590498 esophageal cancer associated protein {Human MGC}(3) [Canonical(0)]
TTCTCCTACCCCTGCTC	2	29791957 secreted frizzled-related protein 5 {Human MGC}(2) [Canonical(0)]
AGTAACAGACTCTTGGT	2	30353799 FLJ30707 protein {Human MGC}(11) [Canonical(0)]
CCATCCGCACAGATTCA	2	30704372 TYRO3 protein tyrosine kinase {Human MGC}(22) [Canonical(0)]; 29477257 TYRO3 protein tyrosine kinase {Human MGC}(23) [Canonical(0)]
GTCACCGACTTCGAGAA	2	31317306 proprotein convertase subtilisin/kexin type 9; proprotein convertase subtilisin/kexin type 9preproprotein {Human Refseq}(14) [Canonical(0)]
TAGTCTTGGAGAACTAC	2	31377561 family with sequence similarity 29, member A {Human Refseq}(15) [Canonical(0)]
GTGACGTTCACAATGCA	2	31542700 jouberin {Human Refseq}(-14) [Canonical(0)]
ATAAAGTAGAAGATGCC	2	31621304 leucine-rich PPR motif-containing protein {Human Refseq}(13) [Canonical(0)]
TACTGCCTGCCCCTGTG	2	33286409 Hermansky-Pudlak syndrome 1 protein isoform b {Human Refseq}(13) [Canonical(0)]; 33286411 Hermansky-Pudlak syndrome 1 protein isoform d {Human Refseq}(13) [Canonical(0)]; 33286415 Hermansky-Pudlak syndrome 1 protein isoform a {Human Refseq}(13) [Canonical(0)]
GCTATAACAACAACATT	2	33356127 NMDA receptor regulated 1-like protein isoform1 {Human Refseq}(-2) [Canonical(0)]
GCTCCGCGCCCTCAGGC	2	33869343 SNARE protein Ykt6 {Human MGC}(-9) [Canonical(0)]
CTCAGCGTGGCCGAGGA	2	33869728 hypothetical protein FLJ22318 {Human MGC}(6) [Canonical(0)]
CCATCCAAGTCACTTGG	2	33869892 forkhead box O1A {Human MGC}(-3) [Canonical(0)]; 47123315 forkhead box O1A {Human MGC}(-3) [Canonical(0)]
GTCTCTAGCCGCACCAG	2	33870595 calpain 1, large subunit {Human MGC}(-4) [Canonical(0)]; 38114679 calpain 1, large subunit {Human MGC}(-4) [Canonical(0)]
GAGCTCCGCGTCAGGGA	2	33871564 WFS1 protein {Human MGC}(-13) [Canonical(0)]
GTCGTCGGCTGAGCCCG	2	33872076 lin-28 homolog {Human MGC}(-18) [Canonical(0)]
TGCCGGTATGTGAGAGA	2	33872383 cell division cycle 25A, isoform a {Human MGC}(4) [Canonical(0)]; 33873622 cell division cycle 25A, isoform a {Human MGC}(4) [Canonical(0)]
ACCTCGTGGATGGCTGT	2	33872486 minichromosome maintenance protein 7, isoform 1 {Human MGC}(-6) [Canonical(0)]
CTATCAAGGTCGAGCAC	2	33873872 fibroblast growth factor receptor 4, isoform 1 precursor {Human MGC}(-1) [Canonical(0)]
GCTCTTTCTTTATTATG	2	33874240 zinc finger protein 485 {Human MGC}(-4) [Canonical(0)]
GGTGTTCGTTACAATGC	2	33877328 hypothetical protein MGC10471 {Human MGC}(8) [Canonical(0)]
GCACGTAACGTCTCTAG	2	33879924 MPP6 protein {Human MGC}(-1) [Canonical(0)]
CAGCTCCCCCAAATTCA	2	33988761 hypothetical protein BC014000 {Human MGC}(-1) [Canonical(0)]
ACTCCGTATGCTTTACC	2	34191909 FLJ21945 protein {Human MGC}(8) [Canonical(0)]
CGCAAGGAGCACCTGCT	2	34192313 zinc finger 398, isoform a {Human MGC}(7) [Canonical(0)]
ATCGGAGAAAACCCTGT	2	34192820 leucine rich repeat neuronal 1 {Human MGC}(13) [Canonical(0)]
GTAGCAATACTAGGTGG	2	34335205 cAMP responsive element modulator isoform b {Human Refseq}(-3) [Canonical(0)]
CCGTCATCCGGGACTTC	2	37588916 claudin 6 {Human MGC}(4) [Canonical(0)]
GGCTTCAGGCCGGCCCC	2	37588927 hypothetical protein FLJ13479 {Human MGC}(-1) [Canonical(0)]
TCACCACGGTCGCCCTG	2	37588959 low density lipoprotein receptor-related protein 3 {Human MGC}(-6) [Canonical(0)]
GCAATTTTGCACAAACT	2	38014722 hypothetical protein KIAA1164 {Human MGC}(4) [Canonical(0)]
CGGGCTGCAGCTGCGGG	2	38173799 AT rich interactive domain 3A (BRIGHT- like) protein {Human MGC}(12) [Canonical(0)]
GCCATCGACGGCCCGGT	2	39644929 cleavage and polyadenylation specific factor 1, 160kDa {Human MGC}(16) [Canonical(0)]
ATTTGACATTCGGAAGT	2	39645217 origin recognition complex, subunit 3, isoform 2 {Human MGC}(12) [Canonical(0)]
ACGGTATCCCAGTCATA	2	39645634 selenophosphate synthetase {Human MGC}(4) [Canonical(0)]
GTGAGGGCGAGGCGGCG	2	39962911 similar to mouse C030006K11Rik protein {Human MGC}(-1) [Canonical(0)]; 40674080 similar to mouse C030006K11Rik protein {Human MGC}(-1) [Canonical(0)]
GCGTGCTACATACAGGT	2	40288187 PDZ and LIM domain 2 isoform 1 {Human Refseq}(-9) [Canonical(0)]
TACGAAGGGAGTGCCCA	2	41107444 zinc finger, CCHC domain containing 11 {Human Refseq}(7) [Canonical(0)]; 57863245 zinc finger, CCHC domain containing 11 isoformb {Human Refseq}(7) [Canonical(0)]; 57863247 zinc finger, CCHC domain containing 11 isoforma {Human Refseq}(7) [Canonical(0)]; 57863249 zinc finger, CCHC domain containing 11 isoformc {Human Refseq}(7) [Canonical(0)]
TCAACGTTTCTGAGGAT	2	41147634 protein phosphatase 1, regulatory (inhibitor)subunit 9A {Human Refseq}(-4) [Canonical(0)]; 41148005 similar to Ppp1r9a protein {Human Refseq}(-4) [Canonical(0)]
CTGTACCACCACGCAGA	2	41191456 hypothetical protein LOC389072 {Human Refseq}(3) [Canonical(0)]
AGCTCCACGCAGTTCAA	2	41327729 calponin 2 isoform b {Human Refseq}(13) [Canonical(0)]; 41327728 calponin 2 isoform a {Human Refseq}(14) [Canonical(0)]
ACATCCACGTGGCTCCA	2	42657322 hypothetical protein XP_379322 {Human Refseq}(-3) [Canonical(0)]
CACCCAGATGCTAACTC	2	42661599 hypothetical protein XP_378798 {Human Refseq}(4) [Canonical(0)]
ATCGCCTTGGTGATTCA	2	4503656 forkhead box H1 {Human Refseq}(1) [Canonical(0)]
CACAATACTTTCAATGG	2	45595570 peroxisome biogenesis factor 13 {Human MGC}(-6) [Canonical(0)]
CACGTCAACCCAGTCCC	2	47680168 3-phosphoinositide dependent protein kinase-1 {Human Refseq}(2) [Canonical(0)]; 47680172 3-phosphoinositide dependent protein kinase-1 {Human Refseq}(2) [Canonical(0)]
AGAGCTTTACATCGTCT	2	50301241 basonuclin 2 {Human Refseq}(16) [Canonical(0)]
ACTATGTCGAATATTTC	2	50659058 lysocardiolipin acyltransferase isoform 2 {Human Refseq}(14) [Canonical(0)]; 50659060 lysocardiolipin acyltransferase isoform 1 {Human Refseq}(14) [Canonical(0)]
TGATCACACGCCTAATG	2	51092298 adenylate kinase 3-like 2 {Human Refseq}(3) [Canonical(0)]
CCCCTGGTACCCCTGGA	2	51317359 molecule interacting with Rab13 {Human Refseq}(8) [Canonical(0)]
GGCACGGAGCCTGCTGC	2	51458331 similar to helix-loop-helix transcriptionfactor {Human Refseq}(3) [Canonical(0)]
ACCGTGCTAGTTAATTC	2	51465261 ubiquitin specific protease 45 {Human Refseq}(-27) [Canonical(0)]
GGGGACGACGAGGACGA	2	51465593 similar to expressed sequence AW125688 {Human Refseq}(1) [Canonical(0)]
GCACCCGGTGCCCCAAA	2	51467551 hypothetical protein DKFZp434I1117 {Human Refseq}(1) [Canonical(0)]; 51467565 similar to hypothetical protein {Human Refseq}(1) [Canonical(0)]
GACTCGGATCCCAACGG	2	51468627 similar to Proprotein convertasesubtilisin/kexin type 7 precursor (Proprotein convertasePC7) (Subtilisin/kexin-like protease PC7) (Prohormoneconvertase PC7) (PC8) (hPC8) (Lymphoma proproteinconvertase) {Human Refseq}(3) [Canonical(0)]
TGGTTCTAACTCTAGTG	2	51470752 KIAA1731 protein {Human Refseq}(4) [Canonical(0)]
GTGTGGCTCACAAAGCC	2	51474929 hypothetical protein XP_373788 {Human Refseq}(-1) [Canonical(0)]
GGAATACTTATATCATC	2	52426759 stella {Human Refseq}(-1) [Canonical(0)]
AATACGCCTGTAATCCC	2	52694682 hypothetical protein FLJ90036 {Human Refseq}(-11) [Canonical(0)]
TGATCCGAATAGGCCGG	2	54400756 dedicator of cytokinesis 3 {Human Refseq}(59) [Canonical(0)]
CATCCTACCGAGATTTT	2	5453925 DNA polymerase epsilon catalytic subunit {Human Refseq}(39) [Canonical(0)]
GAGATTTACCAGGAAAA	2	54607052 GCN1 general control of amino-acid synthesis1-like 1 {Human Refseq}(28) [Canonical(0)]
GCTCTTGCGGTGCTGAG	2	54792143 solute carrier family 35, member B4 {Human Refseq}(-13) [Canonical(0)]
TCCGGAGCAACACTTTG	2	54792774 H2B histone family, member W, testis-specific {Human Refseq}(1) [Canonical(0)]
CGCCAGACTGGTGCTCT	2	57165353 latrophilin 1 isoform 2; latrophilin 1 isoform 2 precursor {Human Refseq}(-25) [Canonical(0)]; 57165354 latrophilin 1 isoform 1; latrophilin 1 isoform 1 precursor {Human Refseq}(-25) [Canonical(0)]
ACCAGAGTATAAGTCAG	2	57634533 nucleoporin 205kDa {Human Refseq}(19) [Canonical(0)]
GGACTGCCGGTGGCCAT	2	7382475 adenosine deaminase, tRNA-specific 1 {Human Refseq}(2) [Canonical(0)]
CTGTCGATCCCGAGGCC	2	7662013 family with sequence similarity 38, member A {Human Refseq}(15) [Canonical(0)]
GATCAATACCAGTCTGT	2	AC004158 {GoldenPath}(548) [Canonical(0)]
TAGCCAAGCAAAATAGC	2	AC005062 {GoldenPath}(-53) [Canonical(0)]
CTGTCGTTAAATTAGTA	2	AC007463 {GoldenPath}(373) [Canonical(0)]
TCGAAGTAAAATTCAAC	2	AC007683 {GoldenPath}(-262) [Canonical(0)]
GACCTTGGTAATGTTCC	2	AC008885 {GoldenPath}(-530) [Canonical(0)]
ACAATGGCAAGCAGGTT	2	AC010139 {GoldenPath}(72) [Canonical(0)]
CAGGGTTGCTCCAAACC	2	AC010306 {GoldenPath}(96) [Canonical(0)]
ACATTCGTCTTCTTGAC	2	AC011031 {GoldenPath}(57) [Canonical(0)]
CGCAGTCCTACTACATA	2	AC012365 {GoldenPath}(-188) [Canonical(0)]
ATACCGAGATTTGGAGT	2	AC016910 {GoldenPath}(-234) [Canonical(0)]
GGTTTTCGGCACAGCCT	2	AC017099 {GoldenPath}(74) [Canonical(0)]
AGTGCCATTAAAAACTT	2	AC018607 {GoldenPath}(-306) [Canonical(0)]
TGGCCTAGACTGAAAAC	2	AC018994 {GoldenPath}(31) [Canonical(0)]
TTGGCTAAAGTTAAAAT	2	AC026191 {GoldenPath}(462) [Canonical(0)]
TGTCTAATGGGAGGCCT	2	AC066614 {GoldenPath}(-54) [Canonical(0)]
TATCCGGAACTTTAGGA	2	AC069499 {GoldenPath}(718) [Canonical(0)]
TTTTTTCCGAAGCTTCA	2	AC069542 {GoldenPath}(-569) [Canonical(0)]
CATCATTAGCCCACAGG	2	AC073909 {GoldenPath}(-616) [Canonical(0)]
GCATTCAGAACAAAAGG	2	AC078777 {GoldenPath}(403) [Canonical(0)]
GCTCTACTGTTGCCTGC	2	AC079822 {GoldenPath}(-528) [Canonical(0)]
GTAATAGGGATGTGTAA	2	AC090937 {GoldenPath}(-357) [Canonical(0)]
GGATCTCCTAAATGTAT	2	AC093566 {GoldenPath}(-45) [Canonical(0)]
ATATTTAAGAAGTAACT	2	AC093731 {GoldenPath}(737) [Canonical(0)]
ATAGGAGCGTCTTGGTG	2	AC097464 {GoldenPath}(587) [Canonical(0)]
AGATACTTATCTACAGA	2	AC097520 {GoldenPath}(-65) [Canonical(0)]
TACTGTTAACTGTTGAG	2	AC099667 {GoldenPath}(-277) [Canonical(0)]
ATTTAAGTGAATTTAGC	2	AC104066 {GoldenPath}(231) [Canonical(0)]
AGCGATTTGGCATTTGG	2	AC104373 {GoldenPath}(223) [Canonical(0)]
CGGGCTCCTTTGGGAGG	2	AC104461 {GoldenPath}(-25) [Canonical(0)]
AAGACTACGATCTTGAG	2	AC104563 {GoldenPath}(-414) [Canonical(0)]
CTGAGATATTTAGTGGT	2	AC105227 {GoldenPath}(-484) [Canonical(0)]
GATGTATTATTGTGTTC	2	AC105383 {GoldenPath}(-333) [Canonical(0)]
TAAGTCCGGAGGAAGAC	2	AC109454 {GoldenPath}(33) [Canonical(0)]
CTCCTAATGTATTCCTT	2	AC112247 {GoldenPath}(128) [Canonical(0)]
TATAATCCTCCATCTCT	2	AC112485 {GoldenPath}(-291) [Canonical(0)]
AGCGATCTCTGCCTTAA	2	AC117458 {GoldenPath}(16) [Canonical(0)]; AC093824 {GoldenPath}(83) [Canonical(0)]; AC018765 {GoldenPath}(257) [Canonical(0)]; AC098873 {GoldenPath}(-297) [Canonical(0)]
AACCAGGGGGGCAGAGC	2	AC123912 {GoldenPath}(28) [Canonical(0)]; AC026393 {GoldenPath}(183) [Canonical(0)]
TGGTCTAGACCACATTG	2	AC133537 {GoldenPath}(190) [Canonical(0)]
AATTACCTTATTTCCAA	2	AC135279 {GoldenPath}(-606) [Canonical(0)]
TCGAGGCGTGTATTATT	2	AC136604 {GoldenPath}(338) [Canonical(0)]; AC136604 {GoldenPath}(-467) [Canonical(0)]
CGGCGGGGCAGCCGACG	2	AC139452 {GoldenPath}(-223) [Canonical(0)]
AATCCCCCCGCCCCCTC	2	AC139452 {GoldenPath}(-520) [Canonical(0)]
TTCTGAGACAGCATTAG	2	AC139452 {GoldenPath}(525) [Canonical(0)]
ATACCCAGGATGGGCTT	2	AC142391 {GoldenPath}(-174) [Canonical(0)]
ACTCGCACTCCTTACCC	2	AC145223 {GoldenPath}(22) [Canonical(0)]
TAACACCGGTTCCCCAA	2	AL021327 {GoldenPath}(256) [Canonical(0)]
TATATAGCTTGCATTTC	2	AL035251 {GoldenPath}(648) [Canonical(0)]
CTCAATCTACTGCTAAC	2	AL078623 {GoldenPath}(790) [Canonical(0)]
ACCCAAATGCCTCTGTA	2	AL080250 {GoldenPath}(51) [Canonical(0)]
ACTAAAAGAGGAATGGA	2	AL121790 {GoldenPath}(490) [Canonical(0)]
CCCGGTCAGCATTTTTT	2	AL133228 {GoldenPath}(2) [Canonical(0)]
GCTAGTCCTCTTGTTTT	2	AL133352 {GoldenPath}(300) [Canonical(0)]
TACACATCCGGATGGCC	2	AL136230 {GoldenPath}(-194) [Canonical(0)]; AL136230 {GoldenPath}(-211) [Canonical(0)]
AGGGGCCATCCTTTAGA	2	AL138686 {GoldenPath}(-210) [Canonical(0)]; AL627107 {GoldenPath}(221) [Canonical(0)]; AL627107 {GoldenPath}(223) [Canonical(0)]
CCCATATCACTGCTGGA	2	AL138819 {GoldenPath}(1) [Canonical(0)]
GTAGAGAGGTTTTATCA	2	AL157400 {GoldenPath}(-270) [Canonical(0)]
CGTTCCCCCCATTCTAA	2	AL157906 {GoldenPath}(-119) [Canonical(0)]
TATAAGGGTCTTTGGGC	2	AL160157 {GoldenPath}(-198) [Canonical(0)]
CGCTTACTGGGGTTATA	2	AL162594 {GoldenPath}(371) [Canonical(0)]
CAGTGGGACCTTAGAGT	2	AL353052 {GoldenPath}(236) [Canonical(0)]
CTATCATTTTATTTGCA	2	AL353610 {GoldenPath}(130) [Canonical(0)]
ACTCTGATCGGGGGACC	2	AL354804 {GoldenPath}(24) [Canonical(0)]; AL109809 {GoldenPath}(395) [Canonical(0)]
CTACAAAACCGAAAGCA	2	AL354821 {GoldenPath}(275) [Canonical(0)]
AAGTCCCCGTTTGTTTT	2	AL354821 {GoldenPath}(751) [Canonical(0)]
AATGTATAGGCAAACAT	2	AL356094 {GoldenPath}(-54) [Canonical(0)]
GCATAACTCCCCATTTA	2	AL356804 {GoldenPath}(-691) [Canonical(0)]
CACTCTTTCGGGTCTGG	2	AL390210 {GoldenPath}(-154) [Canonical(0)]
GTTGACCAGATAGATCA	2	AL391476 {GoldenPath}(585) [Canonical(0)]
GATGCATAAACCAGACC	2	AL442127 {GoldenPath}(469) [Canonical(0)]
TTATCATTATTGAAATC	2	AL512509 {GoldenPath}(76) [Canonical(0)]
GCCTGATTGAGGAAGTG	2	AL590410 {GoldenPath}(-269) [Canonical(0)]
CTCGACGTGTGGGTGGA	2	AL590822 {GoldenPath}(18) [Canonical(0)]
CAATAACAACAAACACA	2	AL591742 {GoldenPath}(-177) [Canonical(0)]
TTATGTCTACAACCGAA	2	AL596177 {GoldenPath}(242) [Canonical(0)]
TCTCAACAACAGACTTA	2	AP001995 {GoldenPath}(262) [Canonical(0)]
CACAAGCAAGCCTCTTG	2	AP003119 {GoldenPath}(329) [Canonical(0)]
GACGCCGAGATGGAGTT	2	ENSESTT00000003275 Transcript Derived From ESTs {Ensembl Human EST Transcript}(2) [Canonical(0)]
ATCTCCCCGGAGGTGCT	2	ENSESTT00000005062 Transcript Derived From ESTs {Ensembl Human EST Transcript}(1) [Canonical(0)]
GGGACCCGGTATATTGA	2	ENSESTT00000007833 Transcript Derived From ESTs {Ensembl Human EST Transcript}(2) [Canonical(0)]; ENSESTT00000007831 Transcript Derived From ESTs {Ensembl Human EST Transcript}(3) [Canonical(0)]
GACAACGTGCGCTCCCT	2	ENSESTT00000009052 Transcript Derived From ESTs {Ensembl Human EST Transcript}(1) [Canonical(0)]
CCCGAGTTCGTCAACGC	2	ENSESTT00000009224 Transcript Derived From ESTs {Ensembl Human EST Transcript}(2) [Canonical(0)]
GAGCGAGATTTTGGACG	2	ENSESTT00000009421 Transcript Derived From ESTs {Ensembl Human EST Transcript}(4) [Canonical(0)]
ACCTCTTCTTCTTCCAA	2	ENSESTT00000009709 Transcript Derived From ESTs {Ensembl Human EST Transcript}(-1) [Canonical(0)]
CTAAAGGCACACCAAGT	2	ENSESTT00000009722 Transcript Derived From ESTs {Ensembl Human EST Transcript}(3) [Canonical(0)]
GAAGAGACTATGAAATG	2	ENSESTT00000010003 Transcript Derived From ESTs {Ensembl Human EST Transcript}(1) [Canonical(0)]; ENSESTT00000010004 Transcript Derived From ESTs {Ensembl Human EST Transcript}(1) [Canonical(0)]
ATAATGTTCATTTATGA	2	ENSESTT00000010209 Transcript Derived From ESTs {Ensembl Human EST Transcript}(1) [Canonical(0)]; ENSESTT00000010210 Transcript Derived From ESTs {Ensembl Human EST Transcript}(1) [Canonical(0)]; ENSESTT00000010211 Transcript Derived From ESTs {Ensembl Human EST Transcript}(1) [Canonical(0)]
GATGAACAGCAAAATGC	2	ENSESTT00000011461 Transcript Derived From ESTs {Ensembl Human EST Transcript}(1) [Canonical(0)]
CAATTCCACTTTACCCG	2	ENSESTT00000011756 Transcript Derived From ESTs {Ensembl Human EST Transcript}(-4) [Canonical(0)]
GCGGCTGTCGTCAATGC	2	ENSESTT00000013450 Transcript Derived From ESTs {Ensembl Human EST Transcript}(2) [Canonical(0)]
TACAGTCAGATCAACGG	2	ENSESTT00000013632 Transcript Derived From ESTs {Ensembl Human EST Transcript}(2) [Canonical(0)]; ENSESTT00000013634 Transcript Derived From ESTs {Ensembl Human EST Transcript}(2) [Canonical(0)]; ENSESTT00000013631 Transcript Derived From ESTs {Ensembl Human EST Transcript}(3) [Canonical(0)]; ENSESTT00000013633 Transcript Derived From ESTs {Ensembl Human EST Transcript}(3) [Canonical(0)]
CTGCCTACGGTGCTCAT	2	ENSESTT00000013976 Transcript Derived From ESTs {Ensembl Human EST Transcript}(2) [Canonical(0)]
TGATCGGCGAGCTAGAG	2	ENSESTT00000014830 Transcript Derived From ESTs {Ensembl Human EST Transcript}(4) [Canonical(0)]
CTGGAATTCCTGAGACC	2	ENSESTT00000015245 Transcript Derived From ESTs {Ensembl Human EST Transcript}(1) [Canonical(0)]
AGCGTCAACCTCACCCG	2	ENSESTT00000015844 Transcript Derived From ESTs {Ensembl Human EST Transcript}(1) [Canonical(0)]
GGGGACGCCACGGCTTC	2	ENSESTT00000017510 Transcript Derived From ESTs {Ensembl Human EST Transcript}(-3) [Canonical(0)]; ENSESTT00000017512 Transcript Derived From ESTs {Ensembl Human EST Transcript}(-3) [Canonical(0)]
TCGCGACTGATCGTGAA	2	ENSESTT00000018039 Transcript Derived From ESTs {Ensembl Human EST Transcript}(2) [Canonical(0)]
GACAGGAGTGGCTTTGG	2	ENSESTT00000018529 Transcript Derived From ESTs {Ensembl Human EST Transcript}(1) [Canonical(0)]
TTTCAAATCTGGAATTT	2	ENSESTT00000019274 Transcript Derived From ESTs {Ensembl Human EST Transcript}(2) [Canonical(0)]
CGGCGAAAGGACTCTGC	2	ENSESTT00000020426 Transcript Derived From ESTs {Ensembl Human EST Transcript}(3) [Canonical(0)]
CCAATTGCGTAAAGTGA	2	ENSESTT00000020508 Transcript Derived From ESTs {Ensembl Human EST Transcript}(1) [Canonical(0)]
GTCAGCAACAGGGGCAG	2	ENSESTT00000020588 Transcript Derived From ESTs {Ensembl Human EST Transcript}(-1) [Canonical(0)]
TCACGGTGACGTCAGTG	2	ENSESTT00000021022 Transcript Derived From ESTs {Ensembl Human EST Transcript}(-3) [Canonical(0)]; ENSESTT00000043618 Transcript Derived From ESTs {Ensembl Human EST Transcript}(-4) [Canonical(0)]
GACACCAAGCTGGAGGT	2	ENSESTT00000021486 Transcript Derived From ESTs {Ensembl Human EST Transcript}(2) [Canonical(0)]
CACACGTTCAATGCCCA	2	ENSESTT00000021945 Transcript Derived From ESTs {Ensembl Human EST Transcript}(4) [Canonical(0)]
CCGCAGCATCGTCAGGA	2	ENSESTT00000022195 Transcript Derived From ESTs {Ensembl Human EST Transcript}(4) [Canonical(0)]
ATTCTGGACGACGGGGG	2	ENSESTT00000022814 Transcript Derived From ESTs {Ensembl Human EST Transcript}(1) [Canonical(0)]
TTGGGAACCATATGAAA	2	ENSESTT00000022880 Transcript Derived From ESTs {Ensembl Human EST Transcript}(-4) [Canonical(0)]
CGTAAGAAGCGACTACT	2	ENSESTT00000023167 Transcript Derived From ESTs {Ensembl Human EST Transcript}(3) [Canonical(0)]
TGTCCGTTTATTTGTCT	2	ENSESTT00000024663 Transcript Derived From ESTs {Ensembl Human EST Transcript}(2) [Canonical(0)]
GTCCAGTTCGTGAGGCT	2	ENSESTT00000026207 Transcript Derived From ESTs {Ensembl Human EST Transcript}(1) [Canonical(0)]
GAATCATCCACAGGGAC	2	ENSESTT00000026455 Transcript Derived From ESTs {Ensembl Human EST Transcript}(1) [Canonical(0)]
AGATTCCAAGGCAAGAT	2	ENSESTT00000026555 Transcript Derived From ESTs {Ensembl Human EST Transcript}(1) [Canonical(0)]
GACGGTGCGATTCTGAA	2	ENSESTT00000026578 Transcript Derived From ESTs {Ensembl Human EST Transcript}(2) [Canonical(0)]
GCAATAGTGGCCTTTTA	2	ENSESTT00000026825 Transcript Derived From ESTs {Ensembl Human EST Transcript}(1) [Canonical(0)]
TCCCAGTCGCCCATCAG	2	ENSESTT00000027759 Transcript Derived From ESTs {Ensembl Human EST Transcript}(1) [Canonical(0)]
TCCGATTGCTCGAAGTG	2	ENSESTT00000029614 Transcript Derived From ESTs {Ensembl Human EST Transcript}(-1) [Canonical(0)]
GTCGCCGACATCTTGAA	2	ENSESTT00000030195 Transcript Derived From ESTs {Ensembl Human EST Transcript}(2) [Canonical(0)]
TTAAGGTTATCATAGCA	2	ENSESTT00000030718 Transcript Derived From ESTs {Ensembl Human EST Transcript}(1) [Canonical(0)]
GACACAGTTGATGATCT	2	ENSESTT00000030805 Transcript Derived From ESTs {Ensembl Human EST Transcript}(2) [Canonical(0)]
CCACTCGGATCCTCCTC	2	ENSESTT00000032126 Transcript Derived From ESTs {Ensembl Human EST Transcript}(-1) [Canonical(0)]
GCCATCGGCACCAGGTC	2	ENSESTT00000033287 Transcript Derived From ESTs {Ensembl Human EST Transcript}(1) [Canonical(0)]
GCTTAATTCATAACGTT	2	ENSESTT00000035472 Transcript Derived From ESTs {Ensembl Human EST Transcript}(1) [Canonical(0)]; ENSESTT00000035473 Transcript Derived From ESTs {Ensembl Human EST Transcript}(1) [Canonical(0)]
TAGATGGGGACAGAGAG	2	ENSESTT00000036131 Transcript Derived From ESTs {Ensembl Human EST Transcript}(-1) [Canonical(0)]; ENSESTT00000036133 Transcript Derived From ESTs {Ensembl Human EST Transcript}(-1) [Canonical(0)]
CAGCTACATTGAACCGG	2	ENSESTT00000036177 Transcript Derived From ESTs {Ensembl Human EST Transcript}(4) [Canonical(0)]
GCAGTCCTACTTTGACT	2	ENSESTT00000036646 Transcript Derived From ESTs {Ensembl Human EST Transcript}(1) [Canonical(0)]; ENSESTT00000036647 Transcript Derived From ESTs {Ensembl Human EST Transcript}(1) [Canonical(0)]
CACCCATACTGCCTGCC	2	ENSESTT00000039936 Transcript Derived From ESTs {Ensembl Human EST Transcript}(1) [Canonical(0)]
CTTGAATCAAAGTCCTT	2	ENSESTT00000040000 Transcript Derived From ESTs {Ensembl Human EST Transcript}(1) [Canonical(0)]
AAGTCGTCTCCTGCCTC	2	ENSESTT00000041607 Transcript Derived From ESTs {Ensembl Human EST Transcript}(3) [Canonical(0)]; ENSESTT00000041608 Transcript Derived From ESTs {Ensembl Human EST Transcript}(3) [Canonical(0)]
AAGCGTGTCTGGGACCG	2	ENSESTT00000042528 Transcript Derived From ESTs {Ensembl Human EST Transcript}(4) [Canonical(0)]
GGGCCGTGACGCTGTGG	2	ENSG00000013573 DEAD/H (ASP-GLU-ALA-ASP/HIS) BOX POLYPEPTIDE 11; DEAD/H BOX-11 (CHL1-RELATED HELICASE GENE-1); YEAST CHL1 HOMOLOG. [Source:RefSeq;Acc:NM_030655] {Ensembl Human Gene}(14) [Canonical(0)]
CTAGAGTGGTAAGACTG	2	ENSG00000013583 HEME BINDING PROTEIN 1. [Source:RefSeq;Acc:NM_015987] {Ensembl Human Gene}(-11) [Canonical(0)]
TTTCATAAGTTGACTCC	2	ENSG00000033178 {Ensembl Human Gene}(6) [Canonical(0)]
GCCAATTAGGACTTATC	2	ENSG00000036549 {Ensembl Human Gene}(-174) [Canonical(0)]
TCATCTGCTCTGAGGAT	2	ENSG00000047230 CYTIDINE TRIPHOSPHATE SYNTHASE II; CTP SYNTHETASE TYPE 2; UTP-AMMONIA LIGASE; CTP SYNTHETASE ISOFORM; CYTIDINE 5'-TRIPHOSPHATE SYNTHETASE 2. [Source:RefSeq;Acc:NM_019857] {Ensembl Human Gene}(-196) [Canonical(0)]
GCGTCTATCATAATGCT	2	ENSG00000053524 RHO FAMILY GUANINE-NUCLEOTIDE EXCHANGE FACTOR. [Source:RefSeq;Acc:NM_015078] {Ensembl Human Gene}(437) [Canonical(0)]
GGGGCCAGACACAGTGG	2	ENSG00000064545 {Ensembl Human Gene}(-48) [Canonical(0)]
CAGAGCTATTTTTTTTA	2	ENSG00000067715 SYNAPTOTAGMIN I (SYTI) (P65). [Source:SWISSPROT;Acc:P21579] {Ensembl Human Gene}(2277) [Canonical(0)]
ATGGTCAAGAGTGCGGG	2	ENSG00000078070 METHYLCROTONYL-COA CARBOXYLASE ALPHA CHAIN, MITOCHONDRIAL PRECURSOR (EC 6.4.1.4) (3-METHYLCROTONYL-COA CARBOXYLASE 1) (MCCASE ALPHA SUBUNIT) (3-METHYLCROTONYL-COA:CARBON DIOXIDE LIGASE ALPHA SUBUNIT). [Source:SWISSPROT;Acc:Q96RQ3] {Ensembl Human Gene}(70) [Canonical(0)]
CCCGGCGGATTTTTGTA	2	ENSG00000086475 SELENIDE,WATER DIKINASE 1 (EC 2.7.9.3) (SELENOPHOSPHATE SYNTHETASE 1) (SELENIUM DONOR PROTEIN 1). [Source:SWISSPROT;Acc:P49903] {Ensembl Human Gene}(46) [Canonical(0)]
CTTTATATTCATTTTGA	2	ENSG00000087095 NEMO-LIKE KINASE; LIKELY ORTHOLOG OF MOUSE NEMO LIKE KINASE. [Source:RefSeq;Acc:NM_016231] {Ensembl Human Gene}(197) [Canonical(0)]
GGCCGTATGCGACCCAG	2	ENSG00000088833 P47 PROTEIN ISOFORM A. [Source:RefSeq;Acc:NM_016143] {Ensembl Human Gene}(-24) [Canonical(0)]
AACTGCGGACTGAGGTG	2	ENSG00000091136 LAMININ BETA-1 CHAIN PRECURSOR (LAMININ B1 CHAIN). [Source:SWISSPROT;Acc:P07942] {Ensembl Human Gene}(-70) [Canonical(0)]
CAGGCGCTTCAGCCTAG	2	ENSG00000095713 CARTILAGE ACIDIC PROTEIN 1; CHONDROCYTE EXPRESSED PROTEIN 68 KDA CEP-68; ACIDIC SECRETED PROTEIN IN CARTILAGE. [Source:RefSeq;Acc:NM_018058] {Ensembl Human Gene}(239) [Canonical(0)]
ACGGAGACATCAGCTGC	2	ENSG00000099822 POTASSIUM/SODIUM HYPERPOLARIZATION-ACTIVATED CYCLIC NUCLEOTIDE-GATED CHANNEL 2 (BRAIN CYCLIC NUCLEOTIDE GATED CHANNEL 2) (BCNG-2). [Source:SWISSPROT;Acc:Q9UL51] {Ensembl Human Gene}(1) [Canonical(0)]
GATCTCCTTATAGGTTA	2	ENSG00000102271 KELCH-LIKE PROTEIN 4. [Source:SWISSPROT;Acc:Q9C0H6] {Ensembl Human Gene}(-383) [Canonical(0)]
CCTACACCCCAGAGATT	2	ENSG00000102900 {Ensembl Human Gene}(23) [Canonical(0)]
GTTTTACACGTATGAAT	2	ENSG00000103342 G1 TO S PHASE TRANSITION PROTEIN 1 HOMOLOG (GTP-BINDING PROTEIN GST1-HS). [Source:SWISSPROT;Acc:P15170] {Ensembl Human Gene}(160) [Canonical(0)]
GATGATCCAAGCAGCAG	2	ENSG00000105048 TROPONIN T, SLOW SKELETAL MUSCLE ISOFORMS (SLOW SKELETAL MUSCLE TROPONIN T). [Source:SWISSPROT;Acc:P13805] {Ensembl Human Gene}(13) [Canonical(0)]
CTGGAGGTTAGGGCAGG	2	ENSG00000105619 TCF3 (E2A) FUSION PARTNER (IN CHILDHOOD LEUKEMIA); AMIDA, PARTNER OF THE E2A. [Source:RefSeq;Acc:NM_013342] {Ensembl Human Gene}(-17) [Canonical(0)]
GGGTACCTTCTAAACTG	2	ENSG00000105972 {Ensembl Human Gene}(82) [Canonical(0)]
CAGATGGCCTTCGGCAG	2	ENSG00000107263 GUANINE NUCLEOTIDE-RELEASING FACTOR 2 (C3G PROTEIN) (CRK SH3-BINDING GNRP). [Source:SWISSPROT;Acc:Q13905] {Ensembl Human Gene}(219) [Canonical(0)]
CTTTTTACCCTGAAATG	2	ENSG00000109911 ELONGATION PROTEIN 4 HOMOLOG; PAX6 NEIGHBOR GENE; CHROMOSOME 11 OPEN READING FRAME 19. [Source:RefSeq;Acc:NM_019040] {Ensembl Human Gene}(1120) [Canonical(0)]
CTCCGTGAGCTGGTCTC	2	ENSG00000111371 AMINO ACID TRANSPORTER SYSTEM A1. [Source:RefSeq;Acc:NM_030674] {Ensembl Human Gene}(3) [Canonical(0)]
GCCATTGGCACAGGCCA	2	ENSG00000112167 {Ensembl Human Gene}(35) [Canonical(0)]
GACATTATCTGTGTGAA	2	ENSG00000112357 PEROXISOMAL TARGETING SIGNAL 2 RECEPTOR (PTS2 RECEPTOR) (PEROXIN-7). [Source:SWISSPROT;Acc:O00628] {Ensembl Human Gene}(358) [Canonical(0)]
AGCATCCACATACAGCT	2	ENSG00000112787 {Ensembl Human Gene}(30) [Canonical(0)]
TTTCGCCTACTAAACCT	2	ENSG00000118762 POLYCYSTIN 2 (AUTOSOMAL DOMINANT POLYCYSTIC KIDNEY DISEASE TYPE II PROTEIN) (POLYCYSTWIN) (R48321). [Source:SWISSPROT;Acc:Q13563] {Ensembl Human Gene}(178) [Canonical(0)]
TCCTTGCCACACAAATC	2	ENSG00000119772 DNA (CYTOSINE-5)-METHYLTRANSFERASE 3A (EC 2.1.1.37) (DNMT3A) (DNA METHYLTRANSFERASE HSAIIIA) (DNA MTASE HSAIIIA) (M.HSAIIIA). [Source:SWISSPROT;Acc:Q9Y6K1] {Ensembl Human Gene}(100) [Canonical(0)]
GGGCACTAAGCAGAGGG	2	ENSG00000120029 {Ensembl Human Gene}(1) [Canonical(0)]
TTCCCGCCACTTCAGTC	2	ENSG00000120699 EXOSOME COMPLEX EXONUCLEASE RRP43 (EC 3.1.13.-) (RIBOSOMAL RNA PROCESSING PROTEIN 43) (P9) (OPA-INTERACTING PROTEIN 2). [Source:SWISSPROT;Acc:Q96B26] {Ensembl Human Gene}(2) [Canonical(0)]
TGATAGCATATATCAGA	2	ENSG00000121481 RING FINGER PROTEIN 2. [Source:RefSeq;Acc:NM_007212] {Ensembl Human Gene}(3) [Canonical(0)]
TTGCGCTTACCAGAGGC	2	ENSG00000121570 {Ensembl Human Gene}(-18) [Canonical(0)]
CATCTCCAATATATGTA	2	ENSG00000122965 PROBABLE RNA-BINDING PROTEIN KIAA0682. [Source:SWISSPROT;Acc:Q9Y4C8] {Ensembl Human Gene}(-234) [Canonical(0)]
GCCACGGTCGCCTCGGG	2	ENSG00000125868 DESTRIN (ACTIN-DEPOLYMERIZING FACTOR) (ADF). [Source:SWISSPROT;Acc:P18282] {Ensembl Human Gene}(149) [Canonical(0)]
TGCTAAAGGAGAGAACC	2	ENSG00000126749 PROBABLE RIBOSOME BIOGENESIS PROTEIN NEP1 (C2F PROTEIN). [Source:SWISSPROT;Acc:Q92979] {Ensembl Human Gene}(4) [Canonical(0)]
TACGCCCTGTATCCACA	2	ENSG00000128656 N-CHIMAERIN (NC) (N-CHIMERIN) (ALPHA CHIMERIN) (A-CHIMAERIN). [Source:SWISSPROT;Acc:P15882] {Ensembl Human Gene}(-240) [Canonical(0)]
CTCAGGCGGGGATGTGT	2	ENSG00000128739 SMALL NUCLEAR RIBONUCLEOPROTEIN ASSOCIATED PROTEIN N (SNRNP-N) (SM PROTEIN N) (SM-N) (SMN) (SM-D) (TISSUE-SPECIFIC SPLICING PROTEIN). [Source:SWISSPROT;Acc:P14648] {Ensembl Human Gene}(184) [Canonical(0)]
ACTGAACTAGAAGAGAT	2	ENSG00000129235 {Ensembl Human Gene}(-10) [Canonical(0)]
GCTCACCGCGGCCTTGA	2	ENSG00000129315 CYCLIN T1 (CYCLIN T) (CYCT1). [Source:SWISSPROT;Acc:O60563] {Ensembl Human Gene}(47) [Canonical(0)]
GATACGGAGAGTGGTGA	2	ENSG00000131203 INDOLEAMINE 2,3-DIOXYGENASE (EC 1.13.11.42) (IDO) (INDOLEAMINE- PYRROLE 2,3-DIOXYGENASE). [Source:SWISSPROT;Acc:P14902] {Ensembl Human Gene}(68) [Canonical(0)]
GTCGGCTACCCCGAGGC	2	ENSG00000138085 APOPTOSIS RELATED PROTEIN APR-3; P18 PROTEIN. [Source:RefSeq;Acc:NM_016085] {Ensembl Human Gene}(1) [Canonical(0)]
TCTACCCTCGTGTTACC	2	ENSG00000138738 PR-DOMAIN ZINC FINGER PROTEIN 5. [Source:SWISSPROT;Acc:Q9NQX1] {Ensembl Human Gene}(815) [Canonical(0)]
AACATAACTTTGTTATT	2	ENSG00000139668 WD REPEAT- AND FYVE DOMAIN-CONTAINING PROTEIN 2; WD40 AND FYVE DOMAIN CONTAINING 2. [Source:RefSeq;Acc:NM_052950] {Ensembl Human Gene}(714) [Canonical(0)]
GTACACTTACTTTTGTG	2	ENSG00000140832 {Ensembl Human Gene}(19) [Canonical(0)]
TTTATCTGCGACCTTCC	2	ENSG00000141556 BETA-TUBULIN COFACTOR D. [Source:RefSeq;Acc:NM_005993] {Ensembl Human Gene}(-765) [Canonical(0)]
ACTAACAGTTACTACAG	2	ENSG00000143033 METAL-RESPONSE ELEMENT-BINDING TRANSCRIPTION FACTOR 2 (METAL-RESPONSE ELEMENT DNA-BINDING PROTEIN M96). [Source:SWISSPROT;Acc:Q9Y483] {Ensembl Human Gene}(-1) [Canonical(0)]
GTTGATAAACTATGAAA	2	ENSG00000145725 {Ensembl Human Gene}(66) [Canonical(0)]
CTCCTTCTAATCATTTG	2	ENSG00000149948 HIGH MOBILITY GROUP PROTEIN HMGI-C (HIGH MOBILITY GROUP AT-HOOK 2). [Source:SWISSPROT;Acc:P52926] {Ensembl Human Gene}(343) [Canonical(0)]
AGCGACCCAGAAGATGA	2	ENSG00000150076 {Ensembl Human Gene}(810) [Canonical(0)]
TATAGTACTGTCAGGAA	2	ENSG00000151718 BH3-ONLY MEMBER B PROTEIN. [Source:RefSeq;Acc:NM_024949] {Ensembl Human Gene}(108) [Canonical(0)]
ATCAGTCGCCAAGGAGG	2	ENSG00000152556 6-PHOSPHOFRUCTOKINASE, MUSCLE TYPE (EC 2.7.1.11) (PHOSPHOFRUCTOKINASE 1) (PHOSPHOHEXOKINASE) (PHOSPHOFRUCTO-1-KINASE ISOZYME A) (PFK-A) (PHOSPHOFRUCTOKINASE-M). [Source:SWISSPROT;Acc:P08237] {Ensembl Human Gene}(156) [Canonical(0)]; ENSG00000103733 ADAPTER-RELATED PROTEIN COMPLEX 3 BETA 2 SUBUNIT (BETA-ADAPTIN 3B) (AP-3 COMPLEX BETA-3B SUBUNIT) (BETA-3B-ADAPTIN) (NEURON-SPECIFIC V…
GTTTCCCCACTGGCCTC	2	ENSG00000153048 CALCIUM-REGULATED HEAT-STABLE PROTEIN (24KD); CALCIUM REGULATED HEAT STABLE PROTEIN 1 (24KD). [Source:RefSeq;Acc:NM_014316] {Ensembl Human Gene}(37) [Canonical(0)]
GACCCAAAACTCCGGCA	2	ENSG00000154227 {Ensembl Human Gene}(-197) [Canonical(0)]
TCAGTTCAATGGCTACC	2	ENSG00000157110 RNA-BINDING PROTEIN WITH MULTIPLE SPLICING (RBP-MS). [Source:SWISSPROT;Acc:Q93062] {Ensembl Human Gene}(-821) [Canonical(0)]
GTACAGTGTCGCGGAGC	2	ENSG00000162337 LOW DENSITY LIPOPROTEIN RECEPTOR-RELATED PROTEIN 5; LOW DENSITY LIPOPROTEIN RECEPTOR-RELATED PROTEIN 7; OSTEOPOROSIS PSEUDOGLIOMA SYNDROME. [Source:RefSeq;Acc:NM_002335] {Ensembl Human Gene}(558) [Canonical(0)]
CTTACTGACAAGATACA	2	ENSG00000163625 WD REPEAT AND FYVE DOMAIN CONTAINING 3 ISOFORM 1. [Source:RefSeq;Acc:NM_014991] {Ensembl Human Gene}(1041) [Canonical(0)]
AGTCTATTGATTTTAAC	2	ENSG00000163666 HOMEOBOX EXPRESSED IN ES CELLS 1 (HOMEOBOX PROTEIN ANF) (HANF). [Source:SWISSPROT;Acc:Q9UBX0] {Ensembl Human Gene}(-4) [Canonical(0)]
GGCGAGCTTCCTAACCG	2	ENSG00000163832 {Ensembl Human Gene}(82) [Canonical(0)]
TGAGGTATACATTGGTT	2	ENSG00000164237 {Ensembl Human Gene}(127) [Canonical(0)]; ENSG00000027075 PROTEIN KINASE C, ETA TYPE (EC 2.7.1.-) (NPKC-ETA) (PKC-L). [Source:SWISSPROT;Acc:P24723] {Ensembl Human Gene}(622) [Canonical(0)]
TAACAGTATACTTTACA	2	ENSG00000164989 {Ensembl Human Gene}(395) [Canonical(0)]
ATCGGTTGCCAAGGAGG	2	ENSG00000165406 CELLULAR MODULATOR OF IMMUNE RECOGNITION. [Source:RefSeq;Acc:NM_145021] {Ensembl Human Gene}(498) [Canonical(0)]; ENSG00000120594 TUMOR ENDOTHELIAL MARKER 7-RELATED PRECURSOR. [Source:RefSeq;Acc:NM_032812] {Ensembl Human Gene}(643) [Canonical(0)]; ENSG00000186439 {Ensembl Human Gene}(1300) [Canonical(0)]
GGGGACCACACCACTAG	2	ENSG00000165905 GLYCOSYLTRANSFERASE-LIKE 1B; ORTHOLOG OF MOUSE GLYCOSYLTRANSFERASE-LIKE 1B. [Source:RefSeq;Acc:NM_152312] {Ensembl Human Gene}(4) [Canonical(0)]
AGTCCAGTACTTTGGCC	2	ENSG00000166407 RHOMBOTIN-1 (CYSTEINE-RICH PROTEIN TTG-1) (T-CELL TRANSLOCATION PROTEIN 1) (LIM-ONLY PROTEIN 1). [Source:SWISSPROT;Acc:P25800] {Ensembl Human Gene}(55) [Canonical(0)]
CTCAATTCTAATTTGAA	2	ENSG00000169432 SODIUM CHANNEL, VOLTAGE-GATED, TYPE IX, ALPHA; SODIUM CHANNEL, VOLTAGE-GATED, TYPE IX, ALPHA POLYPEPTIDE. [Source:RefSeq;Acc:NM_002977] {Ensembl Human Gene}(377) [Canonical(0)]
CTACGCGTTTCAATGGT	2	ENSG00000170558 NEURAL-CADHERIN PRECURSOR (N-CADHERIN) (CADHERIN-2). [Source:SWISSPROT;Acc:P19022] {Ensembl Human Gene}(-3) [Canonical(0)]
CTAGACCTCCAGGTTAA	2	ENSG00000171126 POTASSIUM VOLTAGE-GATED CHANNEL SUBFAMILY G MEMBER 3 (POTASSIUM CHANNEL KV6.3) (KV10.1). [Source:SWISSPROT;Acc:Q8TAE7] {Ensembl Human Gene}(103) [Canonical(0)]
AGGGAACCCGATTCCCT	2	ENSG00000172752 {Ensembl Human Gene}(-156) [Canonical(0)]
TCCCGGCGCTCCTGGGG	2	ENSG00000172831 CARBOXYLESTERASE 2; INTESTINAL CARBOXYLESTERASE; LIVER CARBOXYLESTERASE-2. [Source:RefSeq;Acc:NM_003869] {Ensembl Human Gene}(-66) [Canonical(0)]
CCTCTTCAGTTTAGATC	2	ENSG00000173120 F-BOX AND LEUCINE-RICH REPEAT PROTEIN 11; F-BOX PROTEIN FBL11. [Source:RefSeq;Acc:NM_012308] {Ensembl Human Gene}(63) [Canonical(0)]
GCTGCGTTGTTGCTGAG	2	ENSG00000173894 CHROMOBOX PROTEIN HOMOLOG 2 (FRAGMENT). [Source:SWISSPROT;Acc:Q14781] {Ensembl Human Gene}(4) [Canonical(0)]
CTTCTGTTCGTAAGTTC	2	ENSG00000174827 PDZ DOMAIN CONTAINING 1. [Source:RefSeq;Acc:NM_002614] {Ensembl Human Gene}(-58) [Canonical(0)]; ENSG00000188127 {Ensembl Human Gene}(-60) [Canonical(0)]
AAGGGACTGTGCAGTCA	2	ENSG00000176049 {Ensembl Human Gene}(-398) [Canonical(0)]
TCCCCTCCTGCTTTTCT	2	ENSG00000176700 SCAN DOMAIN-CONTAINING PROTEIN 2. [Source:SWISSPROT;Acc:Q9GZW5] {Ensembl Human Gene}(8) [Canonical(0)]
CATAGGGGCCAGGTGCG	2	ENSG00000177548 FOS-RELATED ANTIGEN. [Source:RefSeq;Acc:NM_024816] {Ensembl Human Gene}(42) [Canonical(0)]
ATGTGTGGCTCCAGAGG	2	ENSG00000178234 GALNAC-T11; UDP-N-ACETYL-ALPHA-D-GALACTOSAMINE:POLYPEPTIDE N-ACETYLGALACTOSAMINYLTRANSFERASE 11. [Source:RefSeq;Acc:NM_022087] {Ensembl Human Gene}(-64) [Canonical(0)]
TTTCAGACCGAAGGGAA	2	ENSG00000179847 {Ensembl Human Gene}(155) [Canonical(0)]
CCGGCACTGTAAGGCCT	2	ENSG00000182118 {Ensembl Human Gene}(19) [Canonical(0)]
GGATTGAGGAGAATAAA	2	ENSG00000182508 LIPOMA HMGIC FUSION-PARTNER-LIKE. [Source:RefSeq;Acc:NM_178175] {Ensembl Human Gene}(106) [Canonical(0)]
GACCCAAAACTCCGGCG	2	ENSG00000183625 C-C CHEMOKINE RECEPTOR TYPE 3 (C-C CKR-3) (CC-CKR-3) (CCR-3) (CCR3) (CKR3) (EOSINOPHIL EOTAXIN RECEPTOR). [Source:SWISSPROT;Acc:P51677] {Ensembl Human Gene}(-73) [Canonical(0)]; ENSG00000128394 APOLIPOPROTEIN B MRNA EDITING ENZYME, CATALYTIC POLYPEPTIDE-LIKE 3F. [Source:RefSeq;Acc:NM_145298] {Ensembl Human Gene}(-116) [Canonical(0)]
CAAGCCTCTCCCAACAG	2	ENSG00000184207 {Ensembl Human Gene}(-4) [Canonical(0)]
CTCCTACTAGTAAATTT	2	ENSG00000184923 {Ensembl Human Gene}(-381) [Canonical(0)]
GAGCCCGGCGGGGACCA	2	ENSG00000184999 {Ensembl Human Gene}(-1225) [Canonical(0)]
ACTCGTTTGGCAGCAAC	2	ENSG00000185565 LIMBIC SYSTEM-ASSOCIATED MEMBRANE PROTEIN PRECURSOR (LSAMP). [Source:SWISSPROT;Acc:Q13449] {Ensembl Human Gene}(1234) [Canonical(0)]; ENSG00000186439 {Ensembl Human Gene}(1404) [Canonical(0)]
GCAGGGACTGCCCAGAA	2	ENSG00000186106 {Ensembl Human Gene}(-168) [Canonical(0)]
GGGACATTGTTCCCTGG	2	ENSG00000186572 BETA-DEFENSIN 107 (FRAGMENT). [Source:SPTREMBL;Acc:Q8IZN7] {Ensembl Human Gene}(-12) [Canonical(0)]
TCTCTTTAGCCTCCTTT	2	ENSG00000187446 {Ensembl Human Gene}(127) [Canonical(0)]; ENSG00000151348 EXOSTOSIN-2 (EC 2.4.1.224) (EC 2.4.1.225) (GLUCURONOSYL-N- ACETYLGLUCOSAMINYL-PROTEOGLYCAN/N-ACETYLGLUCOSAMINYL-PROTEOGLYCAN 4- ALPHA-N-ACETYLGLUCOSAMINYLTRANSFERASE) (PUTATIVE TUMOR SUPPRESSOR PROTEIN EXT2) (MULTIPLE EXOSTOSES PROTEIN 2). [Source:SWISSPROT;Acc:Q93063] {Ensembl Human Gene}(281) [Canonical(0)]
GCTTGTTCGGCAGCAAC	2	ENSG00000187784 {Ensembl Human Gene}(-183) [Canonical(0)]
GCCGGGGCAGTGACTGC	2	ENSG00000187954 {Ensembl Human Gene}(-7) [Canonical(0)]
GTATGGGCATCTGTAAC	2	ENSG00000196527 {Ensembl Human Gene}(1) [Canonical(0)]
ACGTGACATCAGAACAG	2	ENSG00000197993 {Ensembl Human Gene}(29) [Canonical(0)]
CAAGTGCAGCTGACTTT	2	ENSG00000198015 {Ensembl Human Gene}(158) [Canonical(0)]
TGAGTTACACTGTCCCT	2	ENSG00000198018 {Ensembl Human Gene}(70) [Canonical(0)]
GACAATTACGGAAAGAA	2	ENSG00000198112 {Ensembl Human Gene}(622) [Canonical(0)]
TCCCCCGCCGTCCTCCC	2	ENSG00000198487 {Ensembl Human Gene}(-157) [Canonical(0)]
TAGCTTCAGTACAGATT	2	ENSG00000198894 {Ensembl Human Gene}(43) [Canonical(0)]
ACGTCTCGAGTGTCCTC	2	ENST00000203556 GEM-INTERACTING PROTEIN. [Source:RefSeq;Acc:NM_016573] {Ensembl Human Transcript}(4) [Canonical(0)]
CTCACGATGACACAAAG	2	ENST00000217067 DJ781B1.3 (A NOVEL PROTEIN SIMILAR TO MYELOBLAST KIAA0237 PROTEIN AND RAT PROTEIN NIM2) (FRAGMENT). [Source:SPTREMBL;Acc:Q9H426] {Ensembl Human Transcript}(-4) [Canonical(0)]
CGGAACCGCCCTCTGCG	2	ENST00000235310 MITOTIC SPINDLE ASSEMBLY CHECKPOINT PROTEIN MAD2B (MAD2-LIKE 2) (HREV7). [Source:SWISSPROT;Acc:Q9UI95] {Ensembl Human Transcript}(6) [Canonical(0)]
TATTGTACGACTGGAGT	2	ENST00000250392 {Ensembl Human Transcript}(4) [Canonical(0)]
CCCACGGCATTGGTGAC	2	ENST00000252483 POLIOVIRUS RECEPTOR RELATED PROTEIN 2 PRECURSOR (HERPES VIRUS ENTRY MEDIATOR B) (HVEB) (NECTIN 2) (CD112 ANTIGEN). [Source:SWISSPROT;Acc:Q92692] {Ensembl Human Transcript}(-4) [Canonical(0)]
CGGCCATAATCTCCCCA	2	ENST00000262231 REGULATING SYNAPTIC MEMBRANE EXOCYTOSIS 2; RAB3 INTERACTING PROTEIN 3. [Source:RefSeq;Acc:NM_014677] {Ensembl Human Transcript}(-1) [Canonical(0)]; ENST00000329869 REGULATING SYNAPTIC MEMBRANE EXOCYTOSIS 2; RAB3 INTERACTING PROTEIN 3. [Source:RefSeq;Acc:NM_014677] {Ensembl Human Transcript}(-1) [Canonical(0)]; ENST00000339750 {Ensembl Human Transcript}(-1) [Canonical(0)]; ENST0000…
AATATAATGTAAGAAAA	2	ENST00000278319 ZINC FINGER PROTEIN 215 (BWSCR2 ASSOCIATED ZINC-FINGER PROTEIN 2) (BAZ 2). [Source:SWISSPROT;Acc:Q9UL58] {Ensembl Human Transcript}(3) [Canonical(0)]
GAATATGTACTTTTTGA	2	ENST00000278916 SERINE/THREONINE-PROTEIN KINASE CHK1 (EC 2.7.1.-). [Source:SWISSPROT;Acc:O14757] {Ensembl Human Transcript}(-1) [Canonical(0)]
CTCGGGACCCCCCGCGG	2	ENST00000319349 ADENOVIRUS E1A ENHANCER BINDING PROTEIN (E1A-F) (ETS TRANSLOCATION VARIANT 4) (FRAGMENT). [Source:SWISSPROT;Acc:P43268] {Ensembl Human Transcript}(8) [Canonical(0)]
GGATGAACAGGGAGGGT	2	ENST00000324932 NUCLEAR PORE COMPLEX PROTEIN NUP98 (NUCLEOPORIN NUP98) (98 KDA NUCLEOPORIN). [Source:SWISSPROT;Acc:P52948] {Ensembl Human Transcript}(-4) [Canonical(0)]; ENST00000359171 {Ensembl Human Transcript}(-4) [Canonical(0)]
AGGTCAGCTACAACTTT	2	ENST00000326047 KINESIN-LIKE 7; KINESIN-LIKE PROTEIN 2. [Source:RefSeq;Acc:NM_020242] {Ensembl Human Transcript}(-4) [Canonical(0)]; ENST00000359545 {Ensembl Human Transcript}(-4) [Canonical(0)]
AGATCGAGGTGATTGGC	2	ENST00000333046 {Ensembl Human Transcript}(4) [Canonical(0)]
CCCCGGGCGGCGGCGCC	2	ENST00000338644 {Ensembl Human Transcript}(-5) [Canonical(0)]
CAGATACTAGGTCCTAA	2	ENST00000339840 {Ensembl Human Transcript}(-4) [Canonical(0)]
CATAGCATAGAAGGAAA	2	ENST00000341068 {Ensembl Human Transcript}(27) [Canonical(0)]
GTTGAGGTCTGAGATTT	2	ENST00000342454 {Ensembl Human Transcript}(3) [Canonical(0)]; ENST00000347758 {Ensembl Human Transcript}(3) [Canonical(0)]
AGCTTAGAACATCGTTT	2	ENST00000360411 {Ensembl Human Transcript}(2) [Canonical(0)]; ENST00000354328 {Ensembl Human Transcript}(3) [Canonical(0)]; ENST00000354686 {Ensembl Human Transcript}(3) [Canonical(0)]; ENST00000355833 {Ensembl Human Transcript}(3) [Canonical(0)]; ENST00000357889 {Ensembl Human Transcript}(3) [Canonical(0)]; ENST00000359436 {Ensembl Human Transcript}(3) [Canonical(0)]
TGGTAAGGCTTTTGGTA	2	ENST00000360932 {Ensembl Human Transcript}(1) [Canonical(0)]
CCAACCACGCTGGCAAC	2	ENST00000361240 {Ensembl Human Transcript}(5) [Canonical(0)]
CCTCGAGGGCACCGCGG	2	Z99716 {GoldenPath}(712) [Canonical(0)]
AAAAGCCCTGAAGCAAA	2	No tag match
AAACGTAATGTTATTTC	2	No tag match
AAACTGGTTCCTGTTTT	2	No tag match
AAATAACCTGGACCTTA	2	No tag match
AAATACGGCCTAGACTC	2	No tag match
AAATTAGAGAAATGAAT	2	No tag match
AACAGTCCCCTCCCTAG	2	No tag match
AACCAGTGGTGCACCTG	2	No tag match
AACCCTCCAAACAACTA	2	No tag match
AACGGGGTAAGACGTGA	2	No tag match
AAGGGTACTGGGAAATT	2	No tag match
AATAAAACGCATTTTAT	2	No tag match
AATACGCACTTGGCAGA	2	No tag match
AATCTGTCTACTTTCTC	2	No tag match
AATTGCGTTAAGACTCT	2	No tag match
ACACTACCAGACTGCGA	2	No tag match
ACAGACAAGCTTGTTCT	2	No tag match
ACATTCCCCGCTAGGCT	2	No tag match
ACCCAGACAATTATACC	2	No tag match
ACCCTTGAGGCTAATAT	2	No tag match
ACCGAGTATTCAGCTCT	2	No tag match
ACCGCCCACACTCCACC	2	No tag match
ACCGGTCCGTTCAGCTG	2	No tag match
ACCTACAGCCGTTTTGT	2	No tag match
ACCTGCTCTAGACTGTT	2	No tag match
ACCTTTACCGTGTTAGC	2	No tag match
ACGACCACGAGCCGATC	2	No tag match
ACGCTGTAACACTGCGC	2	No tag match
ACGGCGGCAATCTTTTC	2	No tag match
ACGGGAGTAAGGGAGGG	2	No tag match
ACGTACCAAGTGAAGCA	2	No tag match
ACGTTAATAAAATAGGC	2	No tag match
ACGTTGCAGTATTTTTT	2	No tag match
ACTAGGGTCTATGAATA	2	No tag match
ACTCACAGGACACAGCC	2	No tag match
ACTGAAGCATCCACATT	2	No tag match
ACTGAGACTCTAACTAA	2	No tag match
ACTGTTAATTCCTCAAA	2	No tag match
ACTGTTAGCATACTGTT	2	No tag match
ACTTCCAAGGCAAAATC	2	No tag match
AGAATATCAATGATACT	2	No tag match
AGACTACCTGACCGTGA	2	No tag match
AGAGGTCAATCAAATAC	2	No tag match
AGATCGAAGTGCGGGAC	2	No tag match
AGCAGTGCTTCCAATGG	2	No tag match
AGCATTGAATATATTTG	2	No tag match
AGGAATGGATGATTTCT	2	No tag match
AGGACCATATTTGAGAC	2	No tag match
AGGCGATACAAGGAACT	2	No tag match
AGGTAAGGCTGCTCGGT	2	No tag match
AGGTTTATTCTAGGCAG	2	No tag match
AGTACTCAATCCAGTTT	2	No tag match
AGTACTCGAATCGTCCA	2	No tag match
AGTACTGCTTTAGTTAG	2	No tag match
AGTGTCATATCCACAAT	2	No tag match
AGTTAATGAAACCAAGA	2	No tag match
AGTTAGTCTCAGTGCCA	2	No tag match
AGTTTCAGCACAGTCAG	2	No tag match
AGTTTGACTATCTGACT	2	No tag match
ATACAAAGGGAATGTAA	2	No tag match
ATACCGATAATTAAGGA	2	No tag match
ATACCTGAAGATGAGTT	2	No tag match
ATACGGAGCAAGAACAC	2	No tag match
ATAGCTGATTAAAAGAA	2	No tag match
ATATAGATCGTGGATGT	2	No tag match
ATATATGAGCTACAGCT	2	No tag match
ATCATCGGTTCCACTGG	2	No tag match
ATCTAGAGTTTGTTTTC	2	No tag match
ATCTGACGCCCTCTTCT	2	No tag match
ATCTGGTAAGAGGACAG	2	No tag match
ATCTGTAGGTCAAATGG	2	No tag match
ATCTTCTGCGAGGAAGT	2	No tag match
ATCTTTACCCTCCCTTT	2	No tag match
ATCTTTCACCTTGATGC	2	No tag match
ATCTTTGATCTGGGCGA	2	No tag match
ATGATCAGCACAGCAGC	2	No tag match
ATGCCCGTTCTCTTGAT	2	No tag match
ATGGGCCGGAGAAGGAA	2	No tag match
ATGTATGCATTCGTTGT	2	No tag match
ATTACACAGTAAACACG	2	No tag match
ATTACTCCTACCTATCT	2	No tag match
ATTACTGTACACAGTAG	2	No tag match
ATTAGAGACAGGGGAGG	2	No tag match
ATTAGTTGGTGGAGCGA	2	No tag match
ATTATAGTACGGCTGTG	2	No tag match
ATTCGTAGTGGCCCTGT	2	No tag match
ATTGTCACACATTTTAC	2	No tag match
ATTTTCGTCAACTCTTT	2	No tag match
CAAACACCGCTGTAACC	2	No tag match
CAACAGAACCAAAGGGG	2	No tag match
CAACCACCGTTGTAACC	2	No tag match
CAACCGTACACTCTTCG	2	No tag match
CAACTATGGTGTCTGCA	2	No tag match
CAAGCACCGTTGTAACC	2	No tag match
CAAGCAGGGTACTTGAG	2	No tag match
CAAGTCCACCTTTGGGT	2	No tag match
CAATGGTAGCTTTTCTG	2	No tag match
CACAACCCGGTAGTTTT	2	No tag match
CACAATACGGTAGTTTT	2	No tag match
CACACCCCCGGGGGATG	2	No tag match
CACAGTCGCTGACGCAG	2	No tag match
CACCAGTGAGCTGGCTA	2	No tag match
CACGCCTCGTTTTCCCA	2	No tag match
CACGGGAATACCTATTT	2	No tag match
CACGGGCAGCTGCCCCT	2	No tag match
CACTCCCCATCCCTCCA	2	No tag match
CACTGACGAGAAACACT	2	No tag match
CACTTACAGAATTAAAG	2	No tag match
CAGAACGGTCTCAGAAC	2	No tag match
CAGAGACCATCAAGAAT	2	No tag match
CAGATATCACCACCTGG	2	No tag match
CAGGATTACTTTGATGG	2	No tag match
CAGGCCATCTGAAAAAA	2	No tag match
CAGGTTGCGGTTTGTGG	2	No tag match
CAGTAATAACGTGAAAC	2	No tag match
CAGTTATTGTCTTTGTT	2	No tag match
CAGTTGGTTATAAATTC	2	No tag match
CATAAGTGGCCCAGGGC	2	No tag match
CATACTGTGCTACCTTT	2	No tag match
CATCACAACAAACAGGC	2	No tag match
CATCACAGATTTGGGTG	2	No tag match
CATTAATAGGTGTTAAA	2	No tag match
CATTACTCGTCGTGAGA	2	No tag match
CATTCAAGGCCAGAGCT	2	No tag match
CATTCTGGTTGCTGAAA	2	No tag match
CCAAACCAAGCTAAACC	2	No tag match
CCAAATCTGCAGCAGGT	2	No tag match
CCACCAGACACAACCAG	2	No tag match
CCACGATCTTTCTACGG	2	No tag match
CCACGCTTTACTACTGT	2	No tag match
CCAGACTGCGTCCCTCC	2	No tag match
CCATCCTACCCCTGAGA	2	No tag match
CCCACGGGACGCACGGA	2	No tag match
CCCATTTATCGTAGACC	2	No tag match
CCCCACCTTAACTGATG	2	No tag match
CCCGATTTTCATTCTCA	2	No tag match
CCCGCCAGGGGCTAATG	2	No tag match
CCCTATGGACAGTCGCT	2	No tag match
CCCTTGTTCAAGCACCT	2	No tag match
CCGGCGGATGGAGACTT	2	No tag match
CCGGTACTGTGGGCTCC	2	No tag match
CCGTACAAACTATAAAT	2	No tag match
CCGTAGTCGTGGGAGTG	2	No tag match
CCGTCAGTCCTCTGGTC	2	No tag match
CCGTGTCCTCCCTGGGC	2	No tag match
CCTCGCCAAGTACTGCA	2	No tag match
CCTGACCGTTTCCCTGC	2	No tag match
CCTTACGGCTTACAAGG	2	No tag match
CCTTCCTGAGACTCGCT	2	No tag match
CGAACACCGTTGTAACC	2	No tag match
CGACAAAGAACTTCGGG	2	No tag match
CGACAGAGAGCCCCCAG	2	No tag match
CGAGCGTTTCCCTATGG	2	No tag match
CGAGGTGGGATTTGATA	2	No tag match
CGATATCTGTATTTCTT	2	No tag match
CGATCCCCTTCCTACCT	2	No tag match
CGATCTCATCATTTCCA	2	No tag match
CGATTGCGCTTCATCCT	2	No tag match
CGATTTGTACTTCTTAC	2	No tag match
CGCACATCAGTGACATC	2	No tag match
CGCACTCTTGGGAGGCG	2	No tag match
CGCAGAACGACTATACA	2	No tag match
CGCAGCGGTACGTGAGT	2	No tag match
CGCAGTATAGAGAAGCA	2	No tag match
CGCATAAAAGCAGGGCG	2	No tag match
CGCCCAAACGCCAAGAA	2	No tag match
CGCCGAGACACCATTCT	2	No tag match
CGCCGCGAGTGGCTACC	2	No tag match
CGCTACGTCGCCTCTTA	2	No tag match
CGGATGGGCCCGGTGTC	2	No tag match
CGGGACCCATAGTCTCA	2	No tag match
CGGGCAGGGCCCTCCCA	2	No tag match
CGGGGAGGCGGTGGGGT	2	No tag match
CGGGGGAGCGCGATAAG	2	No tag match
CGGTACAGAAGCAATCA	2	No tag match
CGGTTGGGGATATTCCT	2	No tag match
CGTCCATATCGGTTACT	2	No tag match
CGTGAAACGTTCTGTGT	2	No tag match
CGTTACTTGCTGTAAGG	2	No tag match
CTAGCCATCGTCACCAA	2	No tag match
CTAGGAGTCAGCTCTAC	2	No tag match
CTAGGCGGATTAGTTTA	2	No tag match
CTAGGGACACCACCACA	2	No tag match
CTAGGTGGGTTGGGCTT	2	No tag match
CTAGTATTTTTCCTATT	2	No tag match
CTATCATTTGTAATATG	2	No tag match
CTATCCCGTACCAATCC	2	No tag match
CTATGTGGGCTGTGTGA	2	No tag match
CTCACCGCCGTGCTTCA	2	No tag match
CTCCACGTCCACCCCAA	2	No tag match
CTCGAAAACTCTGACAG	2	No tag match
CTCGATTCCTACATTTT	2	No tag match
CTCGGAATACTTTCCTG	2	No tag match
CTCTCGCCCCTGCTTGC	2	No tag match
CTCTGATAGCTGCCTTT	2	No tag match
CTCTGCAATAGGATTTC	2	No tag match
CTGACATCTGAAAGAAG	2	No tag match
CTGAGCGGTTAGGGTCC	2	No tag match
CTGCTGGCGATATTCCT	2	No tag match
CTGGATACTATGTGTCT	2	No tag match
CTGGTCAAGAAGCAGGG	2	No tag match
CTGGTCGAGTTCTTCGC	2	No tag match
CTGTAATGACACCCAAG	2	No tag match
CTGTCCGTTAACGCTAC	2	No tag match
CTTAGAGTCAGTGAAGT	2	No tag match
CTTAGCTAAGACCTCAA	2	No tag match
CTTCCCCGAAACTTACC	2	No tag match
CTTCGAGAGTTCCAGCT	2	No tag match
CTTCTGATTAAATGAGT	2	No tag match
CTTGTCCCTCCCTCTCC	2	No tag match
CTTGTTAGACATAAATG	2	No tag match
CTTTCGAACTCTGACAG	2	No tag match
CTTTCGTGAGAGCTATA	2	No tag match
CTTTCTCACGTGCAGAA	2	No tag match
CTTTTGAGGCTGTAAGA	2	No tag match
GAACTCAATTGTATTTT	2	No tag match
GAAGGGGTCATCCCTGG	2	No tag match
GAAGGGTAACCATCATC	2	No tag match
GAATGCGGTTCCACTTT	2	No tag match
GACAAATGGCTGATGGA	2	No tag match
GACACCAATCTAATCTT	2	No tag match
GACATCGCTTACATCTA	2	No tag match
GACCTTTGATGGAACAG	2	No tag match
GACGATGCCTGTATTTT	2	No tag match
GACGCTGAGCTTCAGAT	2	No tag match
GACTAATTGGTATCGAT	2	No tag match
GACTTATCATTCTAACT	2	No tag match
GAGATCTGATACCGAGC	2	No tag match
GAGCCATCGAGCGCGAC	2	No tag match
GATACGCCGCTGAGGCG	2	No tag match
GATACGCTATTGGTTTT	2	No tag match
GATCATCGGTCCCACTG	2	No tag match
GATCTCCTCCATTCCTA	2	No tag match
GATGACAGCCTGAGATC	2	No tag match
GATGGCTAGTGTGCTAC	2	No tag match
GATTAGTCCAATAATTT	2	No tag match
GATTCAGTTGTCAAGTC	2	No tag match
GATTGCGAATATTTACC	2	No tag match
GCAAGACGTTCTTAAGT	2	No tag match
GCAATTAGTGTCAGACT	2	No tag match
GCACGGCCCAGGTTTAT	2	No tag match
GCCTATCGCAAGGCCCT	2	No tag match
GCCTGCCCCGTGTCCCC	2	No tag match
GCGCAGGAATCCAGAGC	2	No tag match
GCGCCAATCAATGCACG	2	No tag match
GCGCCCATCAATGCACG	2	No tag match
GCGCCCATCTCCGAGAG	2	No tag match
GCGGTCCATTTCAGACA	2	No tag match
GCGTAAAAGACATAAAG	2	No tag match
GCGTCCCGTACACAGAG	2	No tag match
GCGTTTTCTGATAACTC	2	No tag match
GCTACCGTGAGACAGCC	2	No tag match
GCTAGAGCTAGAATTTG	2	No tag match
GCTCCCGGTCTGTGCAG	2	No tag match
GCTCCGGCGAGAGAAAA	2	No tag match
GCTCGCTCAGTCAGTGC	2	No tag match
GCTCGGCGAGCCTCCCT	2	No tag match
GCTCTTGGGTAGCTTAG	2	No tag match
GCTGAATTCGGTGCAGC	2	No tag match
GCTGCGTGGTTCAACCA	2	No tag match
GCTTCACAACAAGTTAG	2	No tag match
GGAAGACGTCCTATGAG	2	No tag match
GGAATTTGTCCTTTTTG	2	No tag match
GGACATCGGTGATCAAA	2	No tag match
GGACATTACCAATTAGG	2	No tag match
GGACTTAAGGTTTCATC	2	No tag match
GGAGCGCCTCTGGAGCT	2	No tag match
GGATGAAAGGACAGTTA	2	No tag match
GGCATACTGCGGAGCCT	2	No tag match
GGCCTATACAGAATTTC	2	No tag match
GGCCTCGGTCTCGGCGG	2	No tag match
GGCGGCGGATGGAGACT	2	No tag match
GGCGTCGGCCTCGGCGG	2	No tag match
GGCTTCGGCCTTTTTGA	2	No tag match
GGGAAGAGCCTTGTGGG	2	No tag match
GGGACGCTGTCGTGGAC	2	No tag match
GGGACTTCATCCTGGGC	2	No tag match
GGGAGTGCATCCTAGGA	2	No tag match
GGGATTCGTACTTGAGA	2	No tag match
GGGGCATACAAATTAAT	2	No tag match
GGGTAACGTGGCTCCTC	2	No tag match
GGGTTCCCACTGCAGCC	2	No tag match
GGGTTCGTCTCTTTGGA	2	No tag match
GGTACACCGCTGTTGCA	2	No tag match
GGTACCTGTTATATTTT	2	No tag match
GGTACTCTAAAGTCATT	2	No tag match
GGTAGCTGACTGCTTTT	2	No tag match
GGTAGGGAGATGGAGCA	2	No tag match
GGTGACCCTCCTTGGGG	2	No tag match
GGTGCTTCATCTGTGGG	2	No tag match
GGTTGTACTCTGGGCAT	2	No tag match
GTAGATGCAGGGGAAAC	2	No tag match
GTAGCAATTTCCAAATC	2	No tag match
GTAGGACACTCAGTTAG	2	No tag match
GTATCATATTCACTTGA	2	No tag match
GTATTTGCCCTTTTTGA	2	No tag match
GTCAGTGACTCTTCAAG	2	No tag match
GTCCTTCGGAAAAGGCA	2	No tag match
GTCTCAAGAAACAAGCG	2	No tag match
GTCTGACTATGTAGGCC	2	No tag match
GTCTGCCGATGGCCAGA	2	No tag match
GTGACGCAGTCCCCTAT	2	No tag match
GTGATGTAGTGCCCAGA	2	No tag match
GTGCCGACCGGAGAGCG	2	No tag match
GTGCTGTACGGGCTGTC	2	No tag match
GTGTCTGACCAGTGGGG	2	No tag match
GTGTGCCAGCACCCTGA	2	No tag match
GTGTGCGGTATGGAAGA	2	No tag match
GTGTTCCCACAGGCTTT	2	No tag match
GTTACAGTGCTACGTCA	2	No tag match
GTTACTAACTACAGACC	2	No tag match
GTTCGACCGGGACCTGA	2	No tag match
GTTGTATATCTTGGAGA	2	No tag match
GTTTAGACTATCAGGCC	2	No tag match
TAAAACGGAATCCTCTC	2	No tag match
TAAAGCCCGGTAGCAGG	2	No tag match
TAACGTGGCAGCCAGCC	2	No tag match
TAACTCCCAAGAAAACA	2	No tag match
TAAGAGAGAAATAAAAT	2	No tag match
TAAGCATTGTTTGATAT	2	No tag match
TAATCGACCCAAACGTG	2	No tag match
TAATTAAGCCACATTTT	2	No tag match
TAATTATACCAAGGTCT	2	No tag match
TAATTTGGTTTTGGAAT	2	No tag match
TACCAATGACGGCGCGA	2	No tag match
TACCGCGTCACACTGGA	2	No tag match
TACCTAAGGTGAAAGAC	2	No tag match
TACGTACTACCTGCCCG	2	No tag match
TACGTCCGAGGGTGTCA	2	No tag match
TAGACGTTTGAACCAGT	2	No tag match
TAGATATGGTCAGATTT	2	No tag match
TAGCTACCGGACATTTT	2	No tag match
TAGCTACGGGACATTTT	2	No tag match
TAGGAGAGAGAATTAAA	2	No tag match
TAGTGACTGATTAAGCC	2	No tag match
TAGTGCCCGGGACTGTT	2	No tag match
TAGTTCGGCCCATCTCC	2	No tag match
TATAGTTCTGAAACCCC	2	No tag match
TATCCAGGGGATCTGAG	2	No tag match
TATCGAGCCCTGATTGC	2	No tag match
TATGAATGTCTGTTTAT	2	No tag match
TATGATCCCGTGGACTG	2	No tag match
TATGATGACGGATGCCT	2	No tag match
TATGATTTGCAGCGTCA	2	No tag match
TCAAGAGCGAAGGAATT	2	No tag match
TCACGTCTTAGTTGGCG	2	No tag match
TCAGAACGGCCCCTTGG	2	No tag match
TCAGGGTTCCTTGAAGG	2	No tag match
TCATCACGATGCAGCAA	2	No tag match
TCATCAGCAGGCCCGAG	2	No tag match
TCCACTTGTCACAGGAG	2	No tag match
TCCCAGATCAAGAGAGA	2	No tag match
TCCCCCTCCTCCCAAGG	2	No tag match
TCCCTTCGACAATGGCA	2	No tag match
TCCTAACTTAGGCTAAA	2	No tag match
TCGAATATAAGCCTAGT	2	No tag match
TCGAGACCGAGTCCCCA	2	No tag match
TCGCGTTAGGTAGTAGG	2	No tag match
TCGCTCACAAAAAAAAA	2	No tag match
TCGGATGTTAAGCCTAG	2	No tag match
TCGGCCCACCCAATCAA	2	No tag match
TCTATGCAAATAAAAGC	2	No tag match
TCTCGATGTCCTGATTT	2	No tag match
TCTTCACCGCTTTCATC	2	No tag match
TGAGCGTTCCCCTATGG	2	No tag match
TGAGGGCTGTGACTTCA	2	No tag match
TGATTGTAGATGTACCT	2	No tag match
TGCAACCACCACCCAGC	2	No tag match
TGCAATGGATGAATGTA	2	No tag match
TGCCACGGTCAGGTGTC	2	No tag match
TGCCACGTGCTGGAGCA	2	No tag match
TGCCTAACTATCGGGCT	2	No tag match
TGCCTCGGCGGGGCAGG	2	No tag match
TGCGGGGGGGTGGGGTC	2	No tag match
TGCGGGTGTCCAAGCAG	2	No tag match
TGCGTAGCTTTATTAGT	2	No tag match
TGCGTGTTAGCAGAGGT	2	No tag match
TGGACAAACTAAGTGGG	2	No tag match
TGGACCTATAAAATGAA	2	No tag match
TGGCACCGAGTGATTTC	2	No tag match
TGGCGTTCTCTCTTTTC	2	No tag match
TGGCTCCGAGCCCAGGG	2	No tag match
TGGGCGTGCTGACTGCC	2	No tag match
TGGTCGGGAAATTCCTC	2	No tag match
TGGTGGCAATGCTATTT	2	No tag match
TGTACGAAGTTATGCTA	2	No tag match
TGTCGCTAGGGAGGAAG	2	No tag match
TGTCTGACGCTGCTGAG	2	No tag match
TGTGGGGAGCCTGGTTT	2	No tag match
TGTTCGTGACAGGATCA	2	No tag match
TTAAAGCGTGCATTAGA	2	No tag match
TTAACTCAGTGTGTAGG	2	No tag match
TTAATCCCAGCTGTCAA	2	No tag match
TTACCTACCCTGCACTG	2	No tag match
TTACTGCTAGAAACCAA	2	No tag match
TTACTGCTAGAAACCAC	2	No tag match
TTACTGCTAGAAACCAG	2	No tag match
TTAGCTATGTCAAACAG	2	No tag match
TTATGGACCGAAGGAAG	2	No tag match
TTCAAAGCCTTATTATA	2	No tag match
TTCAGACCGAGGCTGGG	2	No tag match
TTCCCTTGCGTTCAGCC	2	No tag match
TTCCGGGTGGATAAGGC	2	No tag match
TTCGCTGAATATAACTC	2	No tag match
TTCGTTGATCCACCCCT	2	No tag match
TTCTGCCAACTGGCTGG	2	No tag match
TTGAAATTCGGTGCAGC	2	No tag match
TTGCCGTGACTGCTTTT	2	No tag match
TTGGTGCAGCATTCAGT	2	No tag match
TTGGTTCAATAATGGCC	2	No tag match
TTTACCGCTAAAAACCA	2	No tag match
TTTAGCGAGTGTTAGGT	2	No tag match
TTTAGGTACGTGGACTT	2	No tag match
GGCCAACTACTCTATCA	1	10092600 eukaryotic translation initiation factor 4gamma, 3 {Human Refseq}(7) [Canonical(0)]
CCGACGCCCTGTGTCAG	1	10190747 CEGP1 protein {Human Refseq}(14) [Canonical(0)]
GTGAAGGGTTTCTGATT	1	10442821 baculoviral IAP repeat-containing 6 {Human Refseq}(-3) [Canonical(0)]
AGGATGTGCCCTGGTGC	1	10862697 activin A type IIB receptor; activin A type IIB receptor precursor {Human Refseq}(7) [Canonical(0)]
TGGTGCATTTAGCTCAC	1	10863920 synapse-associated protein 102 {Human Refseq}(-1) [Canonical(0)]
CCGAGTCAAGAGCGCTT	1	10864040 myeloid/lymphoid or mixed-lineage leukemia 3 {Human Refseq}(42) [Canonical(0)]; 24586652 myeloid/lymphoid or mixed-lineage leukemia 3 {Human Refseq}(42) [Canonical(0)]
CACCTTTCGTCCCACCG	1	11072092 WD repeat domain 6 protein {Human Refseq}(18) [Canonical(0)]
CCAATGAGTTTGTGGTG	1	11072092 WD repeat domain 6 protein {Human Refseq}(27) [Canonical(0)]
GTGGCTATGTGTATACC	1	11072092 WD repeat domain 6 protein {Human Refseq}(30) [Canonical(0)]
AGACGGACTCAGAACCA	1	11321596 kinase insert domain receptor (a type IIIreceptor tyrosine kinase) {Human Refseq}(-26) [Canonical(0)]
TTTTTCCGACACTCCTG	1	11386196 forkhead box E3 {Human Refseq}(2) [Canonical(0)]
ATGAGCTCGAAGCACTT	1	11863151 jumonji, AT rich interactive domain 2 protein {Human Refseq}(-7) [Canonical(0)]
TAGCATATACTCAGTAG	1	12652942 MIS12 protein {Human MGC}(3) [Canonical(0)]
TCGCTCAGGTAGATGGG	1	12652952 protease, serine, 15 {Human MGC}(-12) [Canonical(0)]
GAGATCGTGGGCACCCA	1	12652986 activin A type IB receptor, isoform a precursor {Human MGC}(16) [Canonical(0)]; 26252116 activin A type IB receptor, isoform a precursor {Human MGC}(17) [Canonical(0)]
GGCGGCCCAATGCAGAG	1	12653022 single stranded DNA binding protein 4 {Human MGC}(12) [Canonical(0)]
GCCAAGACCGTGGCCTA	1	12653662 histone deacetylase 3 {Human MGC}(11) [Canonical(0)]
GCGGACGCGGCCAGTCA	1	12654120 mitochondrial carrier homolog 2 {Human MGC}(6) [Canonical(0)]
TAAGGGTCGTCTACGAT	1	12654242 selenophosphate synthetase {Human MGC}(-8) [Canonical(0)]; 39645634 selenophosphate synthetase {Human MGC}(-12) [Canonical(0)]
GTTCCTCTGTCCCGGGT	1	12654614 DnaJ (Hsp40) homolog, subfamily B, member 11, precursor {Human MGC}(-4) [Canonical(0)]
GATTAATCAACCTTAGA	1	12654666 transcriptional adaptor 2-like, isoform b {Human MGC}(4) [Canonical(0)]; 33991432 transcriptional adaptor 2-like, isoform a {Human MGC}(4) [Canonical(0)]
CCTGACCACTGGCAGGG	1	12654728 FLJ22169 protein {Human MGC}(10) [Canonical(0)]; 41350838 FLJ22169 protein {Human MGC}(10) [Canonical(0)]
AGCAACGATATTCCCTA	1	12654732 LOC63929 protein {Human MGC}(4) [Canonical(0)]
ATGGAGTTGTACAACAG	1	12654744 leucine carboxyl methyltransferase {Human MGC}(4) [Canonical(0)]; 33874134 leucine carboxyl methyltransferase {Human MGC}(4) [Canonical(0)]
CTCCGGCTAGGGGTCCG	1	12654852 SH3-domain GRB2-like 1 {Human MGC}(-8) [Canonical(0)]
ACTTAACGCATAGGAAA	1	12654926 hypothetical protein MGC5509 {Human MGC}(3) [Canonical(0)]
CTTCAGTTATACTGCAG	1	12803042 KIAA0804 protein {Human MGC}(-2) [Canonical(0)]
CGAATTCTTGCTTGAGG	1	12803564 FK506-binding protein 1B, isoform b {Human MGC}(4) [Canonical(0)]
GAGCAGATGTACACGCT	1	12803690 Rho guanine exchange factor 16 {Human MGC}(4) [Canonical(0)]; 30353992 ARHGEF16 protein {Human MGC}(4) [Canonical(0)]
ACTAAGGGGACAGGAGT	1	12804034 hypothetical protein MGC11266 {Human MGC}(4) [Canonical(0)]
GGCACGGCGAACTTGCG	1	12804130 carbohydrate (chondroitin 4) sulfotransferase 12 {Human MGC}(-2) [Canonical(0)]
AACTTGTTATCAAAACC	1	12804184 chromosome 18 open reading frame 8 {Human MGC}(5) [Canonical(0)]; 14249859 chromosome 18 open reading frame 8 {Human MGC}(5) [Canonical(0)]
CTTCCCTTATGCCCGGC	1	12804406 phosphoribosyl pyrophosphate synthetase 1 {Human MGC}(11) [Canonical(0)]
GATGTTGACAAAGTTGC	1	12804426 aldehyde dehydrogenase 1B1, precursor {Human MGC}(17) [Canonical(0)]
ATGGTTCGAGCTGCAGT	1	12804430 WW domain binding protein 11 {Human MGC}(15) [Canonical(0)]; 33991240 WW domain binding protein 11 {Human MGC}(15) [Canonical(0)]
TCCCGTTCAGGGTCTAC	1	12804616 membrane component, chromosome 11, surface marker 1 {Human MGC}(-14) [Canonical(0)]
TGCCAGCGAAACATTGC	1	12804910 hypothetical protein MGC2654 {Human MGC}(3) [Canonical(0)]
GCGCGCAGCGTACCCAG	1	12804974 hypothetical protein DKFZp762E1312 {Human MGC}(-11) [Canonical(0)]
GACGTAACGGCATCAAG	1	13027639 aminoadipate-semialdehyde synthase {Human Refseq}(-7) [Canonical(0)]
TACAACGAGTACCTCGA	1	13097677 chromosome 7 open reading frame 20 {Human MGC}(3) [Canonical(0)]
TCTTCTACGAAGACAGT	1	13097695 ubiquitin specific protease 14 {Human MGC}(-12) [Canonical(0)]
AGCGATTTGGTGAGTTT	1	13097761 leucine rich repeat and fibronectin type III domain containing 3 {Human MGC}(-1) [Canonical(0)]
TCCCACTGGAATCTCTT	1	13111698 coronin, actin binding protein, 2A {Human MGC}(-5) [Canonical(0)]; 33874400 coronin, actin binding protein, 2A {Human MGC}(-5) [Canonical(0)]
TACCAGGTCCCCAGGAT	1	13111970 lysosomal-associated protein transmembrane 4 alpha {Human MGC}(-3) [Canonical(0)]; 33875421 lysosomal-associated protein transmembrane 4 alpha {Human MGC}(-3) [Canonical(0)]
ACTGATCTCATTTTGCT	1	13112004 CNDP dipeptidase 2 (metallopeptidase M20 family) {Human MGC}(12) [Canonical(0)]; 33876114 CNDP dipeptidase 2 (metallopeptidase M20 family) {Human MGC}(12) [Canonical(0)]
GCACCAGTCTTCGTGGG	1	13186237 fibroblast growth factor receptor 1 isoform 5precursor; fibroblast growth factor receptor 1, isoform 5 {Human Refseq}(3) [Canonical(0)]; 13186240 fibroblast growth factor receptor 1 isoform 6precursor; fibroblast growth factor receptor 1, isoform 6 {Human Refseq}(3) [Canonical(0)]
AACTCCACGTTGCTACC	1	13186237 fibroblast growth factor receptor 1 isoform 5precursor; fibroblast growth factor receptor 1, isoform 5 {Human Refseq}(-4) [Canonical(0)]; 13186240 fibroblast growth factor receptor 1 isoform 6precursor; fibroblast growth factor receptor 1, isoform 6 {Human Refseq}(-4) [Canonical(0)]
CTTGCAGGTCTTTAGGA	1	13279034 zinc finger protein 435 {Human MGC}(-2) [Canonical(0)]
ATCCCGACAGCCCGTGG	1	13279250 wingless-type MMTV integration site family, member 6, precursor {Human MGC}(-2) [Canonical(0)]
AGGGTGGACTCCACTTT	1	13325123 24-dehydrocholesterol reductase {Human MGC}(-13) [Canonical(0)]; 33872235 24-dehydrocholesterol reductase {Human MGC}(-13) [Canonical(0)]
ATCAACCTGATGGACAT	1	13325123 24-dehydrocholesterol reductase {Human MGC}(25) [Canonical(0)]; 33872235 24-dehydrocholesterol reductase {Human MGC}(25) [Canonical(0)]
GTGGACCCACGCGTCAG	1	13325131 gap junction protein, beta 5 (connexin 31.1) {Human MGC}(-11) [Canonical(0)]
CTCAATGGTATATTGCA	1	13325185 KIAA1166 {Human MGC}(3) [Canonical(0)]
GGTAAGGGCAGTCAGAG	1	13375700 chromosome 10 open reading frame 76 {Human Refseq}(-9) [Canonical(0)]
GTCGTGGAACTCCTAAT	1	13436448 MARVEL domain containing 1 {Human MGC}(-6) [Canonical(0)]; 38512192 MARVEL domain containing 1 {Human MGC}(-6) [Canonical(0)]
CTAGGCAAGGCCCACCT	1	13477154 RAB3B, member RAS oncogene family {Human MGC}(3) [Canonical(0)]
GTATGGTTCCCGACGCC	1	13477162 MGC31957 protein {Human MGC}(-3) [Canonical(0)]; 20987369 MGC31957 protein {Human MGC}(-3) [Canonical(0)]
GTCGGCCATTCTAATAT	1	13514808 DEAD (Asp-Glu-Ala-Asp) box polypeptide 3,Y-linked {Human Refseq}(-7) [Canonical(0)]
GCAATCATAATTCTGCA	1	13528827 grancalcin, EF-hand calcium binding protein {Human MGC}(-4) [Canonical(0)]
AATGTACGAGTTGGCTT	1	13528833 ANAPC10 protein {Human MGC}(-4) [Canonical(0)]
AATAGTAGGAAATGAGA	1	13528914 geranylgeranyl diphosphate synthase 1 {Human MGC}(-1) [Canonical(0)]; 45709210 GGPS1 protein {Human MGC}(-1) [Canonical(0)]
ATTCCCTGCAAAAAACT	1	13529187 hypothetical protein MGC12466 {Human MGC}(-4) [Canonical(0)]
TCCAGCACATCAGAGGG	1	13529211 ING5 protein {Human MGC}(-1) [Canonical(0)]
CAGCAAGCACGACCTGC	1	13529298 SEC23B protein {Human MGC}(12) [Canonical(0)]; 13477148 Sec23 (S. cerevisiae) homolog B {Human MGC}(13) [Canonical(0)]
TCCAAATACAAACCTCA	1	13543553 hypothetical protein FLJ21168 {Human MGC}(4) [Canonical(0)]
GGTACACCAAGCCTGGG	1	13543990 pygopus 2 {Human MGC}(-12) [Canonical(0)]; 33991480 pygopus 2 {Human MGC}(-12) [Canonical(0)]
GCATCGGAGAAGGGCTT	1	13543993 ring finger protein 40, isoform 1 {Human MGC}(-14) [Canonical(0)]; 33869513 ring finger protein 40, isoform 1 {Human MGC}(-14) [Canonical(0)]; 33873413 ring finger protein 40, isoform 1 {Human MGC}(-14) [Canonical(0)]
GATGATCACGACCAGGA	1	13623668 HMBA-inducible {Human MGC}(5) [Canonical(0)]
GCGCTACCAGGCTCCTC	1	13879215 SRY-box 15 {Human MGC}(5) [Canonical(0)]
AAGGATCACAGAGTTCA	1	13929470 UDP-Gal:betaGlcNAc beta 1,4-galactosyltransferase 5 {Human Refseq}(18) [Canonical(0)]
ATATTCGGTCACTACTC	1	13937770 nucleoside-diphosphate kinase 7, isoform a {Human MGC}(-3) [Canonical(0)]
CCCCGAGCGGACTGCAT	1	13937919 riboflavin kinase {Human MGC}(8) [Canonical(0)]
CACCGGTCTGTCCCTGC	1	13938163 chromosome 11 open reading frame2 {Human MGC}(3) [Canonical(0)]; 14714782 chromosome 11 open reading frame2 {Human MGC}(3) [Canonical(0)]; 16924300 chromosome 11 open reading frame2 {Human MGC}(3) [Canonical(0)]
CTCCTGCCGCAGAGCAG	1	13938190 FLJ10305 protein {Human MGC}(3) [Canonical(0)]
GACTACAACCGCACCGA	1	13994189 frizzled 8 {Human Refseq}(13) [Canonical(0)]
CTGGGCACGCTCTGGCT	1	14042959 solute carrier family 4 member 11 {Human Refseq}(11) [Canonical(0)]
TCGCAGAATGGATACTT	1	14042959 solute carrier family 4 member 11 {Human Refseq}(21) [Canonical(0)]
ATATTCGATCATTTTTT	1	14149810 zinc finger, RAN-binding domain containing 3 {Human Refseq}(11) [Canonical(0)]
GCGAATCGGCTACAGCG	1	14196450 protocadherin gamma subfamily A, 11 isoform 2precursor; protocadherin gamma subfamily A, 11, isoform 2 {Human Refseq}(5) [Canonical(0)]; 14196449 protocadherin gamma subfamily A, 11 isoform 1precursor; protocadherin gamma subfamily A, 11, isoform 1 {Human Refseq}(16) [Canonical(0)]; 14196454 protocadherin gamma subfamily A, 11 isoform 3precursor; protocadherin gamma subfamily A, 11, isof…
AATAAGCCCTCAGATGG	1	14198175 NDUFV1 protein {Human MGC}(8) [Canonical(0)]; 40226242 NADH dehydrogenase (ubiquinone) flavoprotein 1, 51kDa {Human MGC}(8) [Canonical(0)]
GCTTAACATCAGAGTTG	1	14211918 solute carrier family 9, member 7 {Human Refseq}(2) [Canonical(0)]
ATTGCACGTATCAGGGT	1	14249867 phosphomannomutase 2 {Human MGC}(-4) [Canonical(0)]
CTTCACTGCGGGGAGGA	1	14249889 SPRY domain-containing SOCS box protein SSB-4 {Human MGC}(-7) [Canonical(0)]
GATAGTAGACCTGGTCC	1	14250088 peptidylprolyl isomerase E, isoform 1 {Human MGC}(-4) [Canonical(0)]; 38114641 peptidylprolyl isomerase E, isoform 1 {Human MGC}(-4) [Canonical(0)]
GGCACGACATCAGAACG	1	14250088 peptidylprolyl isomerase E, isoform 1 {Human MGC}(-7) [Canonical(0)]; 38114641 peptidylprolyl isomerase E, isoform 1 {Human MGC}(-7) [Canonical(0)]
TCCCTAAGGGGCAGCCT	1	14250105 arginase, type II, precursor {Human MGC}(9) [Canonical(0)]; 12655004 arginase, type II, precursor {Human MGC}(10) [Canonical(0)]; 20809780 arginase, type II, precursor {Human MGC}(10) [Canonical(0)]
ACCGGGGCGCAGCGGTC	1	14250457 secreted frizzled-related protein 2 {Human MGC}(-4) [Canonical(0)]
CGTCTTCGTGCCGTGTG	1	14250637 HLA-B associated transcript 4 {Human MGC}(7) [Canonical(0)]
CCCGCGAATTCAGAACG	1	14290550 phosphodiesterase 9A, isoform b {Human MGC}(11) [Canonical(0)]
GATCCGGTGTCTGGGAA	1	14318631 Unknown (protein for MGC:18133) {Human MGC}(-3) [Canonical(0)]
GCTTAGTGGCAAGCAAT	1	14495608 CTP synthase {Human MGC}(-3) [Canonical(0)]
GGCCGCACCGCCCTTTT	1	14495618 KIF26A protein {Human MGC}(3) [Canonical(0)]
GACCCTGATGCGGCTAG	1	14589894 cadherin 5, type 2; cadherin 5, type 2 preproprotein {Human Refseq}(13) [Canonical(0)]
ACGGTTAGTGTAAGAAA	1	14589945 protocadherin 11 Y-linked isoform c {Human Refseq}(-3) [Canonical(0)]; 21735589 protocadherin 11 X-linked isoform c {Human Refseq}(-3) [Canonical(0)]; 21735590 protocadherin 11 X-linked isoform d {Human Refseq}(-3) [Canonical(0)]
CCTTTATCGTACCTATT	1	14714577 acyl-Coenzyme A oxidase, isoform a {Human MGC}(11) [Canonical(0)]; 33870541 acyl-Coenzyme A oxidase, isoform a {Human MGC}(13) [Canonical(0)]
TCAATTTGGCAATCAAC	1	14714955 cAMP responsive element binding protein 1, isoform B {Human MGC}(-5) [Canonical(0)]
TCGGTAGATATATGGAA	1	14715065 FLJ25070 protein {Human MGC}(-6) [Canonical(0)]
GTAGTGCTTTGGTGGAG	1	14719432 leucine rich repeat containing 2 {Human Refseq}(7) [Canonical(0)]
GGTACATCCACCGCCTC	1	14790137 mitochondrial DNA-directed RNA polymerase; mitochondrial DNA-directed RNA polymeraseprecursor {Human Refseq}(-7) [Canonical(0)]
TATCGAAGCACATCAAA	1	14971410 tripartite motif-containing 33 protein {Human Refseq}(15) [Canonical(0)]; 14971412 tripartite motif-containing 33 protein {Human Refseq}(15) [Canonical(0)]
CGCAGAATGGTGGCCAC	1	15012104 cyclin D2 {Human MGC}(6) [Canonical(0)]
AACTTCTTCCGCTCCCA	1	15030034 phosphoglycerate dehydrogenase {Human MGC}(-6) [Canonical(0)]; 33875271 phosphoglycerate dehydrogenase {Human MGC}(-6) [Canonical(0)]; 33876073 phosphoglycerate dehydrogenase {Human MGC}(-6) [Canonical(0)]
CCGCCAGATCACTTCTA	1	15030187 chromosome 14 open reading frame 169 {Human MGC}(8) [Canonical(0)]
CCGCGTACATACTGGAG	1	15030205 olfactomedin 2 {Human MGC}(-9) [Canonical(0)]
AGGTGTGCATTTTTAAG	1	15055540 fibroblast growth factor 1 (acidic) isoform 2precursor; fibroblast growth factor 1, isoform 2 {Human Refseq}(-3) [Canonical(0)]; 15055544 fibroblast growth factor 1 (acidic) isoform 3precursor; fibroblast growth factor 1, isoform 3 {Human Refseq}(-3) [Canonical(0)]; 15055546 fibroblast growth factor 1 (acidic) isoform 1precursor; fibroblast growth factor 1, isoform 1 {Human Refseq}(-3) […
GATCGGGAATTTGCATT	1	15079444 hephaestin, isoform a {Human MGC}(19) [Canonical(0)]
AATCCATACATCATTCC	1	15079473 ITCH protein {Human MGC}(2) [Canonical(0)]
TCAGCGTCTCCTCCATC	1	15082329 CHFR protein {Human MGC}(-12) [Canonical(0)]
AACGACCCAGAATACCA	1	15082337 ring finger protein 31 {Human MGC}(4) [Canonical(0)]
GTTGCACGATTAGGAAC	1	15082444 BSCL2 protein {Human MGC}(5) [Canonical(0)]; 27371185 BSCL2 protein {Human MGC}(5) [Canonical(0)]; 33988872 BSCL2 protein {Human MGC}(5) [Canonical(0)]
AGATCTCCCACAGTTGG	1	15082508 arginyl aminopeptidase (aminopeptidase B) {Human MGC}(7) [Canonical(0)]; 37589001 arginyl aminopeptidase (aminopeptidase B) {Human MGC}(7) [Canonical(0)]
CCACGCGCGTCCCGGCC	1	15214477 RAP2B, member of RAS oncogene family {Human MGC}(9) [Canonical(0)]
ACTAGCCCGAGACCCTG	1	15214534 transmembrane 4 superfamily member 6 {Human MGC}(-5) [Canonical(0)]
GGACTACATCAGGCAAA	1	15214689 FAIM protein {Human MGC}(4) [Canonical(0)]
GTGACGAAGTCCTCGAA	1	15214838 PEF protein with a long N-terminal hydrophobic domain (peflin) {Human MGC}(-4) [Canonical(0)]; 38114776 PEF protein with a long N-terminal hydrophobic domain (peflin) {Human MGC}(-4) [Canonical(0)]
CCCACGCTCACTGACAA	1	15277596 NDST1 protein {Human MGC}(14) [Canonical(0)]
ACTCGGCTGGCCCTTCA	1	15489347 adenylate kinase 3 alpha like {Human MGC}(5) [Canonical(0)]
AGTCCAGGATGCCGGCG	1	15680268 KIAA1181 protein {Human MGC}(-8) [Canonical(0)]; 33873020 KIAA1181 protein {Human MGC}(-8) [Canonical(0)]
CATTGGTTCAGGACTTG	1	15778993 hypothetical protein MDS025 {Human MGC}(4) [Canonical(0)]; 18088482 hypothetical protein MDS025 {Human MGC}(4) [Canonical(0)]
AATAGTCGCCAGGCTTG	1	15778993 hypothetical protein MDS025 {Human MGC}(5) [Canonical(0)]; 18088482 hypothetical protein MDS025 {Human MGC}(5) [Canonical(0)]
CGGTCCCACGGGGGAAT	1	15812223 transcriptional regulating factor 1 isoform 2 {Human Refseq}(7) [Canonical(0)]; 15812221 transcriptional regulating factor 1 isoform 3 {Human Refseq}(8) [Canonical(0)]; 15812225 transcriptional regulating factor 1 isoform 1 {Human Refseq}(8) [Canonical(0)]
AGGGATAGCAGGTCGGT	1	15928906 cell cycle progression 2 protein, isoform 1 {Human MGC}(-3) [Canonical(0)]; 33874407 cell cycle progression 2 protein, isoform 1 {Human MGC}(-3) [Canonical(0)]
CAAGTCCTAGAGTTCTC	1	15928917 kinesin family member 2C {Human MGC}(-4) [Canonical(0)]; 33869332 kinesin family member 2C {Human MGC}(-4) [Canonical(0)]
GAGCTAGTGCCGCTGGA	1	15929012 ribosomal protein S6 kinase, 90kDa, polypeptide 1 {Human MGC}(17) [Canonical(0)]
GCCGGGGACCCGGGGGC	1	15929150 Ac-like transposable element {Human MGC}(20) [Canonical(0)]
ATATGGATCCTGTCCCA	1	15929550 uracil-DNA glycosylase, isoform UNG1 precursor {Human MGC}(-7) [Canonical(0)]; 34193323 uracil-DNA glycosylase, isoform UNG1 precursor {Human MGC}(-7) [Canonical(0)]
TTGATTCATATAATGGA	1	15930130 RNA helicase-related protein {Human MGC}(12) [Canonical(0)]
ACTTGGCAAACAGCAAA	1	16041693 makorin, ring finger protein, 2 {Human MGC}(15) [Canonical(0)]
ACGCAGTAATTGGAGAT	1	16041776 FLJ21963 protein {Human MGC}(-6) [Canonical(0)]; 33872044 FLJ21963 protein {Human MGC}(-6) [Canonical(0)]
TTCTTCAGCTCGGGTTT	1	16198466 MAP3K6 protein {Human MGC}(8) [Canonical(0)]
ATTTAGCTGGTTTCTCT	1	16306913 CXorf40 protein {Human MGC}(-2) [Canonical(0)]; 41389041 chromosome X open reading frame 40 {Human MGC}(-3) [Canonical(0)]
AATTAAACGTTTTGCCA	1	16307028 cullin 2 {Human MGC}(-12) [Canonical(0)]
GCGTCCACCTTCTGCGT	1	16357473 CDC42-binding protein kinase beta {Human Refseq}(-23) [Canonical(0)]
AACTTCTCCGAGGTATT	1	16445433 WD repeat domain 8 protein {Human Refseq}(4) [Canonical(0)]
GTTCCCCGTGGTGGCCC	1	16507203 ubiquitin-like, containing PHD and RING fingerdomains, 1 {Human Refseq}(2) [Canonical(0)]
CCGATGCTTCCCAGCAG	1	16579889 WD repeat domain 7 protein isoform 1 {Human Refseq}(-13) [Canonical(0)]; 16579891 WD repeat domain 7 protein isoform 2 {Human Refseq}(-13) [Canonical(0)]
GCCCCGTCACCTGGAGA	1	16741644 ets variant gene 4 (E1A enhancer binding protein, E1AF) {Human MGC}(-3) [Canonical(0)]
GCTACCCGGCGGCCAGG	1	16741775 KIAA1811 protein {Human MGC}(-7) [Canonical(0)]
ATAGGCGCTGGAGTCCC	1	16877145 LOC352909 protein {Human MGC}(-1) [Canonical(0)]; 39645281 LOC352909 protein {Human MGC}(-1) [Canonical(0)]
CTGCAACACCACAGTTT	1	16877304 GA binding protein transcription factor, beta subunit 2, isoform gamma 1 {Human MGC}(2) [Canonical(0)]
GCCATCGCTCACCTGGC	1	16877358 pannexin 1 {Human MGC}(6) [Canonical(0)]
GTTTGTCAACACTAGCG	1	16904380 LPS-responsive vesicle trafficking, beach andanchor containing {Human Refseq}(42) [Canonical(0)]
GACCTTCACCAGACCTA	1	16950653 cyclin A {Human Refseq}(3) [Canonical(0)]
CCTAAAGGCTTTCCCAC	1	17028376 LOC65243 protein {Human MGC}(-1) [Canonical(0)]
TTACACGAGGCAAGGGA	1	17389359 melanoma antigen, family A, 4 {Human MGC}(-1) [Canonical(0)]
CTTCAGTTATGTATGCT	1	17389409 NUFIP1 protein {Human MGC}(-1) [Canonical(0)]
GCTGACTCGACCTCCCT	1	17389470 isopentenyl-diphosphate delta isomerase 2 {Human MGC}(-4) [Canonical(0)]
ATCCTTAAGCTAATGGC	1	17389524 fetal globin inducing factor {Human MGC}(2) [Canonical(0)]
AGAAGACGAGCAAAAGA	1	17391007 URG4 protein {Human MGC}(4) [Canonical(0)]
GAGTTACAGAAGGTCTC	1	17441007 similar to 60S ribosomal protein L36 {Human Refseq}(3) [Canonical(0)]; 51459493 similar to ribosomal protein L36; 60S ribosomalprotein L36 {Human Refseq}(3) [Canonical(0)]
GGACAGGTTGAGAAGAT	1	17511776 BUB1 budding uninhibited by benzimidazoles 1 homolog beta {Human MGC}(-5) [Canonical(0)]
GAAAATCGGAACATTCT	1	17738307 frequenin homolog {Human Refseq}(-1) [Canonical(0)]
AACTTAGTTTTCTGTTC	1	17939410 transmembrane protein 14A {Human MGC}(-1) [Canonical(0)]
TCCCGAGAGGGCGCGAA	1	17939416 MIG12 protein {Human MGC}(-1) [Canonical(0)]; 39644847 MID1 interacting G12-like protein {Human MGC}(-1) [Canonical(0)]
GCCTAATCTTAACTAAT	1	17939454 thioredoxin-like 4A {Human MGC}(2) [Canonical(0)]; 33875918 thioredoxin-like 4A {Human MGC}(2) [Canonical(0)]
CAGTAGTCCAGCAAGAC	1	17939579 SEC24A protein {Human MGC}(-2) [Canonical(0)]
TCTCCGGTCCTGACAGC	1	18042708 beta-tubulin cofactor C {Human MGC}(-3) [Canonical(0)]; 19116209 beta-tubulin cofactor C {Human MGC}(-3) [Canonical(0)]
GTGTCGGCGGTTCCCTG	1	18042780 abhydrolase domain containing 8 {Human MGC}(9) [Canonical(0)]; 33871833 abhydrolase domain containing 8 {Human MGC}(9) [Canonical(0)]
GACCTAGGACCCTTGAA	1	18042945 gemin4 {Human MGC}(19) [Canonical(0)]
GCTTCTCCGAGTTCTTT	1	18044238 farnesyltransferase, CAAX box, beta {Human MGC}(13) [Canonical(0)]
CGCGTGATCAGCTGGAT	1	18088089 casein kinase 1, gamma 2 {Human MGC}(-6) [Canonical(0)]; 33870264 casein kinase 1, gamma 2 {Human MGC}(-6) [Canonical(0)]; 33870502 casein kinase 1, gamma 2 {Human MGC}(-6) [Canonical(0)]
CGTCTCTAGGAACTGGT	1	18088168 hypothetical protein MGC17301 {Human MGC}(2) [Canonical(0)]
AACCGATCCCTTCTCTC	1	18088506 twisted gastrulation {Human MGC}(16) [Canonical(0)]
CTTGGTCAATGCATTGA	1	18088992 SFXN1 protein {Human MGC}(-11) [Canonical(0)]; 38648663 sideroflexin 1 {Human MGC}(-11) [Canonical(0)]
CTATTGGACGATACAGC	1	18089284 KIAA0368 protein {Human MGC}(8) [Canonical(0)]
GCTACGAGAAGCACAGT	1	18089293 ovarian cancer overexpressed 1, isoform a {Human MGC}(9) [Canonical(0)]; 22137527 SLC35C2 protein {Human MGC}(9) [Canonical(0)]
ACAGTGGCCACTCCTGG	1	18105040 GRB2-associated binding protein 2 isoform b {Human Refseq}(29) [Canonical(0)]; 18105041 GRB2-associated binding protein 2 isoform a {Human Refseq}(29) [Canonical(0)]
TAGTGTCTTCTCACTTG	1	18203732 hypothetical protein BC006130 {Human MGC}(-6) [Canonical(0)]; 20071606 LOC93622 protein {Human MGC}(-6) [Canonical(0)]; 44890741 hypothetical protein BC006130 {Human MGC}(-6) [Canonical(0)]
GCGGGGATGGCGCTGGC	1	18203838 chromosome 14 open reading frame 147 {Human MGC}(6) [Canonical(0)]; 16877058 chromosome 14 open reading frame 147 {Human MGC}(7) [Canonical(0)]; 16877065 chromosome 14 open reading frame 147 {Human MGC}(7) [Canonical(0)]; 46250419 chromosome 14 open reading frame 147 {Human MGC}(9) [Canonical(0)]
ACTATTGGACTTAAATG	1	18254471 netrin receptor Unc5h4 {Human Refseq}(-2) [Canonical(0)]
CAGTGACCACAGAATTT	1	18254471 netrin receptor Unc5h4 {Human Refseq}(-3) [Canonical(0)]
GAGGGCGCTTCCCAGTA	1	18314566 myotubularin-related protein 9 {Human MGC}(6) [Canonical(0)]; 34193490 myotubularin-related protein 9 {Human MGC}(12) [Canonical(0)]
ACGCGGTAGATGGGGAT	1	18645154 branched chain keto acid dehydrogenase E1, alpha polypeptide {Human MGC}(-10) [Canonical(0)]; 37588966 branched chain keto acid dehydrogenase E1, alpha polypeptide {Human MGC}(-10) [Canonical(0)]; 39644571 branched chain keto acid dehydrogenase E1, alpha polypeptide {Human MGC}(-10) [Canonical(0)]
GACAATACTTCTGCTCG	1	18699721 Shroom-related protein {Human Refseq}(17) [Canonical(0)]
AAGAGGAAGCGCGCAGA	1	18860834 optic atrophy 1 isoform 4 {Human Refseq}(25) [Canonical(0)]; 18860840 optic atrophy 1 isoform 6 {Human Refseq}(25) [Canonical(0)]; 18860842 optic atrophy 1 isoform 7 {Human Refseq}(25) [Canonical(0)]; 18860844 optic atrophy 1 isoform 8 {Human Refseq}(25) [Canonical(0)]
GAGCAGCACGTGGAGAA	1	18959199 LATS, large tumor suppressor, homolog 2 {Human Refseq}(7) [Canonical(0)]
GCGCCGCTCTCGCTGCC	1	19263699 flightless I homolog {Human MGC}(-18) [Canonical(0)]
CTCGAATTACTTGCTTT	1	19264158 chromosome 4 open reading frame 15 {Human MGC}(-4) [Canonical(0)]; 38197277 chromosome 4 open reading frame 15 {Human MGC}(-4) [Canonical(0)]
TATACCCTGAAAGAACT	1	19264158 chromosome 4 open reading frame 15 {Human MGC}(-5) [Canonical(0)]; 38197277 chromosome 4 open reading frame 15 {Human MGC}(-5) [Canonical(0)]
CTAGGCTGCTCATTCTA	1	19343582 RAS-like family 11 member B {Human MGC}(6) [Canonical(0)]; 33875975 RAS-like family 11 member B {Human MGC}(6) [Canonical(0)]; 33876480 RAS-like family 11 member B {Human MGC}(6) [Canonical(0)]
CCTAGTCAGCCCATTTC	1	19343693 MAP7 protein {Human MGC}(-7) [Canonical(0)]
TTCCACACTGGTCCCCG	1	19343926 endothelial differentiation, lysophosphatidic acid G-protein-coupled receptor, 4 {Human MGC}(9) [Canonical(0)]
CACCGTCTACTGACACA	1	19353083 F-box only protein 30 {Human MGC}(-24) [Canonical(0)]
GTCTGTCTATCTCTTTC	1	19354089 secretory carrier membrane protein 5 {Human MGC}(9) [Canonical(0)]
GGAAAGGCTCAGACTGC	1	19387920 FLJ13909 protein {Human MGC}(-1) [Canonical(0)]; 33872061 FLJ13909 protein {Human MGC}(-1) [Canonical(0)]
ATGGCGTGGAAGGATGG	1	19684183 C4orf9 protein {Human MGC}(-1) [Canonical(0)]
CGCACGTAGTGGACCTG	1	19743918 protein tyrosine phosphatase, receptor type,sigma isoform 1 precursor; protein tyrosine phosphatase, receptor type,sigma, isoform 1 {Human Refseq}(-21) [Canonical(0)]; 19743922 protein tyrosine phosphatase, receptor type,sigma isoform 2 precursor; protein tyrosine phosphatase, receptor type,sigma, isoform 2 {Human Refseq}(-21) [Canonical(0)]
GCGCGGGGGGACGCCGG	1	19882240 DDM36 {Human Refseq}(24) [Canonical(0)]
GTGTTGTCCCGCTGAGA	1	19913359 transducin beta-like 1X {Human Refseq}(-6) [Canonical(0)]
ATCGTAAGGGAGAATGA	1	19923216 antigen identified by monoclonal antibody Ki-67 {Human Refseq}(5) [Canonical(0)]
GAATCCTCATTTTGGCT	1	19923286 AT-binding transcription factor 1 {Human Refseq}(-12) [Canonical(0)]
TCCCTCACATCCTTTGT	1	19923815 parvin, alpha {Human Refseq}(10) [Canonical(0)]
ATCTGATAGGGTTTGTG	1	19924166 mannosyl (beta-1,4-)-glycoproteinbeta-1,4-N-acetylglucosaminyltransferase {Human Refseq}(1) [Canonical(0)]
TAGGGGCGGATGAGTCG	1	19924298 FK506 binding protein 12-rapamycin associatedprotein 1 {Human Refseq}(-56) [Canonical(0)]
ATAGTGGAATGGAATGA	1	20071178 monocyte to macrophage differentiation-associated,, precursor {Human MGC}(-11) [Canonical(0)]
TACGTGGCGCTGCTGCC	1	20072533 signal transducer and activator of transcription 5A {Human MGC}(-14) [Canonical(0)]
TTAAGGGCATTTCAGTG	1	20143942 potassium channel, subfamily K, member 10isoform 1 {Human Refseq}(3) [Canonical(0)]; 20143943 potassium channel, subfamily K, member 10isoform 2 {Human Refseq}(3) [Canonical(0)]; 20143945 potassium channel, subfamily K, member 10isoform 3 {Human Refseq}(3) [Canonical(0)]
AAGTAATCCGGGCTAGT	1	20143978 ataxia telangiectasia and Rad3 related protein {Human Refseq}(43) [Canonical(0)]
GGTGTAATAGCTGAAGA	1	20336202 ataxia telangiectasia mutated protein isoform 1 {Human Refseq}(33) [Canonical(0)]
AACCTTAGCCGCTGTCA	1	20379717 hypothetical protein FLJ13798 {Human MGC}(2) [Canonical(0)]
CACACGGAAGCCGTGCT	1	20380209 KIAA1193 {Human MGC}(-2) [Canonical(0)]
CTTTAGGTGCAAGTGTG	1	20380223 hypothetical protein MGC40214 {Human MGC}(-3) [Canonical(0)]
GTACCTCTTGCGCTTCT	1	20381112 DUSP18 protein {Human MGC}(8) [Canonical(0)]
ATCTCATTATATCTGTA	1	20381223 FLJ14249 protein {Human MGC}(1) [Canonical(0)]
AATTAATTTCTCCTTTG	1	20546504 KIAA1957 {Human Refseq}(2) [Canonical(0)]
TCATATAGGAAGAATGG	1	20809627 leucine rich repeat containing 2 {Human MGC}(6) [Canonical(0)]
CAAAAGCCCCGCAGCCG	1	20810067 stanniocalcin 1 {Human MGC}(-9) [Canonical(0)]
CACGCCACAGTCACCGC	1	20810284 hypothetical protein MGC33839 {Human MGC}(-4) [Canonical(0)]
GCGGGGTCTTCGGGACG	1	20810375 C12orf10 protein {Human MGC}(3) [Canonical(0)]; 30704876 MYG1 protein {Human MGC}(3) [Canonical(0)]
ACCAGGGCTGCCTTTTT	1	20988274 sterile alpha motif domain containing 3 {Human MGC}(-5) [Canonical(0)]
GGGTACCTTGTGCCCAG	1	20988842 palmitoylated membrane protein 2 {Human MGC}(6) [Canonical(0)]
GATTCTCAGATGTTAGC	1	21040313 SON DNA-binding protein isoform B {Human Refseq}(27) [Canonical(0)]
AAGCTTGTGCTAGGGGC	1	21071036 BCL-6 interacting corepressor isoform 1 {Human Refseq}(6) [Canonical(0)]
CTCATCTCGGCTCCAGC	1	21166360 component of oligomeric golgi complex 8 {Human Refseq}(6) [Canonical(0)]
CAGAATCACATTCCTCA	1	21264564 AT rich interactive domain 1A (SWI- like)isoform a {Human Refseq}(14) [Canonical(0)]
GAATTCCGCTTCTGGAA	1	21264568 AT rich interactive domain 1A (SWI- like)isoform c {Human Refseq}(-20) [Canonical(0)]; 21264574 AT rich interactive domain 1A (SWI- like)isoform b {Human Refseq}(-21) [Canonical(0)]; 21264564 AT rich interactive domain 1A (SWI- like)isoform a {Human Refseq}(-28) [Canonical(0)]
AGCGTGGGCAACGTGAA	1	21264595 centaurin delta 2 isoform b {Human Refseq}(17) [Canonical(0)]; 21264596 centaurin delta 2 isoform a {Human Refseq}(17) [Canonical(0)]
GGCACCTTGACCTTACT	1	21264601 laminin alpha 5 {Human Refseq}(-11) [Canonical(0)]
GACCTGCGAGAGGCTTT	1	21264601 laminin alpha 5 {Human Refseq}(18) [Canonical(0)]
TTCTACACTGGCACCCG	1	21265063 a disintegrin-like and metalloprotease(reprolysin type) with thrombospondin type 1 motif, 17; a disintegrin-like and metalloprotease(reprolysin type) with thrombospondin type 1 motif, 17preproprotein {Human Refseq}(-5) [Canonical(0)]
GTAGCGTTTGAAATCAT	1	21265171 MCPH1 protein {Human MGC}(2) [Canonical(0)]
TTCGCCATTTTAGGGAT	1	21361115 chondroitin sulfate proteoglycan 2 (versican); versican V0 core protein {Human Refseq}(-3) [Canonical(0)]
TATGAGCGGGAACTGGA	1	21361721 kinesin family member 13A {Human Refseq}(17) [Canonical(0)]
GGATGTCCCTCACACCT	1	21361899 hypothetical protein MDS018 {Human Refseq}(-1) [Canonical(0)]
GACGTGTTTGATGCCTA	1	21362051 carbohydrate (N-acetylglucosamine 6-O)sulfotransferase 5 {Human Refseq}(7) [Canonical(0)]; 6912305 carbohydrate (N-acetylglucosamine 6-O)sulfotransferase 5 {Human Refseq}(7) [Canonical(0)]; 52851439 carbohydrate (N-acetylglucosamine 6-O)sulfotransferase 6 {Human Refseq}(13) [Canonical(0)]
AGGCGAAACAAAGAAGT	1	21410080 praja 2, RING-H2 motif containing {Human MGC}(14) [Canonical(0)]
CCGTTGACCCAGAGATC	1	21410191 growth differentiation factor 3, precursor {Human MGC}(3) [Canonical(0)]
CGGTAGCGGTGGGGGCT	1	21411469 C21orf2 protein {Human MGC}(-4) [Canonical(0)]
TCACGCTTCCTTGAGCA	1	21450860 attractin isoform 1 {Human Refseq}(15) [Canonical(0)]
TCTACACATCAAGTGCC	1	21536329 DEAD (Asp-Glu-Ala-Asp) box polypeptide 6 {Human Refseq}(-3) [Canonical(0)]
TTCGACTTGCGCCGACC	1	21594208 osteoblast differentiation promoting factor protein {Human MGC}(5) [Canonical(0)]
CCCTTAGGTGGACGGCA	1	21595081 RCOR3 protein {Human MGC}(-3) [Canonical(0)]
CTATCCAGATACAATGC	1	21595410 TMEM18 protein {Human MGC}(-6) [Canonical(0)]
GAGTGTTGACTTCAGGG	1	21595410 TMEM18 protein {Human MGC}(-7) [Canonical(0)]
AGCGCCTCGGGCGTACT	1	21595429 sec1 family domain containing 2 {Human MGC}(11) [Canonical(0)]; 18088931 sec1 family domain containing 2 {Human MGC}(15) [Canonical(0)]
GCTGCGCAGCGGGCTGG	1	21595454 C16orf44 protein {Human MGC}(8) [Canonical(0)]; 21707317 chromosome 16 open reading frame 44 {Human MGC}(10) [Canonical(0)]
ACCCCTTGAGGGACAGG	1	21618651 4-aminobutyrate aminotransferase, precursor {Human MGC}(-13) [Canonical(0)]; 33874525 4-aminobutyrate aminotransferase, precursor {Human MGC}(-13) [Canonical(0)]
AATCTGTAATTCTTTTA	1	21619185 Bardet-Biedl syndrome 7 protein, isoform b {Human MGC}(-6) [Canonical(0)]
TCTGAGAGTAAAGCCAA	1	21706489 KLHL3 protein {Human MGC}(8) [Canonical(0)]
ATGCGCTGCTCTGCCCC	1	21706734 hypothetical protein MGC35083 {Human MGC}(-4) [Canonical(0)]
TGCAATGCATACAAAAC	1	21707828 chromosome 9 open reading frame 41 {Human MGC}(-2) [Canonical(0)]
TTCTACAGCCGCATTTA	1	21717806 unknown MGC21654 product {Human Refseq}(-3) [Canonical(0)]
AAGGGTACAAACAGTCT	1	21735571 epithelial cell transforming sequence 2 oncogeneprotein {Human Refseq}(-3) [Canonical(0)]
TTCGACATCCTCAAGAC	1	21956638 ankyrin repeat and BTB (POZ) domain containing2 {Human Refseq}(8) [Canonical(0)]
ATATGGTTCCTTGTTCC	1	22035623 phosphatidate cytidylyltransferase 1 {Human Refseq}(4) [Canonical(0)]
GCCACAATCCCCAGCTG	1	22035652 apolipoprotein L2 {Human Refseq}(2) [Canonical(0)]; 22035654 apolipoprotein L2 {Human Refseq}(2) [Canonical(0)]
GCTGGTATACTTAGTTG	1	22095364 RAN binding protein 17 {Human Refseq}(16) [Canonical(0)]
GCTTGCGGCCGGTTTGC	1	22095366 centrosome protein Cep63 {Human Refseq}(16) [Canonical(0)]
CTTCTACGATATAAAGT	1	22202627 programmed cell death 8 isoform 1 {Human Refseq}(4) [Canonical(0)]; 22202628 programmed cell death 8 isoform 2 {Human Refseq}(4) [Canonical(0)]; 22202630 programmed cell death 8 isoform 3 {Human Refseq}(4) [Canonical(0)]
TATCTAAAGTAAAATAG	1	22209023 hypothetical protein FLJ38973 {Human MGC}(5) [Canonical(0)]
TTTGGCTCCCATAATAA	1	22268136 brix domain containing 1 {Human MGC}(4) [Canonical(0)]
GCGGAGAACTTCACCGC	1	22296883 family with sequence similarity 11, member A {Human Refseq}(-15) [Canonical(0)]
ATGTCCGTCCCCAGCTG	1	22477274 phospholipase A2, group VI {Human MGC}(-1) [Canonical(0)]; 30354668 PLA2G6 protein {Human MGC}(-1) [Canonical(0)]
GAACAGCCGATATTTTC	1	22477310 parathyroid hormone receptor 2, precursor {Human MGC}(-19) [Canonical(0)]
TTTACCCGCGAGGACAA	1	22477431 ZNF462 protein {Human MGC}(12) [Canonical(0)]
GATACAGTCAACCACCC	1	22477669 hypothetical protein FLJ32675 {Human MGC}(-7) [Canonical(0)]
GCTCACCGAGCCACTGC	1	22478065 hydroxysteroid (11-beta) dehydrogenase 2 {Human MGC}(-5) [Canonical(0)]; 40352985 hydroxysteroid (11-beta) dehydrogenase 2 {Human MGC}(-5) [Canonical(0)]
CTCATCATAGCCAGCCA	1	22538463 proteasome beta 2 subunit {Human Refseq}(-4) [Canonical(0)]
GGTGGGACGTTCTGGGC	1	22547199 zinc finger protein of the cerebellum 3 {Human Refseq}(-23) [Canonical(0)]
TTCATCTCCGCCAGCGG	1	22547202 zinc finger protein of the cerebellum 5 {Human Refseq}(5) [Canonical(0)]
CCCCGGGCGACTGCACT	1	22547222 tolloid-like 2 {Human Refseq}(28) [Canonical(0)]
AGGGCTGTCGTGTGCGC	1	22547226 lethal giant larvae homolog 1 {Human Refseq}(4) [Canonical(0)]
AGCTTCGGCAACAGGAT	1	22748754 hypothetical protein FLJ33817 {Human Refseq}(10) [Canonical(0)]
ACCACGAGGGTAGCCAG	1	22748818 hypothetical protein FLJ37953 {Human Refseq}(-7) [Canonical(0)]
CAACTCTCCCCAGCCCT	1	22749620 G-protein coupled receptor 114 {Human MGC}(11) [Canonical(0)]
GGCCCTATCATCGTCCC	1	22902368 KIAA0182 protein {Human MGC}(14) [Canonical(0)]
AATTTAGGCCAATTATG	1	23097312 hypothetical protein FLJ39075 {Human Refseq}(8) [Canonical(0)]
CCTGAGACTCCCTATGT	1	23200009 Williams Beuren syndrome chromosome region 21isoform 4 {Human Refseq}(5) [Canonical(0)]
TGGACTCCGAGTTACTG	1	23271201 cytidine triphosphate synthase II {Human MGC}(19) [Canonical(0)]
AAGCCAACCGTCCCGAG	1	23271977 FLJ12505 protein {Human MGC}(11) [Canonical(0)]; 30354002 hypothetical protein FLJ12505 {Human MGC}(14) [Canonical(0)]; 31753066 FLJ12505 protein {Human MGC}(18) [Canonical(0)]
GTAACTGGAGAGACCAA	1	23273211 KIAA1576 protein {Human MGC}(15) [Canonical(0)]
GTTCGCTCTTACCCATC	1	23273401 chromosome 10 open reading frame 89 {Human MGC}(-1) [Canonical(0)]
CCAGCTGCGCCCTCTTT	1	23273439 KIAA0296 gene product {Human MGC}(34) [Canonical(0)]
ATCCAGAGTCCAGAGGC	1	23273454 EVER1 protein {Human MGC}(5) [Canonical(0)]; 33879921 EVIN1 {Human MGC}(5) [Canonical(0)]
GGGTGATTGTGTGGGGG	1	23273501 Similar to tyrosine kinase, non-receptor, 1 {Human MGC}(-7) [Canonical(0)]
TAATGTCCCAGCCTCAG	1	23273506 hypothetical protein FLJ25067 {Human MGC}(-1) [Canonical(0)]
AGCAATCATTCCATTCG	1	23273584 fucosyltransferase 9 (alpha (1,3) fucosyltransferase) {Human MGC}(4) [Canonical(0)]
AGATTCGTCTTTTAAAA	1	23273629 adaptor-related protein complex 1, gamma 1 subunit {Human MGC}(-3) [Canonical(0)]
TTTTCAAGCATCATTTA	1	23308504 hypothetical protein FLJ32112 {Human Refseq}(11) [Canonical(0)]
GGAGTCGAGCTGCTGAC	1	23308690 BTB (POZ) domain containing 9 {Human Refseq}(-1) [Canonical(0)]
TCAACATACGGCTGCAG	1	23468316 Est1p-like protein B {Human MGC}(12) [Canonical(0)]
GGCGACCGCAGCGGGCA	1	23510399 pantothenate kinase 1 isoform alpha {Human Refseq}(20) [Canonical(0)]
GTCAGCTCGCCTCTCAA	1	23592219 G protein-coupled receptor 26 {Human Refseq}(16) [Canonical(0)]
AACGTGGCTGATGCCAC	1	24081023 amyloid beta A4 precursor protein-binding, family B, member 2 {Human MGC}(15) [Canonical(0)]
TAGATCGTGGGGACAGA	1	24081078 guanine nucleotide binding protein (G protein), alpha 14 {Human MGC}(1) [Canonical(0)]
GACCGTCAGTGGCTGGA	1	24234749 interleukin enhancer binding factor 3 isoform a {Human Refseq}(15) [Canonical(0)]
GGAGCGACTCTGAGAGT	1	24308176 hypothetical protein FLJ10006 {Human Refseq}(5) [Canonical(0)]
GCCCGCGCACGCCAGGA	1	24475588 BCL2 binding component 3 {Human Refseq}(6) [Canonical(0)]
GACTGTGCGCTGCAGGC	1	24586687 ankyrin repeat and SOCS box-containing protein16 {Human Refseq}(9) [Canonical(0)]
ATCGTCTTCCGTCTCAG	1	24660360 NPAS1 protein {Human MGC}(4) [Canonical(0)]
ACCATTCCGTACCAGCC	1	24980782 poly(rC) binding protein 1 {Human MGC}(9) [Canonical(0)]
GTCGCATCGGGGGGGCA	1	24980825 ring finger protein 44 {Human MGC}(-18) [Canonical(0)]; 38969937 ring finger protein 44 {Human MGC}(-18) [Canonical(0)]
ATGCTAGCCAGCAAAGA	1	24981010 JAK2 protein {Human MGC}(4) [Canonical(0)]
CAGTCCACTGTCCAGCT	1	25121959 patched {Human Refseq}(21) [Canonical(0)]
AACGGAGATGTACCTTT	1	25777616 chromodomain protein, Y chromosome-like isoforma {Human Refseq}(-6) [Canonical(0)]; 25777618 chromodomain protein, Y chromosome-like isoformb {Human Refseq}(-6) [Canonical(0)]
CTAAACAATGCTCAACC	1	25955634 transportin 1 {Human MGC}(10) [Canonical(0)]
ACTCCTCAACACTGGAT	1	25955665 caldesmon 1, isoform 2 {Human MGC}(-5) [Canonical(0)]
GCAACAACTAAACGACC	1	26080430 hypothetical protein FLJ12735 {Human Refseq}(6) [Canonical(0)]
ACTTGGGCTCGCTTACC	1	26190613 pleckstrin homology domain containing, family Kmember 1 {Human Refseq}(-4) [Canonical(0)]
CCCAACATCGTGCTGTT	1	26251732 phosphoribosyl pyrophosphate synthetase 2 {Human MGC}(10) [Canonical(0)]
GAGACCTAGTATCCCTT	1	26667242 eyes absent 3 isoform a {Human Refseq}(1) [Canonical(0)]
AACGGCCACGTGCACGA	1	26996781 RAS-like, family 10, member B {Human MGC}(5) [Canonical(0)]
ACCTACAAGGGTGAAGT	1	26996800 polymerase (RNA) III (DNA directed) (155kD) {Human MGC}(10) [Canonical(0)]
GCAAGGCTCAGACTTTT	1	27262621 neuron navigator 1 {Human Refseq}(19) [Canonical(0)]
GTCACACCCGGTGCAGA	1	27371237 BFSP1 protein {Human MGC}(2) [Canonical(0)]
TCCCACAGTACATTTAT	1	27436888 protein O-fucosyltransferase 1 isoform 1; protein O-fucosyltransferase 1 isoform 1precursor {Human Refseq}(-11) [Canonical(0)]
TCCAAAGGCTAATAGAT	1	27436958 ALMS1 {Human Refseq}(25) [Canonical(0)]
CGGTCGTCGAGGCGGCG	1	27436991 potassium voltage-gated channel, subfamily G,member 3 isoform 1 {Human Refseq}(-12) [Canonical(0)]; 27436992 potassium voltage-gated channel, subfamily G,member 3 isoform 2 {Human Refseq}(-12) [Canonical(0)]
CCTCGTGACCCAGGGGT	1	27437020 calcium/calmodulin-dependent protein kinasekinase 2 beta isoform 5 {Human Refseq}(-3) [Canonical(0)]
CCCGTGTCAACTACATA	1	27469549 DHX33 protein {Human MGC}(-7) [Canonical(0)]
TCACGTGGCTGAAAAAT	1	27469555 putative neuronal cell adhesion molecule {Human MGC}(5) [Canonical(0)]; 45501301 putative neuronal cell adhesion molecule {Human MGC}(5) [Canonical(0)]
CTGTAGTCCGCAGAGCC	1	27469814 TLE3 protein {Human MGC}(-8) [Canonical(0)]; 34783361 TLE3 protein {Human MGC}(-8) [Canonical(0)]
GCAAGCTCGGGAAACTA	1	27503141 NEDD9 interacting protein with calponin homology and LIM domains {Human MGC}(12) [Canonical(0)]; 31419729 NEDD9 interacting protein with calponin homology and LIM domains {Human MGC}(12) [Canonical(0)]
GCTAGCCACCCTGCTGG	1	27693123 cadherin 3, type 1, preproprotein {Human MGC}(-9) [Canonical(0)]
TTGGAGACGTCAGTATA	1	27694443 DNA cytosine methyltransferase 3 alpha, isoform a {Human MGC}(-5) [Canonical(0)]
AGCTGAGGGAGAGGGAG	1	27696779 LYK5 protein {Human MGC}(4) [Canonical(0)]
CTCGCCGCTCCGGCCGC	1	27765098 sialyltransferase 4B {Human Refseq}(-17) [Canonical(0)]
CCCTCCACAGGGGACTC	1	27808641 {Human Refseq}(1) [Canonical(0)]
GCTCCAGTCCCTGTCAC	1	27881483 rotavirus X protein associated with NSP3 {Human Refseq}(-3) [Canonical(0)]
CGCTCTGGGAAAGGTGG	1	27881483 rotavirus X protein associated with NSP3 {Human Refseq}(9) [Canonical(0)]
TGCTGTAGTTTGGAATT	1	27886519 nuclear factor of activated T-cells 5 isoform a {Human Refseq}(15) [Canonical(0)]; 27886521 nuclear factor of activated T-cells 5 isoform c {Human Refseq}(15) [Canonical(0)]; 27886522 nuclear factor of activated T-cells 5 isoform b {Human Refseq}(15) [Canonical(0)]; 27886523 nuclear factor of activated T-cells 5 isoform a {Human Refseq}(15) [Canonical(0)]
GCCCCAATGAATCAAGA	1	27886525 nuclear factor of activated T-cells 5 isoform a {Human Refseq}(6) [Canonical(0)]; 27886519 nuclear factor of activated T-cells 5 isoform a {Human Refseq}(30) [Canonical(0)]; 27886521 nuclear factor of activated T-cells 5 isoform c {Human Refseq}(30) [Canonical(0)]; 27886522 nuclear factor of activated T-cells 5 isoform b {Human Refseq}(30) [Canonical(0)]; 27886523 nuclear factor of activ…
AAGTTCGGCATTTCCAT	1	28204825 zinc finger CCCH type domain containing 7 {Human MGC}(-3) [Canonical(0)]
CACGACCACTACTTGGA	1	28279345 carbohydrate (chondroitin) synthase 1 {Human MGC}(17) [Canonical(0)]
CGGTTCCCTGAACTCTC	1	28279800 Similar to nitrilase 1 {Human MGC}(10) [Canonical(0)]
GCTTTGCGGGCAATAGA	1	28376641 UDP-N-acetylglucosamine:a-1,3-D-mannosidebeta-1,4-N-acetylglucosaminyltransferase IV {Human Refseq}(9) [Canonical(0)]
ACTTGATGGAGAGTTTC	1	28376641 UDP-N-acetylglucosamine:a-1,3-D-mannosidebeta-1,4-N-acetylglucosaminyltransferase IV {Human Refseq}(-9) [Canonical(0)]
GGTCCGGCAGAGGGCAG	1	28422683 MGC13272 protein {Human MGC}(4) [Canonical(0)]
CACGCATCACCCCCTCG	1	28466996 discs large homolog 5 {Human Refseq}(9) [Canonical(0)]
CCGGGATCGCTTCCTTG	1	28559062 DNA cytosine-5 methyltransferase 3 beta isoform3 {Human Refseq}(9) [Canonical(0)]; 28559059 DNA cytosine-5 methyltransferase 3 beta isoform1 {Human Refseq}(10) [Canonical(0)]; 28559060 DNA cytosine-5 methyltransferase 3 beta isoform2 {Human Refseq}(10) [Canonical(0)]; 28559064 DNA cytosine-5 methyltransferase 3 beta isoform6 {Human Refseq}(10) [Canonical(0)]
CACACCCAAGTCAGAAG	1	28703739 hypothetical protein MGC51025 {Human MGC}(1) [Canonical(0)]
CATTGCTTAGCAAAGGG	1	28703921 trafficking protein particle complex 6B {Human MGC}(-5) [Canonical(0)]
GCTTTTTCCGCTGGATT	1	28839170 protein kinase C, gamma {Human MGC}(4) [Canonical(0)]
ATGCCCAGCGCGCCCAC	1	28839528 potassium channel, subfamily K, member 12 {Human MGC}(-1) [Canonical(0)]
CTGCGGGACCACAATAG	1	28872749 dual oxidase 1 precursor {Human Refseq}(14) [Canonical(0)]; 28872750 dual oxidase 1 precursor {Human Refseq}(14) [Canonical(0)]
GAGCTCGAGTTCAAGTT	1	28981411 PTPRF protein {Human MGC}(10) [Canonical(0)]
GAGAGATCGAAGCGGCC	1	28981411 PTPRF protein {Human MGC}(-23) [Canonical(0)]
CCAATCCCATAGCCCTT	1	29029594 glutamate receptor KA1; glutamate receptor KA1 precursor {Human Refseq}(-1) [Canonical(0)]
TACTCGTCGTAGAGCAG	1	29436362 RFX1 protein {Human MGC}(-4) [Canonical(0)]
GGGCCCGCCCAGTGCCT	1	29501806 kinesin light chain 2-like isoform a {Human Refseq}(-2) [Canonical(0)]
CACCTCAGGCACATTGT	1	29558021 protein phosphatase 1B isoform 2 {Human Refseq}(-12) [Canonical(0)]
GCCCGATTGGCTACTGA	1	29791420 PKP4 protein {Human MGC}(-13) [Canonical(0)]
GGGATACGGTCCAGAAC	1	29791531 esophageal cancer associated protein {Human MGC}(16) [Canonical(0)]; 34193714 MGC16824 protein {Human MGC}(16) [Canonical(0)]; 37590498 esophageal cancer associated protein {Human MGC}(16) [Canonical(0)]
TGCAAGTCCATACATCA	1	29792015 timeless homolog {Human MGC}(-17) [Canonical(0)]
ATTGATGCAGTTCTAGA	1	29792159 TIP120 protein {Human MGC}(12) [Canonical(0)]
GAAACCTTTACCAACTT	1	29792242 damage-specific DNA binding protein 1 {Human MGC}(15) [Canonical(0)]; 33874415 damage-specific DNA binding protein 1 {Human MGC}(15) [Canonical(0)]; 34193856 damage-specific DNA binding protein 1 {Human MGC}(15) [Canonical(0)]
ATGTGCTTGGGCCCACC	1	29826333 protein phosphatase 1F {Human Refseq}(15) [Canonical(0)]
TACAGAGATAACAAGTT	1	29893551 transient receptor potential cation channel,subfamily M, member 7 {Human Refseq}(-33) [Canonical(0)]
AGGACCCGTCTTTTTGC	1	29893810 junctophilin 2 isoform 1 {Human Refseq}(6) [Canonical(0)]
GACTCGGGCCGGGACTT	1	30046471 phospholipase C, delta 1 {Human MGC}(14) [Canonical(0)]
GTTTCTAGAAGTGCCTC	1	30046990 hypothetical protein FLJ11164 {Human MGC}(4) [Canonical(0)]
CGGAGCACATCGAGACC	1	30353788 topoisomerase (DNA) III alpha {Human MGC}(12) [Canonical(0)]
AAGACCCTACACTACTT	1	30354002 hypothetical protein FLJ12505 {Human MGC}(10) [Canonical(0)]
AGATTTGCGGAAGTGAC	1	30354272 kinesin family member 23, isoform 2 {Human MGC}(13) [Canonical(0)]
GGTATGAGGGCATTGCA	1	30410721 fucosyltransferase 8 isoform b {Human Refseq}(-4) [Canonical(0)]; 30410723 fucosyltransferase 8 isoform a {Human Refseq}(-4) [Canonical(0)]; 30410725 fucosyltransferase 8 isoform a {Human Refseq}(-4) [Canonical(0)]; 30410727 fucosyltransferase 8 isoform a {Human Refseq}(-4) [Canonical(0)]; 30410729 fucosyltransferase 8 isoform c {Human Refseq}(-4) [Canonical(0)]
TCCGGAGATGAAGCTCT	1	30411066 oligodendrocyte transcription factor 3 {Human MGC}(-12) [Canonical(0)]
CTAGATAGTCTACGAGA	1	30581115 SRY-box 11 {Human Refseq}(-1) [Canonical(0)]
ATCTCGCACCCGGACAC	1	30795197 LIM homeobox protein 5 {Human Refseq}(2) [Canonical(0)]
CGCGTCATCCAGGTGTG	1	30795197 LIM homeobox protein 5 {Human Refseq}(4) [Canonical(0)]
TTCGATGTGATTCGGAC	1	30842828 PHD finger protein 12 {Human Refseq}(-3) [Canonical(0)]
ATCCTAGAGAACTGCAG	1	30851197 chromosome 9 open reading frame 60 {Human MGC}(15) [Canonical(0)]
GTCAATGGGTTGGCTGG	1	30962845 phosphofurin acidic cluster sorting protein 1 {Human MGC}(-13) [Canonical(0)]; 46255818 phosphofurin acidic cluster sorting protein 1 {Human MGC}(-13) [Canonical(0)]
CCCACGAGCTGGATGAC	1	31127084 ephrin receptor EphB4, precursor {Human MGC}(-6) [Canonical(0)]
CTCATCGGCGTCAACCA	1	31317254 neuroligin 2 {Human Refseq}(16) [Canonical(0)]
GGCACCGTCAGCTCCAG	1	31317306 proprotein convertase subtilisin/kexin type 9; proprotein convertase subtilisin/kexin type 9preproprotein {Human Refseq}(18) [Canonical(0)]
GAATCCCGGCCCCTCAG	1	31317306 proprotein convertase subtilisin/kexin type 9; proprotein convertase subtilisin/kexin type 9preproprotein {Human Refseq}(6) [Canonical(0)]
CCCGTTCAGTACGAAGG	1	31340578 IQ motif containing G {Human Refseq}(3) [Canonical(0)]
ACGAGAGGGAACACCCT	1	31340617 protein kinase, DNA-activated, catalyticpolypeptide {Human Refseq}(17) [Canonical(0)]
ATCCGCAGCAAGCTGAA	1	31340617 protein kinase, DNA-activated, catalyticpolypeptide {Human Refseq}(24) [Canonical(0)]
TACGAGTTCAGCCAGTG	1	31341960 tuberoinfundibular 39 residue protein precursor {Human Refseq}(-2) [Canonical(0)]
CAATCAGGTCCTTGAGG	1	31377467 dedicator of cytokinesis 2 {Human Refseq}(-11) [Canonical(0)]
ATCAACCTGAGGCGGCG	1	31377696 glycosyltransferase 25 domain containing 1 {Human Refseq}(17) [Canonical(0)]
ATCACGTGTATTTGGAT	1	31377836 hypothetical protein FLJ21901 {Human Refseq}(7) [Canonical(0)]
GACGAAACGGAAAAACT	1	31542774 hypothetical protein FLJ35220 {Human Refseq}(-7) [Canonical(0)]
AGGATCTATAAGTACCA	1	31543180 hypothetical protein MGC3265 {Human Refseq}(8) [Canonical(0)]
TCTTGGATCAATGGAAT	1	31565121 SPTAN1 protein {Human MGC}(25) [Canonical(0)]
AGCCAGGCCGAGCTGTC	1	31565811 similar to ankyrin-repeat protein Nrarp {Human MGC}(2) [Canonical(0)]
AGGCATCCGCGTGGCTG	1	31566375 guanine nucleotide binding protein (G protein), gamma 7 {Human MGC}(5) [Canonical(0)]
CGGTCGGGGAAGACAGG	1	31657108 zinc finger protein 282 {Human Refseq}(-12) [Canonical(0)]
CTCTATCTCCTTCACAC	1	31742486 kinesin family member 3B {Human Refseq}(-33) [Canonical(0)]
ATATAGTTTCATCATAC	1	31742533 ets variant gene 1 {Human Refseq}(-1) [Canonical(0)]
TCTAGGACCAGGAGTCA	1	32129211 zinc finger protein 434 {Human Refseq}(2) [Canonical(0)]
ACTGAGGTAGCTTCCAG	1	32189356 muscle RAS oncogene homolog {Human Refseq}(8) [Canonical(0)]
GAGTTCCTGTCTTCCAG	1	32306519 fms-related tyrosine kinase 1 (vascularendothelial growth factor/vascular permeability factorreceptor) {Human Refseq}(15) [Canonical(0)]
GCATATAGCACGCAGCC	1	32449792 STK16 protein {Human MGC}(-4) [Canonical(0)]; 33876938 STK16 protein {Human MGC}(-4) [Canonical(0)]
TAAACTCAGCCTTTAGG	1	32451578 RABGAP1 protein {Human MGC}(-5) [Canonical(0)]
CCGGCACAGGGGCTCTT	1	32451862 CABIN1 protein {Human MGC}(14) [Canonical(0)]
ATCTCCTCGGAAGAATA	1	32698701 HECT domain containing 1 {Human Refseq}(-4) [Canonical(0)]
ATCTTTTATCAGTGATT	1	32698844 deaminase domain containing 1 {Human Refseq}(-1) [Canonical(0)]
GCTCCACTCAAGGGGGC	1	32698935 B-cell CLL/lymphoma 9-like {Human Refseq}(-4) [Canonical(0)]
AGAGGCAGTGGGTGTGA	1	32699061 hypothetical protein FLJ25102 {Human Refseq}(-7) [Canonical(0)]
AAGTGTTATGTAATGCC	1	32967255 neurofibromin 2 isoform 3 {Human Refseq}(-1) [Canonical(0)]; 32967257 neurofibromin 2 isoform 4 {Human Refseq}(-1) [Canonical(0)]; 32967259 neurofibromin 2 isoform 5 {Human Refseq}(-1) [Canonical(0)]; 32967261 neurofibromin 2 isoform 6 {Human Refseq}(-1) [Canonical(0)]; 32967263 neurofibromin 2 isoform 7 {Human Refseq}(-1) [Canonical(0)]; 32967265 neurofibromin 2 isoform 2 {Human Refseq}…
CAACGTATGGTGGGTCA	1	32967320 ephrin receptor EphA7 {Human Refseq}(-18) [Canonical(0)]
CCACCCGCTGCCTGCGT	1	33111864 KIAA0685 protein {Human MGC}(-9) [Canonical(0)]; 33870060 KIAA0685 gene product {Human MGC}(-9) [Canonical(0)]; 34193938 KIAA0685 protein {Human MGC}(-9) [Canonical(0)]
GTCCCTGCGAGCTCCCG	1	33188460 GATA binding protein 4 {Human Refseq}(-9) [Canonical(0)]
GTGAAGTAGATGCTGCT	1	33350931 dynein, cytoplasmic, heavy polypeptide 1 {Human Refseq}(-16) [Canonical(0)]
CTAGAACGGCCTCCTGC	1	33383238 protein kinase Myt1 isoform 2 {Human Refseq}(14) [Canonical(0)]; 33383240 protein kinase Myt1 isoform 1 {Human Refseq}(14) [Canonical(0)]
GCTGTTGGTATGGGGGC	1	33413424 trinucleotide repeat containing 6C {Human Refseq}(24) [Canonical(0)]
TGCTACCTCTTTATAAG	1	33859754 CXXC finger 6 {Human Refseq}(13) [Canonical(0)]
CATAGTAACGAGCAGAC	1	33869206 map kinase phosphatase-like protein MK-STYX {Human MGC}(3) [Canonical(0)]
TAGTTCTCGTCGCCCTC	1	33869383 solute carrier family 12 (potassium/chloride transporters), member 4 {Human MGC}(-1) [Canonical(0)]
CGCCGCACATTGGATTG	1	33869383 solute carrier family 12 (potassium/chloride transporters), member 4 {Human MGC}(-3) [Canonical(0)]
GTCCAGATCCTCCCTTT	1	33869472 ATP citrate lyase, isoform 1 {Human MGC}(-28) [Canonical(0)]
CGACCACCTCATCACAT	1	33869523 LIM protein {Human MGC}(15) [Canonical(0)]
TCCTACTCGCAGCAGGG	1	33869633 sex-determining region Y-box 2 {Human MGC}(8) [Canonical(0)]
AATCTCTCGCTCTTCTC	1	33869677 oligonucleotide/oligosaccharide-binding fold containing 1 {Human MGC}(-4) [Canonical(0)]
GCGCGGCCCAGCTCCTC	1	33870370 homolog of yeast ribosome biogenesis regulatory protein RRS1 {Human MGC}(-2) [Canonical(0)]; 33876451 homolog of yeast ribosome biogenesis regulatory protein RRS1 {Human MGC}(-2) [Canonical(0)]
GAGCTGCGCTGTGGGGG	1	33870504 hypothetical protein FLJ21839 {Human MGC}(17) [Canonical(0)]
ACAGGTGGGCCCAACAA	1	33871040 dual-specificity tyrosine-(Y)-phosphorylation regulated kinase 2, isoform 1 {Human MGC}(7) [Canonical(0)]; 33871530 DYRK2 protein {Human MGC}(7) [Canonical(0)]
GCCGCTTATCTCACCCC	1	33871047 ladinin 1 {Human MGC}(-9) [Canonical(0)]
TCCCGCCAGACCACCTC	1	33871070 Fanconi anemia, complementation group G {Human MGC}(4) [Canonical(0)]; 33875127 Fanconi anemia, complementation group G {Human MGC}(4) [Canonical(0)]
CTGCGCTGGTCCAACCG	1	33871562 exostoses (multiple)-like 3 {Human MGC}(19) [Canonical(0)]
AACTTCCTTGTCTCCCA	1	33871562 exostoses (multiple)-like 3 {Human MGC}(4) [Canonical(0)]
TCCCAGCGCATCGGAGG	1	33871604 syntaxin 6 {Human MGC}(4) [Canonical(0)]
AATCTCACGGCCTACGA	1	33871758 adenosine monophosphate deaminase 2 (isoform L), isoform 2 {Human MGC}(18) [Canonical(0)]
GTCCTGCCGGCCGCGGA	1	33872002 phosphatidylinositol transfer protein, cytoplasmic 1, isoform b {Human MGC}(-15) [Canonical(0)]; 45595573 phosphatidylinositol transfer protein, cytoplasmic 1, isoform b {Human MGC}(-15) [Canonical(0)]
GGGGCCTCGAAGCCTGT	1	33872061 FLJ13909 protein {Human MGC}(3) [Canonical(0)]
TATCTCAGGCTTGGGTT	1	33872076 lin-28 homolog {Human MGC}(11) [Canonical(0)]
ACCGCCCGCGCCGGGGT	1	33872076 lin-28 homolog {Human MGC}(16) [Canonical(0)]
CGCACGTTGAACCACTT	1	33872076 lin-28 homolog {Human MGC}(-17) [Canonical(0)]
CCATAGTGCGCCTGCGA	1	33872098 dual specificity phosphatase 22 {Human MGC}(6) [Canonical(0)]
CCTTCCTGACTGTAGGA	1	33872514 RNA binding motif protein 12 {Human MGC}(3) [Canonical(0)]; 33878326 RNA binding motif protein 12 {Human MGC}(3) [Canonical(0)]
CCGCCATATACCTTTCC	1	33873289 similar to tRNA synthetase class II {Human MGC}(2) [Canonical(0)]
AAGCAACCGCCCATTCA	1	33873330 microfibrillar-associated protein 1 {Human MGC}(14) [Canonical(0)]; 29792111 microfibrillar-associated protein 1 {Human MGC}(15) [Canonical(0)]
CGGCTACTGGACTTCTC	1	33873449 Unknown (protein for MGC:19841) {Human MGC}(8) [Canonical(0)]; 33878130 Unknown (protein for MGC:29697) {Human MGC}(8) [Canonical(0)]; 33989187 Unknown (protein for MGC:16507) {Human MGC}(8) [Canonical(0)]; 19684112 NICALIN protein {Human MGC}(14) [Canonical(0)]
TAAACGTTCATCCACTC	1	33873609 tropomyosin 1 (alpha) {Human MGC}(2) [Canonical(0)]
GTATAGGACCTGGGCTC	1	33873645 hypothetical protein FLJ23263 {Human MGC}(-3) [Canonical(0)]; 44890580 FLJ23263 protein {Human MGC}(-3) [Canonical(0)]
ACGATGACACGGCTGTT	1	33873665 protein tyrosine phosphatase, non-receptor type 6, isoform 2 {Human MGC}(-10) [Canonical(0)]; 33876814 protein tyrosine phosphatase, non-receptor type 6, isoform 2 {Human MGC}(-10) [Canonical(0)]
GCACCAATTGACACCTG	1	33873846 phosphorylase kinase, alpha 2 (liver) {Human MGC}(-3) [Canonical(0)]
TCACGCCCAACCTTTCC	1	33873892 KIAA1533 {Human MGC}(4) [Canonical(0)]
ACCCGAAGAGACTCCTG	1	33873943 pp9099 protein {Human MGC}(9) [Canonical(0)]
ATGGGTAAGAACTGGGC	1	33874067 SLC29A1 protein {Human MGC}(-1) [Canonical(0)]; 33876131 SLC29A1 protein {Human MGC}(-1) [Canonical(0)]
CTGTGGGCGACAAGGCC	1	33875095 glutamine-fructose-6-phosphate transaminase 2 {Human MGC}(9) [Canonical(0)]
CACAGACCCGGACAGTC	1	33875106 CDH6 protein {Human MGC}(-4) [Canonical(0)]
CAAACTCCTGAGCAGAT	1	33875306 coatomer protein complex, subunit beta 2 (beta prime) {Human MGC}(-9) [Canonical(0)]
TCGTCGCCGTATTCGTT	1	33875455 THUMP domain containing 1 {Human MGC}(-10) [Canonical(0)]
TAGCGTAACGATGTTGG	1	33875920 PCTAIRE protein kinase 1, isoform a {Human MGC}(-5) [Canonical(0)]; 33871042 PCTAIRE protein kinase 1, isoform b {Human MGC}(-7) [Canonical(0)]; 33874619 PCTAIRE protein kinase 1, isoform a {Human MGC}(-7) [Canonical(0)]
ACGCTGGGAAAGACAGG	1	33876104 HUMAGCGB protein {Human MGC}(-1) [Canonical(0)]
CGGACCAGAGCAGGGAT	1	33877720 JUP protein {Human MGC}(-16) [Canonical(0)]
AATCCGCGCGGGCGTGG	1	33878086 MTX2 protein {Human MGC}(-8) [Canonical(0)]
ACCATAAGATCCTAGTG	1	33878200 hypothetical protein DKFZp434J037 {Human MGC}(11) [Canonical(0)]
TGTAGCGAAGCGAATCC	1	33878391 PSPC1 protein {Human MGC}(-7) [Canonical(0)]
CTGTCGTGCGAGTGCTC	1	33879287 REST corepressor 2 {Human MGC}(-10) [Canonical(0)]
TCTAATTTAGCAATGAG	1	33879606 mucosa associated lymphoid tissue lymphoma translocation protein 1, isoform b {Human MGC}(-4) [Canonical(0)]
GTCCCTGTGTCCGAGGT	1	33988255 tumor suppressing subtransferable candidate 5 {Human MGC}(-1) [Canonical(0)]
TCGGAGCCAGGGGCCGG	1	33988883 MAD, mothers against decapentaplegic homolog 6 {Human MGC}(2) [Canonical(0)]
GACTACAACACAAAGAG	1	33990029 leptin receptor gene-related protein {Human MGC}(-2) [Canonical(0)]
TAGAGCACCAGGGAGGG	1	33990871 chromosome 4 open reading frame 14 {Human MGC}(-4) [Canonical(0)]
ACTGGTCCAATGAAGCG	1	33991377 SET domain, bifurcated 1 {Human MGC}(4) [Canonical(0)]
ATGGTATCGGACTAGTT	1	33991621 adaptor-related protein complex 3, mu 2 subunit {Human MGC}(4) [Canonical(0)]
GACCGACCCCTGCCTGC	1	34013527 KIAA1196 protein {Human Refseq}(19) [Canonical(0)]
ATCTTCAGAGCCTAAAA	1	34189223 C14orf129 protein {Human MGC}(-2) [Canonical(0)]
TAATCGCCATCCCCATC	1	34189289 GLI-Kruppel family member HKR3 {Human MGC}(-13) [Canonical(0)]
TCCGTGGCGGGCGGGGA	1	34189679 arginine/serine-rich splicing factor 6 {Human MGC}(-4) [Canonical(0)]
TTCTGTACTATTCAAGA	1	34189907 propionyl-Coenzyme A carboxylase, alpha polypeptide, precursor {Human MGC}(15) [Canonical(0)]
GGCGGCGTGTCGACTCA	1	34190050 ENTPD4 protein {Human MGC}(4) [Canonical(0)]
CCCTTGCTGTTATGGTT	1	34190494 FLJ13273 protein {Human MGC}(5) [Canonical(0)]
GAAGCGAATCAATGGAC	1	34190795 caspase 3, preproprotein {Human MGC}(14) [Canonical(0)]
ATTAGCAAGTTACAGTG	1	34190795 caspase 3, preproprotein {Human MGC}(6) [Canonical(0)]
CTAGACGAAAACCTCAA	1	34191008 tubulin tyrosine ligase-like family, member 4 {Human MGC}(5) [Canonical(0)]
GGATCTTTCGTCAAGAA	1	34191129 solute carrier family 26, member 8, isoform b {Human MGC}(7) [Canonical(0)]
AGGATTCGAAGAACGTC	1	34192013 solute carrier family 30 (zinc transporter), member 3 {Human MGC}(-8) [Canonical(0)]
CCAGCGAGACACCCCCC	1	34192313 zinc finger 398, isoform a {Human MGC}(10) [Canonical(0)]
CAACCTTCCGGCAATCG	1	34192881 MAP2K7 protein {Human MGC}(-1) [Canonical(0)]
TGTACAATAGCATCTGC	1	34193742 TBP-associated factor 1B {Human MGC}(-2) [Canonical(0)]
TCCCACTGGGAGACTAT	1	34193849 adiponectin receptor 2 {Human MGC}(-4) [Canonical(0)]
CCCATCGAAGTCCCAGA	1	34194209 hypothetical protein DKFZp434H2215 {Human MGC}(4) [Canonical(0)]
TTCGGAGAACCTGGCCC	1	34305289 ring finger protein 4 {Human Refseq}(4) [Canonical(0)]
CCTTTTGGTCTGAAGCT	1	34328898 protein tyrosine phosphatase, non-receptor type14 {Human Refseq}(25) [Canonical(0)]
AGAAACGTACGTTCATA	1	34419632 zinc finger protein 135 (clone pHZ-17) {Human Refseq}(4) [Canonical(0)]
GATTTGGTTATGATGGA	1	34577113 cytomatrix protein p110 {Human Refseq}(21) [Canonical(0)]
GCCACGGCCGTGAGCCG	1	34782770 hypothetical protein FLJ10407 {Human MGC}(10) [Canonical(0)]
TCCCAGGAGTCCGGCCA	1	34783030 diphosphomevalonate decarboxylase {Human MGC}(-3) [Canonical(0)]
GCGAAATCAAAGACAAA	1	34783305 MGC33382 protein {Human MGC}(6) [Canonical(0)]
CGCAGCTGCTCTGCATA	1	34783469 ABCF1 protein {Human MGC}(-4) [Canonical(0)]
AACATCAGAGATCAGCC	1	34783565 CBF1 interacting corepressor, isoform 1 {Human MGC}(4) [Canonical(0)]
AATAGGCGTACTTTCTG	1	34785014 branched chain keto acid dehydrogenase E1, beta polypeptide, precursor {Human MGC}(9) [Canonical(0)]
TCAGTAGCCACCACCTT	1	34785145 NCOA5 protein {Human MGC}(4) [Canonical(0)]
AGCACGTACCTGGTGTG	1	36951115 glutamyl aminopeptidase (aminopeptidase A) {Human Refseq}(11) [Canonical(0)]
TAGAGAGATTAAGTGAC	1	37039614 hypothetical protein MGC23980 isoform b {Human Refseq}(-1) [Canonical(0)]
TTCGGAATTATTATTGA	1	37059813 ETAA16 protein {Human Refseq}(-6) [Canonical(0)]; 37059813 ETAA16 protein {Human Refseq}(-7) [Canonical(0)]
GGCAATGACACGATGAT	1	37577127 ubiquitin conjugating enzyme E2, J2 isoform 4 {Human Refseq}(-5) [Canonical(0)]
ACCGCCCCATCCAGGAC	1	37588868 ring finger protein 123 {Human Refseq}(-8) [Canonical(0)]
AGCGGTCCCACACCGGC	1	37588927 hypothetical protein FLJ13479 {Human MGC}(10) [Canonical(0)]
ACACGAACGTGCTTGGG	1	37588984 ARP1 actin-related protein 1 homolog A, centractin alpha {Human MGC}(-11) [Canonical(0)]; 38114818 ARP1 actin-related protein 1 homolog A, centractin alpha {Human MGC}(-11) [Canonical(0)]
TTGTGCTGGCTGCATCT	1	37655178 adaptor-related protein complex 3, beta 2subunit {Human Refseq}(-13) [Canonical(0)]
GGAGCCCGCGGGAGGCC	1	38016201 SATB family member 2 {Human Refseq}(19) [Canonical(0)]
CTTGAATGGAGCTGGTG	1	38045918 huntingtin interacting protein 1 {Human Refseq}(16) [Canonical(0)]
CCTGCGACTCCCTTTCT	1	38045937 ring finger protein 144 {Human Refseq}(17) [Canonical(0)]
CTGGAGTCATCGGCCGT	1	38173809 KIAA1698 protein {Human MGC}(4) [Canonical(0)]
CGACACCAGAGAATTCA	1	38174264 ZNF549 protein {Human MGC}(14) [Canonical(0)]
ATAACCATCTAATCCAG	1	38176152 nodal-related protein {Human Refseq}(4) [Canonical(0)]
CTGCCTGCGGGCGTCCA	1	38194228 kelch-like 17 {Human Refseq}(-15) [Canonical(0)]
GATTAGAGACACTTGCA	1	38197170 aspartate aminotransferase 1 {Human MGC}(3) [Canonical(0)]
AGATCTGAACTCAGGGC	1	38197170 aspartate aminotransferase 1 {Human MGC}(8) [Canonical(0)]
ATGCTCTCGCCTGCTCA	1	38197195 U5 snRNP-specific protein, 116 kD {Human MGC}(-19) [Canonical(0)]
CCAATAAGCCCAAAGGC	1	38197222 elongin A {Human MGC}(3) [Canonical(0)]
TCTCCACAGCTCCTGTA	1	38197241 a disintegrin and metalloprotease with thrombospondin motifs-7, preproprotein {Human MGC}(10) [Canonical(0)]
TCCTGAGCCGGACCTGG	1	38197241 a disintegrin and metalloprotease with thrombospondin motifs-7, preproprotein {Human MGC}(24) [Canonical(0)]
GCCGGTGTCATCCTCTT	1	38197508 quinolinate phosphoribosyltransferase {Human MGC}(-1) [Canonical(0)]
GTCTCGGAGGTTTCTGT	1	38201664 inhibitor of growth family, member 1 isoform B {Human Refseq}(6) [Canonical(0)]; 38201666 inhibitor of growth family, member 1 isoform A {Human Refseq}(8) [Canonical(0)]
AAGACCTAACCTAGGAC	1	38201673 inhibitor of growth family, member 5 {Human Refseq}(-3) [Canonical(0)]; 42656633 similar to inhibitor of growth family, member 5 {Human Refseq}(-3) [Canonical(0)]
AATTGATTCCATCCCGC	1	38230497 sacsin {Human Refseq}(21) [Canonical(0)]
GCACTAGGTGAGCTCTG	1	38327033 ubiquitination factor E4B {Human Refseq}(16) [Canonical(0)]
CTGGAAGCGGAGGTGGG	1	38327540 inositol polyphosphate-5-phosphatase F isoform1 {Human Refseq}(-9) [Canonical(0)]; 38327541 inositol polyphosphate-5-phosphatase F isoform2 {Human Refseq}(-9) [Canonical(0)]
CCACACGTGGCCTCCAA	1	38327597 regulator of G-protein signalling 12 isoform 2 {Human Refseq}(-2) [Canonical(0)]
TTGGATAGTCAGCTGTA	1	38327624 citrate synthase; citrate synthase precursor, isoform a {Human Refseq}(7) [Canonical(0)]; 38327626 citrate synthase precursor, isoform b {Human Refseq}(7) [Canonical(0)]
ATTCCAGCGGCCATAGC	1	38382746 PNMA2 protein {Human MGC}(-5) [Canonical(0)]
GTCTGCAGTATTCAAAA	1	38490687 immunoglobulin superfamily, member 10 {Human Refseq}(23) [Canonical(0)]
TCTCGATTGGAGAAGGT	1	38512216 exportin 5 {Human MGC}(19) [Canonical(0)]
AAGCCATTGCGAATGGC	1	38568177 KIAA0467 protein {Human Refseq}(6) [Canonical(0)]
CTGCTCGAAGGATGTGT	1	38648666 fatty acid synthase {Human MGC}(-15) [Canonical(0)]
CGGTCTATCCGTAGGTG	1	38679959 acetyl-Coenzyme A carboxylase alpha isoform 1 {Human Refseq}(49) [Canonical(0)]; 38679963 acetyl-Coenzyme A carboxylase alpha isoform 6 {Human Refseq}(49) [Canonical(0)]; 38679966 acetyl-Coenzyme A carboxylase alpha isoform 2 {Human Refseq}(49) [Canonical(0)]; 38679970 acetyl-Coenzyme A carboxylase alpha isoform 3 {Human Refseq}(49) [Canonical(0)]; 38679973 acetyl-Coenzyme A carboxylase …
ACCAGCAGTAAAAAATT	1	38683854 FLJ20758 protein {Human Refseq}(-7) [Canonical(0)]
CCATACCGGCTCTGCAG	1	38788404 huntingtin {Human Refseq}(45) [Canonical(0)]
GCGCGCGAGCTGCGGGC	1	39644643 tumor necrosis factor type 1 receptor associated protein {Human MGC}(14) [Canonical(0)]; 40226103 tumor necrosis factor type 1 receptor associated protein {Human MGC}(14) [Canonical(0)]
TGCACGCCGACAGCACG	1	39644916 RECQL4 protein {Human MGC}(8) [Canonical(0)]
GAGATCTACCAGCTTCC	1	39644929 cleavage and polyadenylation specific factor 1, 160kDa {Human MGC}(18) [Canonical(0)]
CTCCCGGACCCGGTCCC	1	39644942 LOC159090 protein {Human MGC}(-11) [Canonical(0)]
AGGCCGGGGCTACCAAA	1	39645109 diacylglycerol kinase, theta {Human MGC}(11) [Canonical(0)]
TACCTATGGGCCCTTGG	1	39645130 PPRC1 protein {Human MGC}(11) [Canonical(0)]; 39794203 PGC-1 related co-activator {Human MGC}(11) [Canonical(0)]
AGCTCGGACGCGGAGCT	1	39645161 FLJ36031 protein {Human MGC}(6) [Canonical(0)]
ATCTGTGACATTCACAC	1	39645217 origin recognition complex, subunit 3, isoform 2 {Human MGC}(-12) [Canonical(0)]
CTCGGTTTATTAGAGCT	1	39645217 origin recognition complex, subunit 3, isoform 2 {Human MGC}(4) [Canonical(0)]
GGGCCTATCCCAGCCCC	1	39645276 TRIAD3 protein, isoform b {Human MGC}(3) [Canonical(0)]
GTTGCCATTTAACAGCT	1	39645848 ATF7IP protein {Human MGC}(-15) [Canonical(0)]
GGGTTACCGCAGAGAGA	1	39652623 extra spindle poles like 1 {Human Refseq}(-1) [Canonical(0)]
AATGTCCAAGGGTAAGT	1	39794289 MAM domain containing 2 {Human MGC}(2) [Canonical(0)]
CTAATGAGTTAGTCTGG	1	39794289 MAM domain containing 2 {Human MGC}(3) [Canonical(0)]
TATCGGGCTGGAGACCA	1	39794289 MAM domain containing 2 {Human MGC}(9) [Canonical(0)]
TCTTGGTTGCCATTGTT	1	39795460 ALS2CR15 protein {Human MGC}(-5) [Canonical(0)]
AATTGGTTCTAATTTTT	1	39930342 transmembrane and coiled-coil domains 1 {Human Refseq}(-4) [Canonical(0)]
GACTTTAACTCTGAGAA	1	39930350 dynamin binding protein {Human Refseq}(13) [Canonical(0)]
GAGTTCCGTTTCGGGAA	1	40068461 AT rich interactive domain 1B (SWI1-like)isoform 3 {Human Refseq}(-27) [Canonical(0)]; 40068463 AT rich interactive domain 1B (SWI1-like)isoform 2 {Human Refseq}(-27) [Canonical(0)]; 40068465 AT rich interactive domain 1B (SWI1-like)isoform 1 {Human Refseq}(-27) [Canonical(0)]
AGCAGGTACAGCGAGGC	1	40217610 dedicator of cytokinesis 6 {Human Refseq}(-10) [Canonical(0)]
GTTCCGGGGACAGTTAG	1	40217809 cell cycle progression 2 protein isoform 2 {Human Refseq}(8) [Canonical(0)]; 40217813 cell cycle progression 2 protein isoform 2 {Human Refseq}(8) [Canonical(0)]; 40217811 cell cycle progression 2 protein isoform 1 {Human Refseq}(9) [Canonical(0)]
CCCGTCGGGCCCAGGCG	1	40217837 WD repeat domain 4 protein {Human Refseq}(-1) [Canonical(0)]
AGTCTCGGGCTACAGAA	1	40225389 cirhin {Human MGC}(14) [Canonical(0)]
CCCAAGTCATTTGCACC	1	40225419 adaptor-related protein complex 3, sigma 2 subunit {Human MGC}(9) [Canonical(0)]; 38114781 adaptor-related protein complex 3, sigma 2 subunit {Human MGC}(13) [Canonical(0)]
GTCCGGGAATGTTTCCA	1	40226094 FAM40B protein {Human MGC}(-8) [Canonical(0)]
GAATTGAATTGGCTTGC	1	40226301 cell division cycle 37 homolog (S. cerevisiae)-like 1 {Human MGC}(4) [Canonical(0)]
CTAAGCAGCCACTCAGT	1	40226340 cob(I)alamin adenosyltransferase {Human MGC}(-2) [Canonical(0)]
GCACCTTGCGCCCTTTG	1	40226544 histidyl-tRNA synthetase {Human MGC}(-1) [Canonical(0)]
GGCACGTCCGCGCTCTG	1	40254472 very low density lipoprotein receptor {Human Refseq}(14) [Canonical(0)]
GCCGCACGCCTTCTCCG	1	40352987 acyl-Coenzyme A dehydrogenase, long chain, precursor {Human MGC}(13) [Canonical(0)]; 24660233 acyl-Coenzyme A dehydrogenase, long chain, precursor {Human MGC}(14) [Canonical(0)]
GTGTGAGCAAAGTCGGT	1	40353041 KLHL13 protein {Human MGC}(15) [Canonical(0)]
TCCCGCACTTCCTGAAT	1	40548381 multidrug resistance-related protein {Human Refseq}(-7) [Canonical(0)]; 40548383 multidrug resistance-related protein {Human Refseq}(-7) [Canonical(0)]
AAGCAATCTCTTTTTAC	1	40555742 AUTS2 protein {Human MGC}(-4) [Canonical(0)]
GTCGCCTCCTCCTCACG	1	40555779 Unknown (protein for MGC:75158) {Human MGC}(-2) [Canonical(0)]
CGGACGCCCGGGTGGGA	1	40555822 MTL5 protein {Human MGC}(-14) [Canonical(0)]
GCCAAGCTCGGTGTGGA	1	40675395 solute carrier family 27 (fatty acid transporter), member 4 {Human MGC}(10) [Canonical(0)]
AGATTCAGTCTGGCCGA	1	40675599 GTP binding protein 2 {Human MGC}(16) [Canonical(0)]
TGGCGACCAACGCCCAA	1	40806161 thyroid hormone receptor, beta {Human Refseq}(8) [Canonical(0)]
CTTCGGCAGAGACCTCA	1	40806178 receptor interacting protein kinase 5 isoform 1 {Human Refseq}(-29) [Canonical(0)]; 40806180 receptor interacting protein kinase 5 isoform 2 {Human Refseq}(-29) [Canonical(0)]
TCTTTGATAGGAGAGTG	1	40806212 VAMP-associated protein B/C {Human Refseq}(4) [Canonical(0)]
GACCCGTATGACTCCTT	1	40807123 FLJ10312 protein {Human MGC}(-3) [Canonical(0)]; 21707081 FLJ10312 protein {Human MGC}(-4) [Canonical(0)]
TCCCCGTGCCTCACAGG	1	40807182 POMT1 protein {Human MGC}(-11) [Canonical(0)]
GAATAAGAGCTTCAAGC	1	40807461 zinc finger protein 336 {Human Refseq}(14) [Canonical(0)]
CACGGAACTGATGTCAT	1	40807503 actin filament associated protein {Human Refseq}(5) [Canonical(0)]; 40807505 actin filament associated protein {Human Refseq}(5) [Canonical(0)]
TACCCTTTAGAAGCTGT	1	41146806 KIAA1211 protein {Human Refseq}(-1) [Canonical(0)]
GGTCTATGGTGGTAGAA	1	41152234 ubiquitin specific protease 51 {Human Refseq}(-4) [Canonical(0)]
GGTGTCGTCTGCAAGCT	1	41281380 mannose receptor, C type 2 {Human Refseq}(2) [Canonical(0)]
AACTAGAGGCAAGAGCA	1	41327684 basic FGF-repressed Zic binding protein isoforma {Human Refseq}(-4) [Canonical(0)]; 41327686 basic FGF-repressed Zic binding protein isoformb {Human Refseq}(-4) [Canonical(0)]; 41327688 basic FGF-repressed Zic binding protein isoformc {Human Refseq}(-4) [Canonical(0)]
TATGCGGCAGTGGTTCC	1	41327744 Rough Deal homolog, centromere/kinetochoreprotein {Human Refseq}(17) [Canonical(0)]
CAAGGCAGGTCTTCGAC	1	41350321 mastermind-like 1 {Human Refseq}(-27) [Canonical(0)]
ACCCAATGTGGATGGGC	1	41350842 similar to RPL23AP7 protein {Human MGC}(9) [Canonical(0)]
TTACACACCGTGACACA	1	41351086 carbamoylphosphate synthetase 2/aspartate transcarbamylase/dihydroorotase {Human MGC}(-41) [Canonical(0)]
GGCCACTTCCGCTGGGA	1	41351383 POMC protein {Human MGC}(3) [Canonical(0)]
TTATAGAACTGTTGAAG	1	41389031 alpha isoform of regulatory subunit B'', protein phosphatase 2, isoform 1 {Human MGC}(23) [Canonical(0)]
AGGAGTTTCGCCAGGAA	1	41393056 connector enhancer of kinase suppressor of Ras2 {Human Refseq}(2) [Canonical(0)]
GGCGTACTACTCTGCTT	1	41406075 growth arrest-specific 7 isoform a {Human Refseq}(9) [Canonical(0)]; 41406077 growth arrest-specific 7 isoform b {Human Refseq}(9) [Canonical(0)]; 41406079 growth arrest-specific 7 isoform c {Human Refseq}(9) [Canonical(0)]
TCCCCAGCATTTTCTCA	1	41406096 dishevelled 3 {Human Refseq}(6) [Canonical(0)]
CACATTATAGCAGAACT	1	41529833 hypothetical protein FLJ30899 {Human Refseq}(7) [Canonical(0)]
TCCGACCAGTTACACAG	1	41872582 Rho-associated, coiled-coil containing proteinkinase 2 {Human Refseq}(10) [Canonical(0)]
GTCGTCCTGGGCCTGGT	1	42475533 calsyntenin 3; calsyntenin-3 {Human Refseq}(2) [Canonical(0)]
TCGCTGGTCGGCGTCCT	1	42475945 hypothetical protein SB153 isoform 2 {Human Refseq}(4) [Canonical(0)]; 42476336 hypothetical protein SB153 isoform 1 {Human Refseq}(4) [Canonical(0)]
TTTGTCACTGATCACTC	1	42476270 zinc finger protein 42 {Human Refseq}(-7) [Canonical(0)]
CGTTAGGATGTGGGCTT	1	42476270 zinc finger protein 42 {Human Refseq}(-8) [Canonical(0)]
AAGAGAGTTAATGGTTA	1	42476298 trinucleotide repeat containing 15 {Human Refseq}(7) [Canonical(0)]
GAGACGCAGATGGCTCG	1	42490770 BCR protein {Human MGC}(13) [Canonical(0)]
GAACTCCTCTTCAGGTC	1	42544120 vacuolar protein sorting 13C protein {Human Refseq}(-22) [Canonical(0)]
CTCCATCGCCTGGGAAA	1	42560226 recombining binding protein suppressor ofhairless isoform 1 {Human Refseq}(8) [Canonical(0)]
AGCTGACCTTCTGGGAA	1	42655639 {Human Refseq}(10) [Canonical(0)]
TTTAGCACACTGAAGGG	1	42655935 hypothetical gene supported by AK124869 {Human Refseq}(2) [Canonical(0)]
TCGGCCTACACAGGCCC	1	42656944 hypothetical protein XP_379273 {Human Refseq}(5) [Canonical(0)]
TTGCATTGACACATCAA	1	42657086 KIAA1458 protein {Human Refseq}(14) [Canonical(0)]
ATTATATCCCACTCCTT	1	42658129 hypothetical protein FLJ25778 {Human Refseq}(10) [Canonical(0)]; 42658627 similar to RIKEN cDNA D130059P03 gene {Human Refseq}(10) [Canonical(0)]
AAACCGGCCTGCTTTTT	1	42659345 hypothetical protein XP_378240 {Human Refseq}(4) [Canonical(0)]
CCAGTCTACCAAAATCC	1	42662602 similar to mitochondrial carrier triple repeat1 {Human Refseq}(21) [Canonical(0)]
AGGCTCCCCGACCCATT	1	42716274 KIAA1007 protein isoform a {Human Refseq}(12) [Canonical(0)]
GAGACCCATATGCCCGG	1	42716274 KIAA1007 protein isoform a {Human Refseq}(-22) [Canonical(0)]
GTTCTTCGAGAGGATGG	1	42734338 hypothetical protein FLJ10719 {Human Refseq}(3) [Canonical(0)]
CAGATCGATGTGGAGGT	1	42734372 KIAA1944 protein {Human Refseq}(26) [Canonical(0)]
TCTGCGTCGAGTGCGGC	1	42734394 hypothetical protein DKFZp547K1113 {Human Refseq}(18) [Canonical(0)]
TTGATGTGCCTCTCAGT	1	42744573 copine III {Human MGC}(6) [Canonical(0)]
TACTGAGCTCTCACGGC	1	42794764 mitogen-activated protein kinase kinase kinase 3isoform 2 {Human Refseq}(13) [Canonical(0)]; 42794766 mitogen-activated protein kinase kinase kinase 3isoform 1 {Human Refseq}(13) [Canonical(0)]
GCGGCCTTAGCAAGCTA	1	44888832 PDZ domain containing 6 {Human Refseq}(12) [Canonical(0)]
GCAGGCCGAACAGACTG	1	44890570 Unknown (protein for MGC:86946) {Human MGC}(-4) [Canonical(0)]
GTCTTACCATCTCCACC	1	44955909 E2F transcription factor 7 {Human Refseq}(14) [Canonical(0)]
GTCCGCTTCGGGGACGA	1	4502522 calcium channel, voltage-dependent, L type,alpha 1B subunit {Human Refseq}(43) [Canonical(0)]
AGGATTCTTATTGTCTT	1	4502780 centromere protein E {Human Refseq}(-3) [Canonical(0)]
GAGTACATCAGCCGCCT	1	4502902 clathrin, heavy polypeptide-like 1 isoform a {Human Refseq}(14) [Canonical(0)]; 9257201 clathrin, heavy polypeptide-like 1 isoform b {Human Refseq}(14) [Canonical(0)]
TCAATCTGTCCGTTCAC	1	4503350 DNA (cytosine-5-)-methyltransferase 1 {Human Refseq}(4) [Canonical(0)]
AAACTCCGCAGAGTCCA	1	4503392 dystrophin related protein 2 {Human Refseq}(15) [Canonical(0)]
ATCTTTTTACATTTGGA	1	4503502 eukaryotic translation initiation factor 2B,subunit 1 alpha, 26kDa {Human Refseq}(-3) [Canonical(0)]
GCCAAGCGATTAGAAAC	1	4504012 glycine decarboxylase; glycine dehydrogenase (decarboxylating; glycinedecarboxylase, glycine cleavage system protein P) {Human Refseq}(9) [Canonical(0)]
TGCGGCAGCACCACGGG	1	4504794 inositol 1,4,5-triphosphate receptor, type 3 {Human Refseq}(26) [Canonical(0)]
GAATATGGTATGTTGTC	1	4504950 laminin, beta 1; laminin, beta 1 precursor {Human Refseq}(-8) [Canonical(0)]
TGTTAAACAGAGAAAGG	1	4505052 lymphocyte antigen 75 {Human Refseq}(2) [Canonical(0)]
GAGGTGCCATTAGTCGA	1	4505230 multiple PDZ domain protein {Human Refseq}(13) [Canonical(0)]
TCCATCTCGGGATCCTG	1	4505370 NADH dehydrogenase (ubiquinone) Fe-S protein 8,23kDa (NADH-coenzyme Q reductase) {Human Refseq}(-5) [Canonical(0)]
CACGTATCTTCTGCATA	1	4506756 ryanodine receptor 2 {Human Refseq}(-1) [Canonical(0)]
GCGCGCAGTTTGCGCAG	1	4506934 SHB (Src homology 2 domain containing) adaptorprotein B {Human Refseq}(-7) [Canonical(0)]
CGGCGCCTCACAGTCGA	1	4507272 aurora kinase C {Human Refseq}(3) [Canonical(0)]
TCCCGAAAACAAGAAGA	1	4507828 Kruppel-like factor 7 (ubiquitous) {Human Refseq}(6) [Canonical(0)]
AACTACCCGAGCTCCCT	1	45237196 pleckstrin homology domain containing, family G(with RhoGef domain) member 2 {Human Refseq}(18) [Canonical(0)]
GTCCGTGAGGTGCTCAG	1	45433500 elastin microfibril interfacer 3 {Human Refseq}(-14) [Canonical(0)]
TTGATTTCCGATTGGAG	1	45439326 periplakin {Human Refseq}(-10) [Canonical(0)]
ACCACGTGCTGCAGTTC	1	45439326 periplakin {Human Refseq}(14) [Canonical(0)]
ACAGAATACGACAGGAG	1	45439358 triple functional domain (PTPRF interacting) {Human Refseq}(62) [Canonical(0)]
GGCCGCTGCGCCGTTCT	1	45501362 Unknown (protein for MGC:75453) {Human MGC}(-12) [Canonical(0)]
TTTTCCGGGGGAATGTC	1	45504375 synaptotagmin VI {Human Refseq}(-4) [Canonical(0)]
TGCTGCAAGGCAGATGT	1	45505168 immunoglobulin superfamily, member 1 isoform 2 {Human Refseq}(4) [Canonical(0)]
CCTAGTATGTTTACCTT	1	4557025 guanine nucleotide exchange factor p532 {Human Refseq}(-57) [Canonical(0)]
GCTATGAAGCAGGAGAG	1	4557632 glutamate receptor, ionotropic, delta 2 {Human Refseq}(-1) [Canonical(0)]
ATGAATGGGATATGTAT	1	4557792 neurofibromin {Human Refseq}(-10) [Canonical(0)]
CCAGCAGACGCCCCGCG	1	4557798 Notch homolog 3 {Human Refseq}(17) [Canonical(0)]
TTCATACCTAAAACAAC	1	45708772 KIAA0251 protein {Human MGC}(-8) [Canonical(0)]
TGGCTCCACAATAATTG	1	45710006 PVRL3 protein {Human MGC}(-3) [Canonical(0)]
CGAGTTCTCACCAAAGC	1	45710074 solute carrier family 25 member 24, isoform 1 {Human MGC}(-7) [Canonical(0)]; 46249804 solute carrier family 25 member 24, isoform 1 {Human MGC}(-7) [Canonical(0)]
ATGGCTGCGGTGCCGCC	1	45768561 DKFZP434F2021 protein {Human MGC}(6) [Canonical(0)]
TGCCAAGGTCCTGAACA	1	45827742 fibronectin leucine rich transmembrane protein2 {Human Refseq}(27) [Canonical(0)]
GGCCGTTGGAGTCTGAC	1	45827745 Fraser syndrome 1 isoform 3 {Human Refseq}(3) [Canonical(0)]
CGTCTTGGGTTATAATT	1	45827792 cullin 3 {Human Refseq}(15) [Canonical(0)]
ACCAACAATGTGCTCCT	1	45827808 mitogen-activated protein kinase kinase kinase6 {Human Refseq}(11) [Canonical(0)]
CACAGGGCGATGATGCT	1	46049062 exportin 6 {Human Refseq}(-7) [Canonical(0)]
ACGTCGGCCAAGCAGGC	1	46094001 N-deacetylase/N-sulfotransferase (heparanglucosaminyl) 1 {Human Refseq}(-18) [Canonical(0)]
CTAGTTTCACTCGGAAA	1	46195754 zinc finger protein 452 {Human Refseq}(7) [Canonical(0)]
GACAGCCGGAAAATCCT	1	46243679 kinase non-catalytic C-lobe domain (KIND)containing 1 isoform b {Human Refseq}(6) [Canonical(0)]; 50845421 kinase non-catalytic C-lobe domain (KIND)containing 1 isoform a {Human Refseq}(21) [Canonical(0)]
CCTCTTTACGGGACTCA	1	46249790 TNPO3 protein {Human MGC}(15) [Canonical(0)]
AGGTTTCTACGAGACCT	1	46249790 TNPO3 protein {Human MGC}(3) [Canonical(0)]
AGTCTCCAAGCCCACTT	1	46250007 HEAT-like repeat-containing protein, isoform 1 {Human MGC}(1) [Canonical(0)]
ATCATATTGCTGTAACC	1	46250258 ATPase, H+ transporting, lysosomal V0 subunit a isoform 2 {Human MGC}(2) [Canonical(0)]
TTAACCTATTCTTTGGA	1	46250401 nuclear factor (erythroid-derived 2)-like 3 {Human MGC}(-1) [Canonical(0)]
GCCGCGATTGTTAGCAC	1	46250411 DHX32 protein {Human MGC}(-4) [Canonical(0)]
GGCGCGCCAGTGTCGCC	1	46250452 Unknown (protein for MGC:87563) {Human MGC}(12) [Canonical(0)]
GCTCATCCCAGCAGCCA	1	46276867 KIAA0355 {Human Refseq}(15) [Canonical(0)]
GGTACACACGTGTGTTT	1	46362558 zinc finger protein 261 {Human MGC}(-25) [Canonical(0)]
ACCTAGGGAAAAACCCA	1	46362558 zinc finger protein 261 {Human MGC}(7) [Canonical(0)]
AGCTAAGACTAAGGAGA	1	46397374 hypothetical protein FLJ10597 {Human Refseq}(-2) [Canonical(0)]
CAGGGTAAGTGACAAAC	1	46409405 FLJ35696 protein {Human Refseq}(2) [Canonical(0)]
TTAATTGCTTTTTGGTA	1	46409435 FLJ43965 protein {Human Refseq}(7) [Canonical(0)]
AGGCAACAGGCAAGTGG	1	46409601 FLJ35816 protein {Human Refseq}(6) [Canonical(0)]
AGGATGGATTTGTACAA	1	46409656 KIAA1374 protein {Human Refseq}(3) [Canonical(0)]
GAAAAGCGGGCTTGACT	1	46623044 autocrine motility factor receptor, isoform a {Human MGC}(7) [Canonical(0)]
ACTGTTGGCTTCTTGAC	1	46812639 septin 6, isoform A {Human MGC}(-3) [Canonical(0)]
CCTTTTATACAAAACCA	1	46852389 coiled-coil domain containing 6 {Human Refseq}(14) [Canonical(0)]
TTCCGGGTGGGCGACCT	1	46854374 potassium inwardly-rectifying channel J5 {Human MGC}(4) [Canonical(0)]; 46854400 potassium inwardly-rectifying channel J5 {Human MGC}(4) [Canonical(0)]; 46854838 KCNJ5 protein {Human MGC}(4) [Canonical(0)]; 46854846 potassium inwardly-rectifying channel J5 {Human MGC}(4) [Canonical(0)]
AACTGTTACCAGCCAAT	1	46854742 KIT ligand, isoform b precursor {Human MGC}(-3) [Canonical(0)]; 46854931 KIT ligand, isoform b precursor {Human MGC}(-3) [Canonical(0)]; 46854961 KIT ligand, isoform b precursor {Human MGC}(-3) [Canonical(0)]
ATGGACTCCAGAGTCAT	1	46854834 guanine nucleotide binding protein (G protein), q polypeptide {Human MGC}(-8) [Canonical(0)]; 35505493 guanine nucleotide binding protein (G protein), q polypeptide {Human MGC}(-9) [Canonical(0)]
TTTTCGAACCTCCTCGG	1	47124248 nucleoporin 50kDa, isoform b {Human MGC}(-6) [Canonical(0)]
GTCGGAACGCCATACTG	1	47482155 p21-activated kinase 2 {Human MGC}(3) [Canonical(0)]
TAGTTTCTTAATATATA	1	4758563 ubiquitin specific protease 6 {Human Refseq}(3) [Canonical(0)]
AGAGCGGCAAGCTACTC	1	4758703 malignant fibrous histiocytoma amplifiedsequence 1 {Human Refseq}(11) [Canonical(0)]
GCCGTACGGTCGCTGTG	1	47682980 hypothetical protein FLJ33918 {Human MGC}(15) [Canonical(0)]
TACACGCGCACCCGCAC	1	47716689 solute carrier family 6 (neurotransmittertransporter), member 15 {Human Refseq}(3) [Canonical(0)]
TCGCTTCATCTTGCAGG	1	47777339 zinc finger protein 429 {Human Refseq}(-3) [Canonical(0)]
GTCCCCCGGTCCCTACA	1	48255908 basic helix-loop-helix transcription factor 15 {Human Refseq}(-1) [Canonical(0)]
CGTGTCTACGGCACAGC	1	4826779 potassium chloride cotransporter KCC3 {Human Refseq}(26) [Canonical(0)]
GCGTTCCTCCAGAAGAA	1	48717240 zinc finger protein 425 {Human Refseq}(-6) [Canonical(0)]
GCTTTAGCCGGCTGCCC	1	48762692 growth factor receptor-bound protein 10 isoformb {Human Refseq}(17) [Canonical(0)]; 48762678 growth factor receptor-bound protein 10 isoforma {Human Refseq}(19) [Canonical(0)]
TCGTGGTTGTCGATGCC	1	4885228 cadherin family member 7 {Human Refseq}(52) [Canonical(0)]
CGAAACGTTCCAAACCT	1	4885360 gastrin-releasing peptide receptor {Human Refseq}(8) [Canonical(0)]
TCGGTCAGCGTGGGTGC	1	4885402 host cell factor C1 (VP16-accessory protein) {Human Refseq}(13) [Canonical(0)]
GTCGAAAAGTTGAGAAG	1	4885602 synuclein alpha interacting protein {Human Refseq}(9) [Canonical(0)]
TTCCTTCGATCCGTAGG	1	49533619 latrophilin 3 {Human Refseq}(-25) [Canonical(0)]
AAGTGGAGTTTTATGCT	1	49574511 marapsin {Human Refseq}(-4) [Canonical(0)]
CACACGAACGAGGGGAT	1	50083284 leucine-rich repeats and IQ motif containing 1 {Human Refseq}(3) [Canonical(0)]
TTTTCCGTACTTTCAGA	1	50083288 selenoprotein I {Human Refseq}(25) [Canonical(0)]
TAGAAGACCTGATCATT	1	50658078 KIAA0998 {Human Refseq}(11) [Canonical(0)]
TATTCAATGCAAGTATT	1	50845425 fucosyltransferase 4 {Human Refseq}(-2) [Canonical(0)]
CTTTAAGCCTTCGTATT	1	51093829 Bicaudal D homolog 1 isoform 2 {Human Refseq}(-13) [Canonical(0)]; 51039801 Bicaudal D homolog 1 isoform 1 {Human Refseq}(-14) [Canonical(0)]
TCACGAATTTCAAACTT	1	51093831 DKFZP434C212 protein {Human Refseq}(-19) [Canonical(0)]
TCTTCCCCGCCCCTCCT	1	51173869 high-mobility group protein 2-like 1 isoform a {Human Refseq}(-1) [Canonical(0)]; 51173870 high-mobility group protein 2-like 1 isoform a {Human Refseq}(-1) [Canonical(0)]; 51173872 high-mobility group protein 2-like 1 isoform b {Human Refseq}(-1) [Canonical(0)]
AGCAGTTTGCCTTCTTG	1	51242961 WD-repeat protein {Human Refseq}(23) [Canonical(0)]
ATGAGTCTGATAATGAG	1	51243030 oxysterol-binding protein-like protein 8 isoforma {Human Refseq}(26) [Canonical(0)]; 51243031 oxysterol-binding protein-like protein 8 isoformb {Human Refseq}(26) [Canonical(0)]
CTCCCCGTGATCTCCAC	1	51339288 FRAS1 related extracellular matrix protein 2 {Human Refseq}(27) [Canonical(0)]
GCTAGATATCAGAATCT	1	51458020 TBP-associated factor 13 {Human Refseq}(-3) [Canonical(0)]
TCGTAATCCTCCAGATC	1	51458217 complement component (3b/4b) receptor 1-like {Human Refseq}(15) [Canonical(0)]
ACATTTACGTGAGTCAG	1	51458620 similar to stromal cell derived factor receptor2 {Human Refseq}(12) [Canonical(0)]
GCCACTAACTACAGTGC	1	51458815 similar to RIKEN cDNA 1700009P17 {Human Refseq}(4) [Canonical(0)]
TCCTTTCTGCAGCTGCC	1	51458941 KIAA1522 protein {Human Refseq}(4) [Canonical(0)]
TACAATGCCGACAGCAT	1	51459265 similar to Formin binding protein 2 (srGAP2) {Human Refseq}(12) [Canonical(0)]
GCGTCACTCCCTAGCTC	1	51460632 F-box protein 41 {Human Refseq}(7) [Canonical(0)]
CCACACCAACATCATAA	1	51460839 similar to male-specific lethal 3-like 1 isoforma; drosophila MSL3-like 1 {Human Refseq}(8) [Canonical(0)]
TACCGCGACCGCGACGG	1	51460957 KIAA0657 protein {Human Refseq}(16) [Canonical(0)]
CCGGCCCATTGTGCACT	1	51463937 similar to abnormal cell LINeage LIN-41,heterochronic gene; Drosophila dappled/ vertebrateTRipartite Motif protein related; B-box zinc finger,Filamin and NHL repeat containing protein (123.8 kD)(lin-41) {Human Refseq}(-3) [Canonical(0)]
CACCAAGACTCTAGCTT	1	51464083 hypothetical protein XP_298151 {Human Refseq}(-7) [Canonical(0)]
ACCCTGATGCAGACATT	1	51464276 similar to Cadherin-related tumor suppressorprecursor (Fat protein) {Human Refseq}(2) [Canonical(0)]
GGCAATGGGCGAAGGCG	1	51464322 odz, odd Oz/ten-m homolog 3 {Human Refseq}(27) [Canonical(0)]
GATCCCGATTGCTGCCT	1	51464322 odz, odd Oz/ten-m homolog 3 {Human Refseq}(33) [Canonical(0)]
GCGAGCTCCGCACCGGG	1	51464724 septin 8 {Human Refseq}(-20) [Canonical(0)]
GCCATTCCGCGGCCTCG	1	51464743 hypothetical protein XP_374142 {Human Refseq}(1) [Canonical(0)]
CAAACATTGCGTATACT	1	51464776 KIAA0947 protein {Human Refseq}(8) [Canonical(0)]
TCAGATTTAAGGTGTGG	1	51464959 KIAA0888 protein {Human Refseq}(23) [Canonical(0)]
TATCTATACAGTCGATC	1	51465265 KIAA1553 {Human Refseq}(-2) [Canonical(0)]
ACTTCCGCCACCACCCC	1	51465298 chromosome 6 open reading frame 63 {Human Refseq}(18) [Canonical(0)]
CGTCAGCAAGATAGCAG	1	51465398 hypothetical protein XP_499038 {Human Refseq}(2) [Canonical(0)]
CCCACCGCGTGCTGACG	1	51465429 similar to ACY1L2 protein {Human Refseq}(17) [Canonical(0)]
AGGTGGGATGTACTTTT	1	51465877 chromosome 7 open reading frame 3 {Human Refseq}(-11) [Canonical(0)]; 51466556 similar to CG9004-PA {Human Refseq}(-12) [Canonical(0)]
TTCCTGCGAGCCCCTGT	1	51466043 {Human Refseq}(-8) [Canonical(0)]; 51475766 {Human Refseq}(-8) [Canonical(0)]; 11125773 PMS2 {Human Refseq}(-9) [Canonical(0)]
ATAAGTCACAGCTGCCA	1	51466148 similar to cell division cycle 10 homolog {Human Refseq}(-1) [Canonical(0)]; 51475855 similar to cell division cycle 10 homolog {Human Refseq}(-1) [Canonical(0)]
TCCGCAAGCTGCACGAC	1	51466483 similar to zinc finger protein 312; forebrainembryonic zinc finger {Human Refseq}(1) [Canonical(0)]; 51492943 similar to zinc finger protein 312; forebrainembryonic zinc finger {Human Refseq}(1) [Canonical(0)]
CTATCTATGTCTGCCTT	1	51466487 hypothetical protein XP_380141 {Human Refseq}(-10) [Canonical(0)]; 51492947 hypothetical protein XP_379516 {Human Refseq}(-10) [Canonical(0)]
GAATGAGCCGCTCTGTT	1	51466590 hypothetical protein XP_499085 {Human Refseq}(-4) [Canonical(0)]
TTCATACCTAGGCCATA	1	51466678 similar to Carboxy-terminal domain RNApolymerase II polypeptide A small phosphatase 2 (NuclearLIM interactor-interacting factor 2) (NLI-interactingfactor 2) (Protein OS-4) {Human Refseq}(-4) [Canonical(0)]
ATCGACTCCGTGAAGCT	1	51467194 chromosome 9 open reading frame 81 {Human Refseq}(11) [Canonical(0)]
AAGTGCCTGAGAAAACT	1	51467194 chromosome 9 open reading frame 81 {Human Refseq}(4) [Canonical(0)]
CTGCTATCTCATAAATT	1	51467429 KIAA1432 {Human Refseq}(16) [Canonical(0)]
GAACTCCGCGGCAAGAT	1	51467823 hypothetical protein XP_498495 {Human Refseq}(-1) [Canonical(0)]
TGTCAGAAGCCGAGAAT	1	51468662 similar to Plasmodium falciparum trophozoiteantigen r45-like protein {Human Refseq}(-2) [Canonical(0)]
AGGCAGCGCGCCGACCG	1	51468758 KIAA1394 protein {Human Refseq}(-14) [Canonical(0)]
TAACTGGCATTAGCCCC	1	51468839 similar to KIAA1991 protein {Human Refseq}(21) [Canonical(0)]
AACGGATAGTCACTATA	1	51470876 similar to Protein transport protein SEC61 betasubunit {Human Refseq}(-1) [Canonical(0)]
AGCATCCCAGCACAGCC	1	51471359 KIAA1076 protein {Human Refseq}(11) [Canonical(0)]
CAGCCGAGCCGGTTGTC	1	51472463 hypothetical protein from EUROIMAGE 588495 {Human Refseq}(-10) [Canonical(0)]
TCCAGGCGGAAGCAGGC	1	51472983 hypothetical protein XP_498642 {Human Refseq}(-2) [Canonical(0)]
CCCGCCCATCTGAGCTC	1	51473042 similar to C10orf94 protein {Human Refseq}(14) [Canonical(0)]
GGTCCTTGGCGGGTGAG	1	51473056 similar to ENSANGP00000013733 {Human Refseq}(-5) [Canonical(0)]
GATATGGGGAAACTACT	1	51474213 hypothetical protein XP_498659 {Human Refseq}(-6) [Canonical(0)]
CACTGCCAGAGTCCCCT	1	51474267 similar to RIKEN cDNA 3000004C01 {Human Refseq}(10) [Canonical(0)]
GGCCATCGGGACCCCTG	1	51474267 similar to RIKEN cDNA 3000004C01 {Human Refseq}(-8) [Canonical(0)]
TTAACCTAACATAAAAC	1	51474279 similar to FALZ protein {Human Refseq}(4) [Canonical(0)]
GTAGTCGATCCGCTGTC	1	51474681 hypothetical protein XP_498716 {Human Refseq}(2) [Canonical(0)]
GAATATTCGGAATGTCC	1	51474686 similar to Zinc finger protein 208 {Human Refseq}(11) [Canonical(0)]
CTAAGTTCTAGCATTAA	1	51474782 {Human Refseq}(6) [Canonical(0)]
CCTTGCAAACCATACGA	1	51474795 similar to KIAA2033 protein {Human Refseq}(5) [Canonical(0)]
GCGTTTGTGCTTGGATT	1	51474885 chromosome 19 open reading frame 7 {Human Refseq}(-26) [Canonical(0)]
AACTACGTGGGGCAGCT	1	51475067 similar to LPIN3 {Human Refseq}(11) [Canonical(0)]
TACGCCTTCGGCTGCTC	1	51475073 similar to embryonic poly(A) binding protein {Human Refseq}(-1) [Canonical(0)]
GCATTGCCCGTGAGTGT	1	51475188 KIAA1272 protein {Human Refseq}(14) [Canonical(0)]
GCCAGTCACAAAGCAGA	1	51475254 hypothetical protein XP_373925 {Human Refseq}(1) [Canonical(0)]
AGCCTTCCGCCTTTGGA	1	51475311 hypothetical protein XP_498867 {Human Refseq}(2) [Canonical(0)]
TCTAACGTGGCTGGGAC	1	51475890 similar to FLJ40113 protein {Human Refseq}(2) [Canonical(0)]
CTCAAGTCTATAAATGA	1	51477155 upstream regulatory element binding protein 1 {Human Refseq}(-68) [Canonical(0)]
ACTTAAATTCTTAATTC	1	51477215 hypothetical protein BC016683 {Human Refseq}(2) [Canonical(0)]
TACGAGCCTCCATCAGA	1	51477527 hypothetical protein XP_379694 {Human Refseq}(-1) [Canonical(0)]; 51477849 hypothetical protein XP_379736 {Human Refseq}(-1) [Canonical(0)]
TTACAGTCGGCGAACTG	1	51477570 similar to Serine/threonine-protein kinase PRKX(Protein kinase PKX1) {Human Refseq}(-2) [Canonical(0)]; 51477574 hypothetical protein XP_377076 {Human Refseq}(-2) [Canonical(0)]
AAGATCAGCGTCATCTC	1	51493134 hypothetical protein XP_498582 {Human Refseq}(2) [Canonical(0)]
ACTGCATCGTGGTTTAG	1	51493142 chromosome 14 open reading frame 61 {Human Refseq}(1) [Canonical(0)]
AGGTGGACCAGCTGGTG	1	51493153 KIAA1509 {Human Refseq}(27) [Canonical(0)]
GCCTCGGATCCCAGAAC	1	51493283 hypothetical protein XP_498690 {Human Refseq}(2) [Canonical(0)]
AGTACCAGTTAAAAGCT	1	51493421 similar to zinc finger protein 91 (HPF7, HTF10) {Human Refseq}(-2) [Canonical(0)]
GTCTCTGACGAGCAGGC	1	51558723 a disintegrin-like and metalloprotease withthrombospondin type 1 motif, 12 {Human Refseq}(8) [Canonical(0)]
AATGGAATGCCCGGAGA	1	51702205 solute carrier family 41 member 1 {Human Refseq}(13) [Canonical(0)]
GCGTACACAGCAGCCGC	1	51783964 paralemmin 2 {Human Refseq}(-4) [Canonical(0)]
CGCCCTGATCAGATGTA	1	51873056 WFIKKN1 protein; WFIKKN1 protein precursor {Human Refseq}(6) [Canonical(0)]
CCCGCCCTACGTCCACT	1	51873056 WFIKKN1 protein; WFIKKN1 protein precursor {Human Refseq}(7) [Canonical(0)]
GGAGACGTGTATAGTTG	1	51972213 FLJ16517 protein {Human Refseq}(4) [Canonical(0)]
AGCCGTATTTTCAGTGC	1	52630430 plakophilin 2 isoform 2b {Human Refseq}(-2) [Canonical(0)]; 52630431 plakophilin 2 isoform 2a {Human Refseq}(-2) [Canonical(0)]
CCTATTTTGATTTAGAA	1	52694670 CocoaCrisp {Human Refseq}(4) [Canonical(0)]
AGCTACTCTCCTGCTCC	1	52694676 SMC6 protein {Human Refseq}(-6) [Canonical(0)]
ATAGCATTTATACTTGA	1	52694682 hypothetical protein FLJ90036 {Human Refseq}(16) [Canonical(0)]
CGGATCTCGCGAGCCTC	1	52856400 leucine rich repeat (in FLII) interactingprotein 1 {Human Refseq}(-14) [Canonical(0)]
GATGTCAGAAAAGTTAG	1	5360215 iduronate-2-sulfatase isoform a; iduronate-2-sulfatase isoform a precursor {Human Refseq}(-5) [Canonical(0)]
AGGAGATCTTGGATCTT	1	53729349 postmeiotic segregation 1 {Human Refseq}(-13) [Canonical(0)]
ACCAAACCTCAGTGGAG	1	53831992 tweety 3 {Human Refseq}(8) [Canonical(0)]
GATCCCAGTATGAAGCC	1	54112123 suppression of tumorigenicity 7 isoform a {Human Refseq}(8) [Canonical(0)]; 54112122 suppression of tumorigenicity 7 isoform b {Human Refseq}(10) [Canonical(0)]
CCTAGATGCCTCGGAGA	1	54234023 vacuolar protein sorting 39 {Human Refseq}(7) [Canonical(0)]
GAGTCCTAGGTGCCAAG	1	54792099 erbB-3 isoform 1; erbB-3 isoform 1 precursor {Human Refseq}(22) [Canonical(0)]
ATAAAGATCCAGAAAGC	1	54859762 GTDC1 {Human Refseq}(10) [Canonical(0)]
GAAGCGAGCTGTGCGTG	1	54873608 jumonji domain containing 1B {Human Refseq}(22) [Canonical(0)]
GCCGGCCGGTCCCACCC	1	54873612 agrin {Human Refseq}(13) [Canonical(0)]
TCCTTGAGGTAGAAACC	1	55741654 KIAA1623 {Human Refseq}(-8) [Canonical(0)]
TGTCCTCTTGTCCCTGG	1	55741662 KIAA1530 protein {Human Refseq}(8) [Canonical(0)]
CATCTCATTTCTTCTTG	1	55741863 zinc finger, FYVE domain containing 28 {Human Refseq}(2) [Canonical(0)]
CTGTCGAGCCGGGCTGA	1	55742729 hypothetical protein DKFZp762K222 {Human Refseq}(-3) [Canonical(0)]
CGCGAAACCAGCCTCAA	1	55742814 bromodomain and PHD finger containing, 3 {Human Refseq}(18) [Canonical(0)]
TAGCGTAATAACTCAGA	1	55743081 alpha-2B-adrenergic receptor {Human Refseq}(-3) [Canonical(0)]
CGCATATTTCTCTCAAA	1	55769549 PHD finger protein 14 isoform 1 {Human Refseq}(-7) [Canonical(0)]; 55769547 PHD finger protein 14 isoform 2 {Human Refseq}(-12) [Canonical(0)]
GACTGCCCCGGTTCTGT	1	55770877 neuronal pentraxin I precursor {Human Refseq}(10) [Canonical(0)]
TCCGATGAGATACTGTC	1	55774978 ephrin receptor EphB4; ephrin receptor EphB4 precursor {Human Refseq}(-11) [Canonical(0)]
AATGTACCCGTGAAGGT	1	55953103 phospholipase A2 receptor 1 isoform 1; phospholipase A2 receptor 1 isoform 1 precursor {Human Refseq}(17) [Canonical(0)]; 55953105 phospholipase A2 receptor 1 isoform 2; phospholipase A2 receptor 1 isoform 2 precursor {Human Refseq}(25) [Canonical(0)]
TTAGACTCAGTGGGTGG	1	55956901 mitogen-activated protein kinase kinase kinase 4isoform b {Human Refseq}(24) [Canonical(0)]; 55956903 mitogen-activated protein kinase kinase kinase 4isoform a {Human Refseq}(27) [Canonical(0)]
GCTACCCACGAAAAGGA	1	56090585 coagulation factor VIII-associated (intronictranscript) 3 {Human Refseq}(1) [Canonical(0)]; 56090587 coagulation factor VIII-associated (intronictranscript) 2 {Human Refseq}(1) [Canonical(0)]
AGGAACAGTCTGCAGAA	1	56118316 myotubularin related protein 7 {Human Refseq}(11) [Canonical(0)]
CGAAAGAAACCTTGCTC	1	56237020 fibrillin 3; fibrillin 3 precursor {Human Refseq}(-4) [Canonical(0)]
CTCTGACAGATGGAAAA	1	56243589 WD repeat domain 33 isoform 1 {Human Refseq}(9) [Canonical(0)]
CTCGTCCCAGTAACTGA	1	56549695 E1A binding protein p400 {Human Refseq}(-9) [Canonical(0)]
TAGGGTTAACTTACTGT	1	56550107 NGFI-A binding protein 1 {Human Refseq}(-4) [Canonical(0)]
CTTGTGGCACTCTTAGG	1	56682968 troponin I, skeletal, slow {Human Refseq}(-2) [Canonical(0)]
AAAGTAACCCTCTTGGC	1	56699472 zinc finger protein 192 {Human Refseq}(23) [Canonical(0)]
CATCACGGCTTAGGGGA	1	56711311 zinc finger protein 331 {Human Refseq}(-14) [Canonical(0)]
TTAAGCTAGGAAACCTA	1	56711325 solute carrier family 7 (cationic amino acidtransporter, y+ system), member 6 {Human Refseq}(3) [Canonical(0)]
AACTCTGTTAAGGAAGC	1	56790296 hypothetical protein FLJ20171 {Human Refseq}(2) [Canonical(0)]
CGAACCCATACTGGGGA	1	56961675 zinc finger protein 121 {Human Refseq}(8) [Canonical(0)]
GAAAAGGCGTGATACAC	1	57242760 receptor (TNFRSF)-interacting serine-threoninekinase 1 {Human Refseq}(10) [Canonical(0)]
GCGAATTACCTTCATAT	1	57242806 zinc finger protein 518 {Human Refseq}(20) [Canonical(0)]
ATATAGGTATCTGGCAA	1	57634533 nucleoporin 205kDa {Human Refseq}(-20) [Canonical(0)]
ACAATAGTACAGACTGG	1	57863306 hypothetical protein LOC285908 {Human Refseq}(-19) [Canonical(0)]
GCATCAGACCACAGTTC	1	57863758 zgc:92551 {Human Refseq}(38) [Canonical(0)]
AACCAGTCATATCCTGT	1	58036497 hypothetical protein MGC4767 {Human Refseq}(3) [Canonical(0)]
GGTAATAGCCCCCCAGG	1	5901931 chondromodulin I precursor; unnamed {Human Refseq}(-4) [Canonical(0)]
ATCCCAGCGAGACCCAG	1	5902089 solute carrier family 2 (facilitated glucosetransporter), member 3 {Human Refseq}(13) [Canonical(0)]
CTTCCGAGCCTCGTGCC	1	5902129 splicing factor, arginine/serine-rich 16 {Human Refseq}(-10) [Canonical(0)]
CGCGGCGTGTAGTGCGC	1	5922012 frizzled 2 {Human Refseq}(-3) [Canonical(0)]
GGCGCTGTCGGGCACTC	1	6005771 putative G protein coupled receptor {Human Refseq}(11) [Canonical(0)]
GTGTTATGGTCAACTTG	1	6005771 putative G protein coupled receptor {Human Refseq}(8) [Canonical(0)]
AGTGACCTAAAGAAAGA	1	6006008 integrin alpha 2; integrin alpha 2 precursor {Human Refseq}(11) [Canonical(0)]
GTCACGGTGCTGGCCTT	1	6006009 integrin alpha 2b; integrin alpha 2b heavy chain; integrin alpha 2b light chain; integrin alpha 2b precursor {Human Refseq}(3) [Canonical(0)]
GGAAGGCAGCATTGGAC	1	6042199 membrane metallo-endopeptidase {Human Refseq}(-1) [Canonical(0)]; 6042201 membrane metallo-endopeptidase {Human Refseq}(-1) [Canonical(0)]; 6042203 membrane metallo-endopeptidase {Human Refseq}(-1) [Canonical(0)]; 6042205 membrane metallo-endopeptidase {Human Refseq}(-1) [Canonical(0)]
ATTGCTTCAGCTGTACA	1	7019560 thyrotropin-releasing hormone degradingectoenzyme {Human Refseq}(15) [Canonical(0)]
AAGAGTGGTCCTGTCAG	1	7019584 zinc finger protein 221 {Human Refseq}(10) [Canonical(0)]
GACACCGTGCTTAACAG	1	7661931 KIAA0133 {Human Refseq}(21) [Canonical(0)]
TCACTTGTTCCCCTCAA	1	7662071 KIAA0352 gene product {Human Refseq}(-8) [Canonical(0)]
TGATTCCGTCTTAAAAG	1	7662107 Cdc42 guanine exchange factor 9 {Human Refseq}(12) [Canonical(0)]
GTCCAAATGCCTAAAGA	1	7662319 leucine-rich repeats and immunoglobulin-likedomains 2 {Human Refseq}(9) [Canonical(0)]
GTCCTGCGGACGCAGGG	1	7706446 peptidylarginine deiminase type III {Human Refseq}(19) [Canonical(0)]
GCATTGGACGATCCGGT	1	8393712 soluble liver antigen/liver pancreas antigen {Human Refseq}(4) [Canonical(0)]
CCTGAGGTCTACCCCTG	1	8670533 8-oxoguanine DNA glycosylase isoform 2a {Human Refseq}(2) [Canonical(0)]; 8670535 8-oxoguanine DNA glycosylase isoform 2b {Human Refseq}(2) [Canonical(0)]; 8670537 8-oxoguanine DNA glycosylase isoform 2c {Human Refseq}(2) [Canonical(0)]; 8670539 8-oxoguanine DNA glycosylase isoform 2d {Human Refseq}(2) [Canonical(0)]; 8670541 8-oxoguanine DNA glycosylase isoform 2e {Human Refseq}(2) [Cano…
TTGCGGCGGAAGGAAGG	1	8922357 sarcoma antigen NY-SAR-27 {Human Refseq}(-18) [Canonical(0)]
CATTGCAATCCTGACAC	1	8923250 chromosome 9 open reading frame 39 {Human Refseq}(7) [Canonical(0)]
TATAAGGGACTCGTCCC	1	9507222 similar to ubiquitin binding protein {Human Refseq}(7) [Canonical(0)]
TAGAGAACACAGAGCGG	1	9845497 laminin, gamma 1; laminin, gamma 1 precursor {Human Refseq}(12) [Canonical(0)]
GTAGCCGCGGCAGCTGC	1	9910375 inner centromere protein antigens 135/155kDa {Human Refseq}(-11) [Canonical(0)]
GAGTGGGCCCCACCCTG	1	9910495 chromosome 14 open reading frame 162 {Human Refseq}(-4) [Canonical(0)]
GATCGTGTTTTCTTGTC	1	AC002310 {GoldenPath}(-12) [Canonical(0)]
ACGCCACTTCATTAGCA	1	AC002524 {GoldenPath}(-646) [Canonical(0)]
GGATCTCCCTGGTGTCT	1	AC002996 {GoldenPath}(349) [Canonical(0)]
AACAGTGCAATCACAGG	1	AC003044 {GoldenPath}(-38) [Canonical(0)]
GAAATGCCCCAGTGGCC	1	AC003965 {GoldenPath}(89) [Canonical(0)]
CGTGAGACTCACTGGCA	1	AC004067 {GoldenPath}(-96) [Canonical(0)]
CAGATTTACTAAGACTA	1	AC004074 {GoldenPath}(60) [Canonical(0)]
TTTACTTCATTATTCTA	1	AC004112 {GoldenPath}(-283) [Canonical(0)]
AGTTAGTAAGACATACC	1	AC004148 {GoldenPath}(-206) [Canonical(0)]
ACATACTACATTTATAT	1	AC004217 {GoldenPath}(-340) [Canonical(0)]
TTACGTTCTCTGTCAGA	1	AC004542 {GoldenPath}(-278) [Canonical(0)]
ACCAAAATCGTCTTTAC	1	AC004543 {GoldenPath}(-398) [Canonical(0)]
ATAAGGGACCAGATTTA	1	AC004584 {GoldenPath}(11) [Canonical(0)]
GGATTCTTATCAAAGGC	1	AC004656 {GoldenPath}(-42) [Canonical(0)]
ATACTTGTGCATCAAGA	1	AC004656 {GoldenPath}(-64) [Canonical(0)]
AGCCCAAAACTGTTCAC	1	AC004850 {GoldenPath}(-401) [Canonical(0)]
AAACGTTCAGTGAATAT	1	AC004912 {GoldenPath}(428) [Canonical(0)]
TAACTAGTTCAAAGGAT	1	AC004938 {GoldenPath}(-403) [Canonical(0)]
TTTTCTCGTATTTGCAT	1	AC004971 {GoldenPath}(389) [Canonical(0)]
TGGATTGTGTATTCAGT	1	AC004975 {GoldenPath}(265) [Canonical(0)]
GACGCGGTGGTTGATTT	1	AC004983 {GoldenPath}(65) [Canonical(0)]
TAAAGACCGACACGTCC	1	AC004985 {GoldenPath}(282) [Canonical(0)]
TAAGCACTCCGCATTCC	1	AC005013 {GoldenPath}(532) [Canonical(0)]
TCAAATCTCAGAGCATC	1	AC005020 {GoldenPath}(-481) [Canonical(0)]
TAATAGGGCTGTAAGTA	1	AC005024 {GoldenPath}(184) [Canonical(0)]
AGGCACGGCGCCTGGCC	1	AC005039 {GoldenPath}(-15) [Canonical(0)]
GGGTGCCAGATGTCAAG	1	AC005062 {GoldenPath}(114) [Canonical(0)]
CCTGTCTAAAGATCATA	1	AC005062 {GoldenPath}(-184) [Canonical(0)]
CTAGACTAGAAACCACA	1	AC005062 {GoldenPath}(-290) [Canonical(0)]
TCCTATAATCACCCAAT	1	AC005062 {GoldenPath}(304) [Canonical(0)]
ATGTGACAGTAACTTTC	1	AC005062 {GoldenPath}(37) [Canonical(0)]
CCCTGACACCCTATGAA	1	AC005079 {GoldenPath}(-1737) [Canonical(0)]
GAACACCTCTCACACTA	1	AC005089 {GoldenPath}(688) [Canonical(0)]
[truncated: 18,048 more rows]
