# Supplementary material for: LongSAGE profiling of nine human embryonic stem cell lines
Source: Genome Biol. 2007 Jun 14;8(6):R113. doi: 10.1186/gb-2007-8-6-r113 (PMC2394759; doi:10.1186/gb-2007-8-6-r113)
Supplement: Additional data file 7 — The 634 LongSAGE tags exclusively expressed in ESCs that uniquely map to the human genome at least 2 kb away from an annotated transcript. [file gb-2007-8-6-r113-S7.xls]

## Sheet: List1
Sequence	Frequency	P-value	CMOST	Human MAF	Embryonic ESTs/Vega	Mouse Genome	Mouse/Rat MAF
GACGTGTGTGAAACCAG	113	7.58e-81	AC023115__{GoldenPath}(45)_[Canonical(0)]	0	0	0	0
GGTTGTACTCTGGCCAT	89	5.39e-66	AC006329__{GoldenPath}(355)_[Canonical(0)]	0	ES|gi|47381029|gb|CN393434.1|CN393434 (+)	0	0
GCGAGGCACCCCAGGAA	56	2.03e-52	AC104563 {GoldenPath}(-405) [Canonical(0)]	hg16.chr11_start:27609657+	ES|gb|CD049147; ES|gb|CD049808; ES|gb|CD176172	0	mm3.chr2_start:70132861-
CCGACAAAATAAAGAAA	50	1.52e-33	AC106771__{GoldenPath}(538)_[Canonical(0)]	0	0	0	0
ATTAGACCCAAAAGTTG	24	1e-20	AC016758 {GoldenPath}(56) [Canonical(0)]	hg16.chr2_start:77300111+	0	0	mm3.chr6_start:69029463-
GGGATTGAACCATTTTG	17	3.95e-16	AC093768__{GoldenPath}(-89)_[Canonical(0)]	0	ES|gi|47283452|gb|CN267038.1|CN267038 (+)	0	0
TATATGATCATTACTAA	12	2.27e-09	AL354821 {GoldenPath}(-754) [Canonical(0)]	hg16.chr13_start:53945546+	0	0	mm3.chr14_start:42554850-
GTTATTCTTAGAATGTA	10	5.39e-12	AC016743 {GoldenPath}(227) [Canonical(0)]	hg16.chr2_start:210392413+	0	0	rn3.chr9_start:65011163+
GAGCAACCATTCTTTCA	10	3.22e-11	AL591742__{GoldenPath}(172)_[Canonical(0)]	0	0	0	0
CTAGAGATTGTTTAGCA	9	2.71e-06	AC114933 {GoldenPath}(393) [Canonical(0)]	hg16.chr5_start:18699560+	0	0	mm3.chr15_start:79929820-
AAGGTCACGATCATTTG	9	1.03e-05	AL133391 {GoldenPath}(-132) [Canonical(0)]	hg16.chr9_start:80903055+	0	0	mm3.chr4_start:70850995+
GTAGAACCATAGCTTTC	9	1.08e-08	No tag match found	hg16.chrX_start:120074550+	ES|gi|47299770|gb|CN283356.1|CN283356	0	mm3.chrX_start:26758023+
ATTGTGTTGATCGTATT	9	3.59e-08	AC139338__{GoldenPath}(385)_[Canonical(0)]	0	0	0	0
TGCACCTGTTTTTCTCC	9	2.22e-06	AC023115__{GoldenPath}(46)_[Canonical(0)]	0	0	0	0
AACTGATAGCTGGAAGG	8	9.84e-10	No tag match found	hg16.chrX_start:106734806+; hg16.chrX_random_start:2799033+	0	0	mm3.chrX_start:123487193+
CGATCCGATGGTTTAAA	8	1.08e-11	AC019155__{GoldenPath}(-76)_[Canonical(0)]	0	0	0	0
TAATCTGGATAAATCTT	8	1.71e-07	AC097520__{GoldenPath}(-54)_[Canonical(0)]	0	0	0	0
GATATCCCATTGTTCCA	7	1.34e-09	AC064802__{GoldenPath}(-738)_[Canonical(0)]	0	0	0	0
GAGCCTAGTTGTTCCAA	6	6.57e-08	No tag match found	hg16.chrX_start:120074013+	0	0	mm3.chrX_start:26756227+
CAAGTGTATAAGATGTC	6	0.0021099	AC020551__{GoldenPath}(326)_[Canonical(0)]	0	0	0	0
CAGGTAACGGGATGTGA	6	0.0009892	AC027004__{GoldenPath}(-480)_[Canonical(0)]	0	0	0	0
CGACTATGTAACCTTAA	5	1.44e-07	AC104563 {GoldenPath}(-463) [Canonical(0)]	hg16.chr11_start:27598461+	0	0	mm3.chr2_start:70114401-
GATCTTCCCGAGATGCC	5	9.09e-07	AL929091 {GoldenPath}(1119) [Canonical(0)]	hg16.chr1_random_start:3319731+	0	0	rn3.chr13_start:12086635-
GTCCATTCGTTCTACAT	5	2.35e-07	AL929091 {GoldenPath}(1089) [Canonical(0)]	hg16.chr1_random_start:3326183+	0	0	rn3.chr13_start:12090502-
GAAGAGTCTTTTGAACA	5	0.0105499	AC006329__{GoldenPath}(356)_[Canonical(0)]	0	ES|gi|47381029|gb|CN393434.1|CN393434 (+)	0	0
AGTATGTGGTTTGGTTA	5	1.86e-06	AC007991__{GoldenPath}(450)_[Canonical(0)]	0	0	0	0
CTAATAGGTATAAAGTG	5	0.000564133	AC093768__{GoldenPath}(-90)_[Canonical(0)]	0	ES|gi|47283452|gb|CN267038.1|CN267038 (+)	0	0
GTAGTGTAAATTGTTTG	5	0.000104071	AC022140__{GoldenPath}(-282)_[Canonical(0)]	0	0	0	0
TGAGCTAATGCTTTAAA	5	9.69e-07	AC026393__{GoldenPath}(185)_[Canonical(0)]	0	0	0	0
TTAGAAGGGAGAAAAAA	5	0.0223072	AC097520__{GoldenPath}(-70)_[Canonical(0)]	0	0	0	0
CTACGAGTATACCACAT	4	0.00172442	AC104373 {GoldenPath}(-231) [Canonical(0)]	hg16.chr8_start:72664461+	ES|gi|47406667|gb|CN419073.1|CN419073; EA|gb|CX165860	0	mm3.chr1_start:14741923+
AGTGCGGAGTCCCCTTC	4	4.12e-05	AC032044 {GoldenPath}(-33) [Canonical(0)]	hg16.chr17_start:1379996+	0	0	mm3.chr11_start:77457401+
AGCTCGTTCATCAGACA	4	0.00191261	AC093768 {GoldenPath}(58) [Canonical(0)]	hg16.chr4_start:89320740+	0	0	mm3.chr5_start:101504785+
GTCTTAGACCTCCTTTT	4	4.63e-05	AC139452 {GoldenPath}(-531) [Canonical(0)]	hg16.chr3_start:32907407+	0	0	mm3.chr9_start:9916127-
TTGACGGGTTTTTTTTT	4	8.47e-05	AC139452 {GoldenPath}(-529) [Canonical(0)]	hg16.chr3_start:32907407+	0	0	mm3.chr9_start:9916127-
AGGAGTCAGCAGAAGAG	4	3.53e-06	No tag match found	hg16.chrX_start:114698479+	0	0	mm3.chrX_start:130080054-
TCCACTCAACTGTACAA	4	9.01e-05	AL049745 {GoldenPath}(-153) [Canonical(0)]	hg16.chr1_start:53600547+	0	0	mm3.chr4_start:47520424-
CAAAGGTACTCAACATC	4	9.08e-05	AL445670__{GoldenPath}(177)_[Canonical(0)]	0	0	0	0
ATACCACACCTGACCCC	4	5.76e-05	AL583839__{GoldenPath}(447)_[Canonical(0)]	0	0	0	0
TAAATTAACGTATCTTT	4	7.15e-06	AC113355__{GoldenPath}(527)_[Canonical(0)]	0	0	0	0
TGTTGTCGTTTCAAAGA	4	8.89e-05	AL513548__{GoldenPath}(-65)_[Canonical(0)]	0	preNEU|gi|47367789|gb|CN367855.1|CN367855 (-)	0	0
AGTCACTTACGAGGAAG	3	0.000138498	AC104461 {GoldenPath}(15) [Canonical(0)]	hg16.chr1_start:197731123+	0	0	mm3.chr1_start:58952218-
TTAGGGAACGAATCTTC	3	3.84e-05	AC096772 {GoldenPath}(-434) [Canonical(0)]	hg16.chr2_start:208824759+	0	0	mm3.chr1_start:65378086+
CTGGTGAATCCCCAGTG	3	0.00164715	AC015656 {GoldenPath}(13) [Canonical(0)]	hg16.chr17_start:48031687+	0	0	mm3.chr11_start:26413398-
TTTCAACAGCCAAAACA	3	0.000233913	AL392023 {GoldenPath}(429) [Canonical(0)]	hg16.chr14_start:36661136+	ES|gb|CD247929	0	mm3.chr12_start:52503911+
AAGGTTACGTGACTTCC	3	2.08e-06	AL590637 {GoldenPath}(12) [Canonical(0)]	hg16.chr10_start:6834006+	0	0	mm3.chr2_start:170498820-
TCCTTGAGTTCCCAAGT	3	4.9e-05	AC104563 {GoldenPath}(-436) [Canonical(0)]	hg16.chr11_start:27602901+	0	0	mm3.chr2_start:70122047-
TCTCAGCATCTCAGGAT	3	0.0214993	AC106872 {GoldenPath}(-676) [Canonical(0)]	hg16.chr4_start:166395279+	0	0	mm3.chr8_start:64930833-
ATGACTGGTCCTCAATC	3	4.49e-05	AP002856 {GoldenPath}(-225) [Canonical(0)]	hg16.chr11_start:130708088+	0	0	mm3.chr9_start:94518346-
CATCGTGCTCAGTGCCA	3	0.00121401	AP003166 {GoldenPath}(132) [Canonical(0)]	hg16.chr11_start:130757784+	0	0	mm3.chr9_start:94564344-
CATACTATACTTTGAAA	3	0.0395648	AL078623 {GoldenPath}(-787) [Canonical(0)]	hg16.chr20_start:12738085+	0	nt_039475	mm3.chr2_start:140902427+
CAAAGATGCGCAACATC	3	0.000101349	AL078594__{GoldenPath}(-671)_[Canonical(0)]	0	0	0	0
GCCATACATTTTTTAAA	3	0.0386137	AC093114__{GoldenPath}(-98)_[Canonical(0)]	0	0	0	0
TATCACGTTTTCTCACT	3	0.0395724	AC064802__{GoldenPath}(688)_[Canonical(0)]	0	0	0	0
ATAAACGTGTCATATAT	3	0.00275334	AC064802__{GoldenPath}(685)_[Canonical(0)]	0	0	0	0
ATATGCAGATGATTTGT	3	0.000805339	AC084819__{GoldenPath}(-70)_[Canonical(0)]	0	0	0	0
CTAAACTGAGACCACAG	3	4.92e-05	AL356094__{GoldenPath}(53)_[Canonical(0)]	0	0	0	0
CTTATGGGAGTGTCTGG	3	0.00108905	AC091160__{GoldenPath}(-609)_[Canonical(0)]	0	0	0	0
GATGCGAGTGAAATTTT	3	0.00245107	AC092649__{GoldenPath}(36)_[Canonical(0)]	0	EA|gb|CX163498 (+); EA|gb|CX164758 (+); ES|gb|CD248696 (+); ES|gi|47281443|gb|CN265029.1|CN265029 (+); ES|gi|47281509|gb|CN265095.1|CN265095 (+); ES|gi|47400870|gb|CN413276.1|CN413276 (+)	0	0
GCCTGTCAGAACAGTCC	3	6.07e-05	AC124312__{GoldenPath}(-292)_[Canonical(0)]	0	0	0	0
GGCTAGGCTTGTGTGTC	3	0.00612111	AC108142__{GoldenPath}(210)_[Canonical(0)]	0	0	0	0
TAAGAGGATTAAGTGAG	3	0.0353978	AC079140__{GoldenPath}(-459)_[Canonical(0)]	0	0	0	0
TACCAATTTTCCCATAG	3	0.00126607	AC104304__{GoldenPath}(349)_[Canonical(0)]	0	0	0	0
TGACGTAGAGAGCAGTT	3	0.0257328	AL353052__{GoldenPath}(213)_[Canonical(0)]	0	0	0	0
TGCTAGAGTGTAATTTT	3	2.14e-06	AC093078__{GoldenPath}(-88)_[Canonical(0)]	0	0	0	0
TGGTGGGGTATCTATTA	3	0.0215231	AC022140__{GoldenPath}(-243)_[Canonical(0)]	0	0	0	0
GGTTTTCGGCACAGCCT	2	0.00156758	AC017099 {GoldenPath}(74) [Canonical(0)]	hg16.chr2_start:97939321+	0	0	mm3.chr1_start:37168876+
CGGGCTCCTTTGGGAGG*	2	0.00299797	AC104461 {GoldenPath}(-25) [Canonical(0)]	hg16.chr1_start:197731123+	ES|gi|47359566|gb|CN359632.1|CN359632; preHEP|gi|47359565|gb|CN359631.1|CN359631; ES|gb|CD653076	0	mm3.chr1_start:58952218-
TAAGTCCGGAGGAAGAC	2	0.0379881	AC109454 {GoldenPath}(33) [Canonical(0)]	hg16.chr5_start:133851061+	0	0	mm3.chr11_start:70325797-
GACCTTGGTAATGTTCC	2	0.00497547	AC008885 {GoldenPath}(-530) [Canonical(0)]	hg16.chr5_start:82207772+	0	0	mm3.chr13_start:29632758-
AAGTCCCCGTTTGTTTT	2	0.0124937	AL354821 {GoldenPath}(751) [Canonical(0)]	hg16.chr13_start:53945546+	0	0	mm3.chr14_start:42554850-
CTACAAAACCGAAAGCA	2	0.00191417	AL354821 {GoldenPath}(275) [Canonical(0)]	hg16.chr13_start:54062598+	0	0	mm3.chr14_start:42711519-
TACTGTTAACTGTTGAG	2	0.0121098	AC099667 {GoldenPath}(-277) [Canonical(0)]	hg16.chr3_start:52889749+	0	0	mm3.chr14_start:90294954-
CCTCGAGGGCACCGCGG	2	0.00113757	Z99716 {GoldenPath}(712) [Canonical(0)]	hg16.chr22_start:40547832+	0	0	mm3.chr15_start:82466008+
CTCAATCTACTGCTAAC	2	0.0483304	AL078623 {GoldenPath}(790) [Canonical(0)]	hg16.chr20_start:12736725+	0	0	mm3.chr2_start:140900624+
TATATAGCTTGCATTTC	2	0.000812892	AL035251 {GoldenPath}(648) [Canonical(0)]	hg16.chr20_start:38449627+	0	0	mm3.chr2_start:160801585+
GATGTATTATTGTGTTC	2	0.00103199	AC105383 {GoldenPath}(-333) [Canonical(0)]	hg16.chr4_start:134489144+	0	0	mm3.chr3_start:45298924+
CAATAACAACAAACACA	2	0.0336217	AL591742 {GoldenPath}(-177) [Canonical(0)]	hg16.chr1_start:113874487+	0	0	mm3.chr3_start:56689894-
AGTGCCATTAAAAACTT	2	0.00141598	AC018607 {GoldenPath}(-306) [Canonical(0)]	hg16.chr8_start:56806262+	0	0	mm3.chr4_start:3088121+
GTAATAGGGATGTGTAA	2	0.000959287	AC090937 {GoldenPath}(-357) [Canonical(0)]	hg16.chr3_start:14962801+	0	0	mm3.chr6_start:92538539+
GATGCATAAACCAGACC	2	0.0303494	AL442127 {GoldenPath}(469) [Canonical(0)]	hg16.chr13_start:104981274+	0	0	mm3.chr8_start:8739912+
TCTCAACAACAGACTTA	2	0.0169466	AP001995 {GoldenPath}(262) [Canonical(0)]	hg16.chr11_start:127994356+	0	0	mm3.chr9_start:91892795-
CGGCGGGGCAGCCGACG	2	0.0285205	AC139452 {GoldenPath}(-223) [Canonical(0)]	hg16.chr3_start:32830280+	0	0	mm3.chr9_start:9862265-
AATCCCCCCGCCCCCTC	2	0.0285108	AC139452 {GoldenPath}(-520) [Canonical(0)]	hg16.chr3_start:32903559+	0	0	mm3.chr9_start:9912510-
TTCTGAGACAGCATTAG	2	0.00116431	AC139452 {GoldenPath}(525) [Canonical(0)]	hg16.chr3_start:32907407+	0	0	mm3.chr9_start:9916127-
CATCATTAGCCCACAGG	2	0.0302806	AC073909 {GoldenPath}(-616) [Canonical(0)]	hg16.chrX_start:15966394+	0	0	mm3.chrX_start:6994083-
CATAAGTGGCCCAGGGC	2	0.037657	No tag match found	hg16.chrX_start:106740534+; hg16.chrX_random_start:2804835+	0	0	mm3.chrX_start:123491318+
TGATTGTAGATGTACCT	2	0.00175837	No tag match found	hg16.chrX_start:106734806+; hg16.chrX_random_start:2799033+	0	0	mm3.chrX_start:123487193+
CGCAGTCCTACTACATA	2	0.00125133	AC012365 {GoldenPath}(-188) [Canonical(0)]	hg16.chr2_start:117976037+	0	0	rn3.chr13_start:77037625-
AAGACTACGATCTTGAG	2	0.0256366	AC104563 {GoldenPath}(-414) [Canonical(0)]	hg16.chr11_start:27608046+	ES|gb|CD657191	0	rn3.chr3_random_start:1080280+
TCGAAGTAAAATTCAAC	2	0.00123734	AC007683 {GoldenPath}(-262) [Canonical(0)]	hg16.chr7_start:102348828+	0	0	mm3.chr5_start:19830769+
GTAGAGAGGTTTTATCA	2	0.00387218	AL157400 {GoldenPath}(-270) [Canonical(0)]	hg16.chr10_start:91076377+	0	0	mm3.chr19_start:34214015+
ACCCAAATGCCTCTGTA	2	0.0353718	AL080250 {GoldenPath}(51) [Canonical(0)]	hg16.chr6_start:75996635+	0	0	mm3.chr9_start:80157909+
CAGGGTTGCTCCAAACC	2	4.24e-05	AC010306__{GoldenPath}(96)_[Canonical(0)]	0	0	0	0
CTGAGATATTTAGTGGT	2	0.00123217	AC105227__{GoldenPath}(-484)_[Canonical(0)]	0	0	0	0
AATGTATAGGCAAACAT	2	0.00162604	AL356094__{GoldenPath}(-54)_[Canonical(0)]	0	0	0	0
ACAATGGCAAGCAGGTT	2	0.00150337	AC010139__{GoldenPath}(72)_[Canonical(0)]	0	0	0	0
ACATTCGTCTTCTTGAC	2	0.00172382	AC011031__{GoldenPath}(57)_[Canonical(0)]	0	0	0	0
ACTCGCACTCCTTACCC	2	0.00126617	AC145223__{GoldenPath}(22)_[Canonical(0)]	0	0	0	0
AGATACTTATCTACAGA	2	0.0177874	AC097520__{GoldenPath}(-65)_[Canonical(0)]	0	0	0	0
AGCGATTTGGCATTTGG	2	0.0302854	AC104373__{GoldenPath}(223)_[Canonical(0)]	0	0	0	0
CACAAGCAAGCCTCTTG	2	0.0365365	AP003119__{GoldenPath}(329)_[Canonical(0)]	0	0	0	0
CACTCTTTCGGGTCTGG	2	0.0483304	AL390210__{GoldenPath}(-154)_[Canonical(0)]	0	0	0	0
CAGTGGGACCTTAGAGT	2	0.00212693	AL353052__{GoldenPath}(236)_[Canonical(0)]	0	0	0	0
CGTTCCCCCCATTCTAA	2	0.0336207	AL157906__{GoldenPath}(-119)_[Canonical(0)]	0	0	0	0
CTCGACGTGTGGGTGGA	2	0.037582	AL590822__{GoldenPath}(18)_[Canonical(0)]	0	0	0	0
CTGTCGTTAAATTAGTA	2	0.0285147	AC007463__{GoldenPath}(373)_[Canonical(0)]	0	0	0	0
GCATAACTCCCCATTTA	2	0.0015656	AL356804__{GoldenPath}(-691)_[Canonical(0)]	0	0	0	0
GCTCTACTGTTGCCTGC	2	0.00182175	AC079822__{GoldenPath}(-528)_[Canonical(0)]	0	0	0	0
TAGCCAAGCAAAATAGC	2	0.00181925	AC005062__{GoldenPath}(-53)_[Canonical(0)]	0	0	0	0
TATAAGGGTCTTTGGGC	2	0.0483209	AL160157__{GoldenPath}(-198)_[Canonical(0)]	0	0	0	0
TATAATCCTCCATCTCT	2	0.00140143	AC112485__{GoldenPath}(-291)_[Canonical(0)]	0	0	0	0
TATCCGGAACTTTAGGA	2	0.00307495	AC069499__{GoldenPath}(718)_[Canonical(0)]	0	preHEP|gi|47291851|gb|CN275437.1|CN275437 (+)	0	0
TGGCCTAGACTGAAAAC	2	0.00130078	AC018994__{GoldenPath}(31)_[Canonical(0)]	0	0	0	0
TGGTCTAGACCACATTG	2	0.00648527	AC133537__{GoldenPath}(190)_[Canonical(0)]	0	0	0	0
TTATCATTATTGAAATC	2	0.0232903	AL512509__{GoldenPath}(76)_[Canonical(0)]	0	0	0	0
TTATGTCTACAACCGAA	2	0.0009883	AL596177__{GoldenPath}(242)_[Canonical(0)]	0	0	0	0
TCAGAGCTTACAGTGAA	1	0.0446652	AL592483 {GoldenPath}(94) [Canonical(0)]	hg16.chr1_start:219142278+	0	0	mm3.chr1_start:11683054-
GGCTGATACAGTAAGCC	1	0.0353795	AP000357 {GoldenPath}(-39) [Canonical(0)]	hg16.chr22_start:23413657+	0	0	mm3.chr1_start:148275864+
CATCCCTGTAAGCAAAC	1	0.0353747	AL359764 {GoldenPath}(-47) [Canonical(0)]	hg16.chr1_start:238699595+	0	0	mm3.chr1_start:176378740+
TCTATCAGTTACTCCTG	1	0.0395734	AC113145 {GoldenPath}(-170) [Canonical(0)]	hg16.chr8_start:50761677+	0	0	mm3.chr1_start:186377603-
CTTGCTCCAGAGACTGT	1	0.0451916	AL355482 {GoldenPath}(-347) [Canonical(0)]	hg16.chr1_start:179261170+	0	0	mm3.chr1_start:41081512-
TATAACCGTCCAGTGCC	1	0.0367223	AC104655 {GoldenPath}(-124) [Canonical(0)]	hg16.chr2_start:105381167+	0	0	mm3.chr1_start:43379491+
ATAACAGCTTGCTTTAG	1	0.0353776	AL583826 {GoldenPath}(334) [Canonical(0)]	hg16.chr1_start:210511550+	0	0	mm3.chr1_start:4553566-
CAATGCAAGAGTAATAC	1	0.0353756	AL136370 {GoldenPath}(-551) [Canonical(0)]	hg16.chr1_start:190372646+	0	0	mm3.chr1_start:51740833-
GCTTATGGCTAGAGAAT	1	0.0285205	AC064836 {GoldenPath}(-151) [Canonical(0)]	hg16.chr2_start:203442081+	0	0	mm3.chr1_start:60400844+
CATCCTCTCACTCAAAA	1	0.0483447	AL583832 {GoldenPath}(-92) [Canonical(0)]	hg16.chr1_start:202232009+	0	0	mm3.chr1_start:63055079-
AGTTGGGGTCTTGGGGA	1	0.0447254	AC096772 {GoldenPath}(129) [Canonical(0)]	hg16.chr2_start:208891744+	0	0	mm3.chr1_start:65442711+
TACCACTCTCTGTATGG	1	0.0302825	AC108066 {GoldenPath}(195) [Canonical(0)]	hg16.chr2_start:214068623+	0	0	mm3.chr1_start:70192120+
CTCAGAGCGCGCAGGTC	1	0.0399177	AC006375 {GoldenPath}(-156) [Canonical(0)]	hg16.chr2_start:230334996+	0	0	mm3.chr1_start:85091590+
GTCTCGGGGACACTGGG	1	0.0396089	AC079611 {GoldenPath}(123) [Canonical(0)]	hg16.chr2_start:237815066+	0	0	mm3.chr1_start:90442410+
GCTTTTGTACAACTAAT	1	0.03973	AL035603 {GoldenPath}(-417) [Canonical(0)]	hg16.chr6_start:127017874+	0	0	mm3.chr10_start:101105182-
TTGAACGCATTATTGAA	1	0.0305404	BX276089 {GoldenPath}(69) [Canonical(0)]	hg16.chr6_start:149961678+	ES|gi|47301042|gb|CN284628.1|CN284628	0	mm3.chr10_start:123352882-
AGGTGAAGTAGTTGGCT	1	0.028605	AC097065 {GoldenPath}(-323) [Canonical(0)]	hg16.chr1_start:197586020+	0	0	mm3.chr10_start:12552282+
CGAACATTTCCTAATGA	1	0.04465	AC027288 {GoldenPath}(535) [Canonical(0)]	hg16.chr12_start:78446474+	0	0	mm3.chr10_start:22864505-
TCATACCTTAGAGATTT	1	0.0446633	AC079597 {GoldenPath}(54) [Canonical(0)]	hg16.chr12_start:85845086+	0	0	mm3.chr10_start:29719610-
AAATCTGAATCACAGCC	1	0.0302835	AC093023 {GoldenPath}(215) [Canonical(0)]	hg16.chr12_start:101115022+	0	0	mm3.chr10_start:43194809-
ACCTAATGCAGTGTCTG	1	0.0395648	AC022390 {GoldenPath}(379) [Canonical(0)]	hg16.chr10_start:61841406+	0	0	mm3.chr10_start:61639239-
TGCGTCCAAACAGACCT	1	0.0353718	AL357075 {GoldenPath}(-271) [Canonical(0)]	hg16.chr6_start:154863520+	0	0	mm3.chr10_start:7063714+
CTTCAGTTATTATGATA	1	0.0446509	AL355498 {GoldenPath}(-121) [Canonical(0)]	hg16.chr6_start:114530759+	0	0	mm3.chr10_start:94266530-
AGTAATTAGCCGTGAGG	1	0.0474709	AC009474 {GoldenPath}(-677) [Canonical(0)]	hg16.chr2_start:67073975+	0	0	mm3.chr11_start:104221862-
CATCTTTCGGCCCATTC	1	0.0285108	AC110285 {GoldenPath}(-212) [Canonical(0)]	hg16.chr17_start:80065894+	0	0	mm3.chr11_start:121109987+
CCCGACCCCGCGCTCTT	1	0.0354007	AC005696 {GoldenPath}(-335) [Canonical(0)]	hg16.chr17_start:2834393+	0	0	mm3.chr11_start:47438981-
GCATAACTACACTGTGA	1	0.0431578	AC005304 {GoldenPath}(733) [Canonical(0)]	hg16.chr17_start:14009501+	0	0	mm3.chr11_start:57985704-
CTTTAATTAGGCGTGTG	1	0.0353756	AC122698 {GoldenPath}(-159) [Canonical(0)]	hg16.chr5_start:163853597+	0	0	mm3.chr11_start:82783016-
TCTGCCTGATACCAAAC	1	0.0375945	AC022916 {GoldenPath}(-749) [Canonical(0)]	hg16.chr17_start:33566977+	0	0	mm3.chr11_start:83662100+
AATGTCATTAAATACCT	1	0.048358	AC069282 {GoldenPath}(124) [Canonical(0)]	hg16.chr7_start:47742444+	7|OTTHUMG00000023857.1|HUS1	0	mm3.chr11_start:9070627+
CTAGACTAGAAACCACA	1	0.0353795	AC005062 {GoldenPath}(-290) [Canonical(0)]	hg16.chr7_start:19771451+	0	0	mm3.chr12_start:298165-
TCAAATCTCAGAGCATC	1	0.00306615	AC005020 {GoldenPath}(-481) [Canonical(0)]	hg16.chr7_start:98845093+	0	0	mm3.chr12_start:50458166-
CTAACATCAGAGACAAA	1	0.0483276	AL390815 {GoldenPath}(-327) [Canonical(0)]	hg16.chr14_start:39434709+	0	0	mm3.chr12_start:55191807+
GAAAGAGTCACAGGTTG	1	0.0353969	AL162551 {GoldenPath}(482) [Canonical(0)]	hg16.chr14_start:46137840+	0	0	mm3.chr12_start:61613541+
ATGTGGGACCCAGCGAA	1	0.0483638	AF111167 {GoldenPath}(902) [Canonical(0)]	hg16.chr14_start:73718495+	0	0	mm3.chr12_start:80129755+
ACCCAGGACCCCTATAT	1	0.0395696	AC024578 {GoldenPath}(-122) [Canonical(0)]	hg16.chr5_start:77369550+	0	0	mm3.chr13_start:25298754-
CAGTTATCTAAATGGTA	1	0.0446576	AC026440 {GoldenPath}(415) [Canonical(0)]	hg16.chr5_start:83768571+	0	0	mm3.chr13_start:31134558-
AATCGGTCACACCAGCC	1	0.0285137	AL136139 {GoldenPath}(-274) [Canonical(0)]	hg16.chr6_start:11243073+	0	0	mm3.chr13_start:40747657+
TTCTGTCTCCCATCCAT	1	0.0302815	AC008500 {GoldenPath}(-157) [Canonical(0)]	hg16.chr5_start:92678492+	0	0	mm3.chr13_start:41375136-
TCGATAGGGCTGAATCC	1	0.0336507	AL109914 {GoldenPath}(-79) [Canonical(0)]	hg16.chr6_start:14724147+	0	0	mm3.chr13_start:43679036+
CCAACGTGAAGTGATTT	1	0.0446557	AL138720 {GoldenPath}(-588) [Canonical(0)]	hg16.chr6_start:14968830+	0	0	mm3.chr13_start:43935004+
TAGAGAACTGCTGATCT	1	0.0471377	AL353752 {GoldenPath}(-185) [Canonical(0)]	hg16.chr9_start:85490835+	0	0	mm3.chr13_start:59707184+
CGACTTTTATTTCTGAC	1	0.0483638	AL512344 {GoldenPath}(-156) [Canonical(0)]	hg16.chr6_start:22253423+	0	0	mm3.chr13_start:88376133-
AATTTACACAGAGAATG	1	0.0353805	AL355799 {GoldenPath}(504) [Canonical(0)]	hg16.chr13_start:89180879+	0	0	mm3.chr14_start:105606532+
TTGCTTCGGGCTTTGTG	1	0.0424302	AL137061 {GoldenPath}(-488) [Canonical(0)]	hg16.chr13_start:93057972+	0	0	mm3.chr14_start:109303605+
GTAGTTAGGGAGGAAGA	1	0.0483999	AL138688 {GoldenPath}(467) [Canonical(0)]	hg16.chr13_start:18461975+	0	0	mm3.chr14_start:47633680+
AGTTCCTCGTCTTTTGT	1	0.0302796	AL161424 {GoldenPath}(50) [Canonical(0)]	hg16.chr13_start:48989297+	0	0	mm3.chr14_start:52758380+
TGAAAGCGCCCCACAGG	1	0.0353718	AC011008 {GoldenPath}(-270) [Canonical(0)]	hg16.chr8_start:10758637+	0	0	mm3.chr14_start:61344519-
TCTACTCGAATAAAAAC	1	0.0483314	AC105108 {GoldenPath}(158) [Canonical(0)]	hg16.chr8_start:10920038+	0	0	mm3.chr14_start:61459515-
ATGTTCGAGGTGGTAAT	1	0.0353872	AL357337 {GoldenPath}(11) [Canonical(0)]	hg16.chr13_start:53560104+	0	0	mm3.chr14_start:72781926+
CTGATTGGGGATCACTA	1	0.0446538	AL139000 {GoldenPath}(-418) [Canonical(0)]	hg16.chr13_start:54984731+	0	0	mm3.chr14_start:74046368+
TCCCAGATACAGATTGC	1	0.0483885	AL139000 {GoldenPath}(-45) [Canonical(0)]	hg16.chr13_start:55083362+	0	0	mm3.chr14_start:74088586+
CTTTCAGGCTAGAGTTC	1	0.035394	AL137244 {GoldenPath}(724) [Canonical(0)]	hg16.chr13_start:73861895+	0	0	mm3.chr14_start:92645818+
ATGTAGACAAAATTAGC	1	0.0351341	AC097358 {GoldenPath}(-473) [Canonical(0)]	hg16.chr3_start:57082089+	0	0	mm3.chr14_start:94004039-
GGTAGAATGTGATGGTA	1	0.0483209	AL356269 {GoldenPath}(-399) [Canonical(0)]	hg16.chr13_start:80227783+	0	0	mm3.chr14_start:98232971+
CTTTTACCCGTGATGGA	1	0.0353756	AC091563 {GoldenPath}(96) [Canonical(0)]	hg16.chr8_start:121062519+	0	0	mm3.chr15_start:55414081+
GGTCTTTTATACTACAG	1	0.0446576	AC025031 {GoldenPath}(661) [Canonical(0)]	hg16.chr12_start:45073759+	0	0	mm3.chr15_start:97059448+
GGGTGCCAGAAATGTTG	1	0.0375569	AC117498 {GoldenPath}(195) [Canonical(0)]	hg16.chr12_start:47466728+	0	0	mm3.chr15_start:98972609+
CTAAGGATGCTACGTGG	1	0.0395648	AC131157 {GoldenPath}(120) [Canonical(0)]	hg16.chr12_start:48593669+	0	0	mm3.chr15_start:99927486+
TAGACTGACCCCTAGTG	1	0.0285108	AC095349 {GoldenPath}(79) [Canonical(0)]	hg16.chr3_start:90063126+	0	0	mm3.chr16_start:35594408-
ATCAAACGTCTCCTTAC	1	0.0483685	AC139337 {GoldenPath}(-335) [Canonical(0)]	hg16.chr3_start:90149198+	0	0	mm3.chr16_start:35664144-
TTTACGTATGTTTTGAC	1	0.0397857	AC108748 {GoldenPath}(-6) [Canonical(0)]	hg16.chr3_start:103753227+	0	0	mm3.chr16_start:43789981-
GCAGGGAACGTGGCTGA	1	0.0285593	AC068633 {GoldenPath}(-113) [Canonical(0)]	hg16.chr3_start:119547920+	0	0	mm3.chr16_start:59755630-
ATAAGACCTACTTTCTC	1	0.0353776	AF165175 {GoldenPath}(-164) [Canonical(0)]	hg16.chr21_start:18253449+	0	0	mm3.chr16_start:79149517+
GTTTATTAGTCTGGATT	1	0.0446729	AC021236 {GoldenPath}(-575) [Canonical(0)]	hg16.chr8_start:49025333+	EB|gi|47359629|gb|CN359695.1|CN359695	0	mm3.chr16_start:83970861-
CACAGGAGTCCCACAAA	1	0.0395792	AC136632 {GoldenPath}(-471) [Canonical(0)]	hg16.chr5_start:177667549+	0	0	mm3.chr16_start:8425121+
CTATCTAGTGCCAAAAA	1	0.0382624	AP000311 {GoldenPath}(86) [Canonical(0)]	hg16.chr21_start:34106567+	0	0	mm3.chr16_start:92496935+
GAAGATCTACTGTCATT	1	0.033642	AP000704 {GoldenPath}(75) [Canonical(0)]	hg16.chr21_start:37346319+	0	0	mm3.chr16_start:95250493+
AAACTTCAACATATGGT	1	0.0395667	AL365205 {GoldenPath}(-205) [Canonical(0)]	hg16.chr6_start:41806237+	EB|gi|47348855|gb|CN348921.1|CN348921; preHEP|gi|47360524|gb|CN360590.1|CN360590	0	mm3.chr17_start:47586106-
GAGAGCGGATTTTGACT	1	0.0433066	AC008952 {GoldenPath}(-269) [Canonical(0)]	hg16.chr5_start:106788290+	0	0	mm3.chr17_start:61026153+
ACGCCGAGAAAGCAAGC	1	0.0375704	AC022121 {GoldenPath}(330) [Canonical(0)]	hg16.chr5_start:98338071+	0	0	mm3.chr17_start:79306406-
AAATAACCTCCTTGGTG	1	0.0306006	AC013480 {GoldenPath}(-253) [Canonical(0)]	hg16.chr2_start:42213186+	0	0	mm3.chr17_start:81847839+
CGATTTCTTAGAGAGAT	1	0.0303087	AC025750 {GoldenPath}(406) [Canonical(0)]	hg16.chr2_start:42692470+	0	0	mm3.chr17_start:82294200+
GGTAGTAGTTATACATA	1	0.0375608	AL583839 {GoldenPath}(436) [Canonical(0)]	hg16.chr9_start:91458251+	0	0	mm3.chr17_start:83624703+
AACCTAGGACCACTAAA	1	0.0446777	AC090241 {GoldenPath}(-248) [Canonical(0)]	hg16.chr18_start:42640548+	0	0	mm3.chr18_start:13535425-
ACTGACATTTAGCTAGT	1	0.0302864	AC090936 {GoldenPath}(376) [Canonical(0)]	hg16.chr18_start:23587615+	0	0	mm3.chr18_start:16590961+
CCACATCCGATGCATAG	1	0.0375906	AC027584 {GoldenPath}(-352) [Canonical(0)]	hg16.chr18_start:51671682+	0	0	mm3.chr18_start:21490330-
TGGATTGTGTTAAAGAG	1	0.0395648	AC104988 {GoldenPath}(433) [Canonical(0)]	hg16.chr18_start:30118538+	0	0	mm3.chr18_start:23317329+
TGCTTACCTAACTCAGC	1	0.0483438	AC055820 {GoldenPath}(192) [Canonical(0)]	hg16.chr18_start:35700693+	0	0	mm3.chr18_start:28364145+
CGGTCGCCATCTAGTGG	1	0.0395705	AC008545 {GoldenPath}(26) [Canonical(0)]	hg16.chr5_start:149257552+	0	0	mm3.chr18_start:29377029-
GTACTGCACAATTCAGA	1	0.0336362	AC005592 {GoldenPath}(-245) [Canonical(0)]	hg16.chr5_start:142120336+	0	0	mm3.chr18_start:39211409+
CCATAGCATCATATAAA	1	0.0403571	AC010267 {GoldenPath}(41) [Canonical(0)]	hg16.chr5_start:116232034+	0	0	mm3.chr18_start:47886641+
TCGATTTAACCGTATTT	1	0.0303058	AC093301 {GoldenPath}(-300) [Canonical(0)]	hg16.chr5_start:120102168+	0	0	mm3.chr18_start:51655738+
GAAACTGCATTCCCTTT	1	0.0447551	AC105243 {GoldenPath}(-164) [Canonical(0)]	hg16.chr18_start:69167798+	0	0	mm3.chr18_start:86327447+
GAAGTATCACTGGTTTT	1	0.0303106	AL354723 {GoldenPath}(137) [Canonical(0)]	hg16.chr9_start:2783672+	0	0	mm3.chr19_start:26744652+
GCTCTCTGAATAGCTTT	1	0.0395657	AL365202 {GoldenPath}(65) [Canonical(0)]	hg16.chr9_start:3514336+	0	0	mm3.chr19_start:27376402+
GTCTTTTATGTTTTTAG	1	0.0302883	AL133387 {GoldenPath}(315) [Canonical(0)]	hg16.chr10_start:102742286+	0	0	mm3.chr19_start:44975310+
AGAGTCCCTAGCACAGT	1	0.0336178	AC090526 {GoldenPath}(680) [Canonical(0)]	hg16.chr15_start:46010602+	0	0	mm3.chr2_start:126589180+
CGGTATATCTGGCCCAC	1	0.0483485	AL109809 {GoldenPath}(584) [Canonical(0)]	hg16.chr20_start:1752213+	0	0	mm3.chr2_start:131118294+
AGGACTCCGTTTCTGTG	1	0.0446481	AL121753 {GoldenPath}(513) [Canonical(0)]	hg16.chr20_start:34528076+	0	0	mm3.chr2_start:157620033+
CAGGGCATAATCTCTGA	1	0.0302835	AL133520 {GoldenPath}(-23) [Canonical(0)]	hg16.chr20_start:45996254+	0	0	mm3.chr2_start:167352869+
AGGGGAAGCCACTCCTG	1	0.0348229	AL392086 {GoldenPath}(828) [Canonical(0)]	hg16.chr10_start:6888243+	0	0	mm3.chr2_start:170538241-
AACGGTTGTTTATTTCC	1	0.0302835	AL118513 {GoldenPath}(-400) [Canonical(0)]	hg16.chr20_start:57712923+	0	0	mm3.chr2_start:175733528+
GACGCCCACGGGGCTTC	1	0.00143645	AL354836 {GoldenPath}(8) [Canonical(0)]	hg16.chr20_start:61633275+	0	0	mm3.chr2_start:179646340+
CCAGTCCGTTTTCTGGT	1	0.0483238	AL592301 {GoldenPath}(-233) [Canonical(0)]	hg16.chr9_start:134725680+	0	0	mm3.chr2_start:26701732+
ATATGAACCGTAATAGT	1	0.0355522	AL354796 {GoldenPath}(512) [Canonical(0)]	hg16.chr9_start:132655682+	9|OTTHUMG00000020887.1|RXRA	0	mm3.chr2_start:27936540+
GACGAAGAACCTTGTCC	1	0.030299	AL360004 {GoldenPath}(90) [Canonical(0)]	hg16.chr9_start:128427310+	0	0	mm3.chr2_start:31604478+
ACAAGAATATAAATAAG	1	0.00260143	AC016731 {GoldenPath}(-239) [Canonical(0)]	hg16.chr2_start:149442506+	0	0	mm3.chr2_start:50019485+
GCAGAGTATTAGTTCAG	1	0.0388995	AC016731 {GoldenPath}(-329) [Canonical(0)]	hg16.chr2_start:149468263+	0	0	mm3.chr2_start:50052930+
ACTTATCATTAAAGTGT	1	0.0336246	AC079978 {GoldenPath}(-10) [Canonical(0)]	hg16.chr2_start:150373110+	0	0	mm3.chr2_start:50803714+
CATAACCCAGGAAACAT	1	0.0353728	AC019140 {GoldenPath}(89) [Canonical(0)]	hg16.chr2_start:166737128+	0	0	mm3.chr2_start:66890787+
TATAGATGCGGATGAGC	1	0.0377398	AL157906 {GoldenPath}(-38) [Canonical(0)]	hg16.chr1_start:82443581+	0	0	mm3.chr3_start:11718296-
CAGGTCTGGTATACATT	1	0.0375858	AC018456 {GoldenPath}(-276) [Canonical(0)]	hg16.chr3_start:174482500+	0	0	mm3.chr3_start:134595978-
CCAGCATATTTGCCCAG	1	0.0375569	AC078981 {GoldenPath}(-512) [Canonical(0)]	hg16.chr3_start:177185751+	0	0	mm3.chr3_start:137430720-
CTGACTACACAGAGTAG	1	0.0395667	AC108515 {GoldenPath}(262) [Canonical(0)]	hg16.chr4_start:98520302+	0	0	mm3.chr3_start:20065792-
TGTTTATAGGCAGTCCT	1	0.0358618	AC024198 {GoldenPath}(-242) [Canonical(0)]	hg16.chr4_start:112184164+	0	0	mm3.chr3_start:30975806-
ATATGCAGCAGGATCAC	1	0.0483542	AC092929 {GoldenPath}(3) [Canonical(0)]	hg16.chr3_start:179573293+	0	0	mm3.chr3_start:31729676+
TAACACCCTGATACAAG	1	0.0483276	AL139014 {GoldenPath}(92) [Canonical(0)]	hg16.chr1_start:95257719+	0	0	mm3.chr3_start:39115013-
GCGTGTGCATCCGTTGA	1	0.0353718	AL136325 {GoldenPath}(-110) [Canonical(0)]	hg16.chr1_start:96468777+	0	0	mm3.chr3_start:40276305-
ACATACTATCGAAATCA	1	0.0320794	AC097464 {GoldenPath}(-396) [Canonical(0)]	hg16.chr4_start:141372112+	0	0	mm3.chr3_start:52002508+
GCTGTAGGCGCAATGAG	1	0.0353718	AL162594 {GoldenPath}(-104) [Canonical(0)]	hg16.chr1_start:113991788+	0	0	mm3.chr3_start:56795155-
GAATCCTAATTTGGTGG	1	0.0446481	AL359207 {GoldenPath}(226) [Canonical(0)]	hg16.chr1_start:144608200+	0	0	mm3.chr3_start:63134163-
CTATTGCAGGCTAAATA	1	0.039583	AL356094 {GoldenPath}(619) [Canonical(0)]	hg16.chr6_start:94383409+	0	0	mm3.chr4_start:124676143-
CAGGTTCGCAAAAATTA	1	0.0446547	AL356390 {GoldenPath}(-429) [Canonical(0)]	hg16.chr1_start:26926196+	0	0	mm3.chr4_start:21367591-
GCCTGACCCGGCTTGGT	1	0.0483238	BX005110 {GoldenPath}(6) [Canonical(0)]	hg16.chr1_start:3605316+	0	0	mm3.chr4_start:2327991-
CCACTATTATTTACTGG	1	0.0336265	AL390844 {GoldenPath}(-405) [Canonical(0)]	hg16.chr9_start:30600001+	0	0	mm3.chr4_start:38139736+
CTACTTGTGTATGCTCA	1	0.0353718	AL513165 {GoldenPath}(-487) [Canonical(0)]	hg16.chr9_start:37572421+	0	0	mm3.chr4_start:43942839+
TCTATGCAATACACTCA	1	0.0342498	AL353621 {GoldenPath}(282) [Canonical(0)]	hg16.chr9_start:99615263+	9|OTTHUMG00000020381.1|RP11-490D19.7	0	mm3.chr4_start:48408957+
TAGGTGGCCCTGTCTCC	1	0.0446805	AL139396 {GoldenPath}(638) [Canonical(0)]	hg16.chrX_start:52138590+	ES|gi|47283420|gb|CN267006.1|CN267006	0	mm3.chr4_start:51381002-
ATGGGTAGCAAGAGATG	1	0.0285166	AL355601 {GoldenPath}(-785) [Canonical(0)]	hg16.chr9_start:113282897+	9|OTTHUMG00000020549.1|DEC1	0	mm3.chr4_start:61486565+
AAATGAGGCAGAAAAAA	1	0.0353756	AL691420 {GoldenPath}(426) [Canonical(0)]	hg16.chr9_start:113727917+	0	0	mm3.chr4_start:61939150+
GGACTAATTGAACCAAG	1	0.0446481	AL359202 {GoldenPath}(309) [Canonical(0)]	hg16.chr9_start:80986598+	0	0	mm3.chr4_start:70926912+
AGGACCAACGGAGTCAA	1	0.0336275	AL390732 {GoldenPath}(106) [Canonical(0)]	hg16.chr9_start:14707548+	0	0	mm3.chr4_start:80408178+
GACTGCAAGAACCTAAG	1	0.0336198	AL136458 {GoldenPath}(39) [Canonical(0)]	hg16.chr1_start:61997247+	preHEP|gi|47358539|gb|CN358605.1|CN358605	0	mm3.chr4_start:96677114+
CCTACCTCTCCCACCTC	1	0.0376359	AC073912 {GoldenPath}(-198) [Canonical(0)]	hg16.chr12_start:129704478+	0	0	mm3.chr5_start:126400666+
CCGTACTTATGACCTGT	1	0.0336236	AC005682 {GoldenPath}(-601) [Canonical(0)]	hg16.chr7_start:22718538+	0	0	mm3.chr5_start:22104285+
TGTCGTCTTGGGGTTGA	1	0.0483276	AC013472 {GoldenPath}(-494) [Canonical(0)]	hg16.chr2_start:27146887+	0	0	mm3.chr5_start:29021569+
GATAGGAACTCTTCCTG	1	0.0353747	Z99774 {GoldenPath}(174) [Canonical(0)]	hg16.chr22_start:25388488+	ES|gi|47417639|gb|CN430045.1|CN430045	0	mm3.chr5_start:40377550-
TAAACGCTGCCCTTAAA	1	0.0285205	AC006840 {GoldenPath}(604) [Canonical(0)]	hg16.chr4_start:18788855+	0	0	mm3.chr5_start:45695382+
ATAGAGGGTACGTGACC	1	0.0446557	AC115110 {GoldenPath}(646) [Canonical(0)]	hg16.chr4_start:24232512+	0	0	mm3.chr5_start:51039435+
GCTATCTTGAATGGGGT	1	0.0336217	AC107394 {GoldenPath}(-392) [Canonical(0)]	hg16.chr4_start:30893704+	0	0	mm3.chr5_start:57061700+
CTACATAGTCCTGCATT	1	0.0395696	AC022267 {GoldenPath}(-847) [Canonical(0)]	hg16.chr4_start:56903132+	0	0	mm3.chr5_start:75906521+
GTATCATAAGTGTCTCT	1	0.0380333	AC087430 {GoldenPath}(-250) [Canonical(0)]	hg16.chr3_start:1039501+	0	0	mm3.chr6_start:105070569+
GGAGGCACCTGAACTCC	1	0.0336236	AC090842 {GoldenPath}(-670) [Canonical(0)]	hg16.chr3_start:5350771+	0	0	mm3.chr6_start:109726196+
CGATTTACCTACTTGAA	1	0.0375675	AC018506 {GoldenPath}(45) [Canonical(0)]	hg16.chr3_start:9411991+	0	0	mm3.chr6_start:113875161+
CCGTATGATGTTCATTA	1	0.0449408	AC069208 {GoldenPath}(-616) [Canonical(0)]	hg16.chr12_start:24410413+	0	0	mm3.chr6_start:144967550+
TACTACCCAGGGCTTTA	1	0.048537	AC006122 {GoldenPath}(-36) [Canonical(0)]	hg16.chr12_start:4195169+	0	0	mm3.chr6_start:21933039-
CCGTTGTTGCTTGTGTC	1	0.0452069	AC019155 {GoldenPath}(-15) [Canonical(0)]	hg16.chr7_start:124438578+	0	0	mm3.chr6_start:26030065+
ATCTCTACTTTTGTTTC	1	0.0302854	AC010099 {GoldenPath}(-632) [Canonical(0)]	hg16.chr7_start:124450173+	0	0	mm3.chr6_start:26047275+
TAGAGATAGGAAACAGA	1	0.0395734	AC073264 {GoldenPath}(-516) [Canonical(0)]	hg16.chr7_start:142664399+	7|OTTHUMG00000022957.1|mfax_h_3803m7625chr6.fgenesh2.43	0	mm3.chr6_start:42494002+
AACAGTGCAATCACAGG	1	0.0375579	AC003044 {GoldenPath}(-38) [Canonical(0)]	hg16.chr7_start:24169258+	0	0	mm3.chr6_start:49967824+
TAAGCACTCCGCATTCC	1	0.0417954	AC005013 {GoldenPath}(532) [Canonical(0)]	hg16.chr7_start:28631543+	0	0	mm3.chr6_start:53768279+
AAACGTTCAGTGAATAT	1	0.0396128	AC004912 {GoldenPath}(428) [Canonical(0)]	hg16.chr7_start:29653399+	0	0	mm3.chr6_start:54529633+
AATCCCCACACCACACT	1	0.0380237	AC007400 {GoldenPath}(-626) [Canonical(0)]	hg16.chr2_start:75159255+	0	0	mm3.chr6_start:66835466-
GATAAACATTATCAATA	1	0.0446481	AL353610 {GoldenPath}(135) [Canonical(0)]	hg16.chr2_start:77057972+	0	0	mm3.chr6_start:68769004-
AACACTCCCTCGGGTCC	1	0.0285108	AC008556 {GoldenPath}(-504) [Canonical(0)]	hg16.chr19_start:39087759+	0	0	mm3.chr7_start:109988187-
TAGGATAATTTGCTTTA	1	0.0302806	AC008938 {GoldenPath}(175) [Canonical(0)]	hg16.chr16_start:24439606+	0	0	mm3.chr7_start:111391349+
TAATGACTCCTTAAATC	1	0.0303009	AC008895 {GoldenPath}(546) [Canonical(0)]	hg16.chr19_start:52063659+	0	0	mm3.chr7_start:123141192-
TGCGCCACAAGCCCCTG	1	0.0403394	AL139123 {GoldenPath}(-771) [Canonical(0)]	hg16.chr10_start:131338077+	0	0	mm3.chr7_start:126370707+
AGCTCCCGGTCACTACA	1	0.0336584	AC120114 {GoldenPath}(-173) [Canonical(0)]	hg16.chr16_start:29976163+	preNEU|gi|47273462|gb|CN257048.1|CN257048	0	mm3.chr7_start:18757806-
CCATTGGTCTCCATTCC	1	0.0353998	Z95704 {GoldenPath}(82) [Canonical(0)]	hg16.chr4_start:95992+	0	0	mm3.chr7_start:36028542-
CTTAGGAAAGCATTATC	1	0.0483266	AC087633 {GoldenPath}(-342) [Canonical(0)]	hg16.chr15_start:93302209+	0	0	mm3.chr7_start:74683291-
TAGAGATAGGGTTAAGC	1	0.0377995	AC091564 {GoldenPath}(-436) [Canonical(0)]	hg16.chr11_start:6662927+	0	0	mm3.chr7_start:94256141+
GTATCCATAATTTAGTC	1	0.0353718	AC069360 {GoldenPath}(-65) [Canonical(0)]	hg16.chr11_start:10835159+	0	0	mm3.chr7_start:99352408+
CTAGGATACAAATAAAA	1	0.0395667	AC090740 {GoldenPath}(762) [Canonical(0)]	hg16.chr8_start:35173721+	0	0	mm3.chr8_start:100972981-
CAACCCACCTTCGCTTT	1	0.0353747	AC096733 {GoldenPath}(65) [Canonical(0)]	hg16.chr4_start:142358076+	0	0	mm3.chr8_start:46571436-
AACGTGGACCAGAGAAA	1	0.0354065	AC097372 {GoldenPath}(194) [Canonical(0)]	hg16.chr4_start:147706236+	0	0	mm3.chr8_start:51002326-
ACAGTTCCTAATGTGGG	1	0.0362483	AC022272 {GoldenPath}(-382) [Canonical(0)]	hg16.chr4_start:164617578+	0	0	mm3.chr8_start:63051263-
TCCCGCATTATCTCAGA	1	0.0483419	AL022334 {GoldenPath}(373) [Canonical(0)]	hg16.chr22_start:34199252+	0	0	mm3.chr8_start:74329847+
TACTCAGATCCACTTTA	1	0.0483485	AC078881 {GoldenPath}(69) [Canonical(0)]	hg16.chr4_start:179206064+	0	0	mm3.chr8_start:76446935-
CTCATATGACCTGAAAG	1	0.0390689	AC020551 {GoldenPath}(325) [Canonical(0)]	hg16.chr4_start:180976815+	0	0	mm3.chr8_start:78213918-
ATGGTAATATCCCTTTG	1	0.0402508	AC007603 {GoldenPath}(1) [Canonical(0)]	hg16.chr16_start:49661301+	0	0	mm3.chr8_start:87262783+
TAGTCTGCTATGACCAC	1	0.0353766	AC007909 {GoldenPath}(76) [Canonical(0)]	hg16.chr16_start:53507325+	preHEP|gi|47306192|gb|CN289778.1|CN289778	0	mm3.chr8_start:90644188+
CATTGATGCCTAAAAAA	1	0.0353718	AC108084 {GoldenPath}(-180) [Canonical(0)]	hg16.chr16_start:54732606+	0	0	mm3.chr8_start:91707816+
TTCAATCTAGTAATGAT	1	0.0388543	AP006191 {GoldenPath}(21) [Canonical(0)]	hg16.chr3_start:38489925+	ES|gi|47300351|gb|CN283937.1|CN283937	0	mm3.chr9_start:119541892+
ACCTTTTAGGAGCAGGA	1	0.033643	AC099539 {GoldenPath}(344) [Canonical(0)]	hg16.chr3_start:45555427+	0	0	mm3.chr9_start:123767928+
TTATGGGGCTTGCCTGG	1	0.0343561	AC128682 {GoldenPath}(184) [Canonical(0)]	hg16.chr3_start:136413809+	0	0	mm3.chr9_start:22612412-
GTCCAATGTCAGCTTGG	1	0.0483704	AC008080 {GoldenPath}(41) [Canonical(0)]	hg16.chr7_start:33664516+	0	0	mm3.chr9_start:23089165+
GTGAATAACGTAGCCAA	1	0.0375569	AC021074 {GoldenPath}(563) [Canonical(0)]	hg16.chr3_start:143994254+	0	0	mm3.chr9_start:28909575-
AAGTAATACCACTATGA	1	0.0336178	AC012378 {GoldenPath}(495) [Canonical(0)]	hg16.chr15_start:53624112+	0	0	mm3.chr9_start:51302806-
CCATTATCGCTATTTTG	1	0.0483733	AC090515 {GoldenPath}(-135) [Canonical(0)]	hg16.chr15_start:56866875+	0	0	mm3.chr9_start:53636596-
TATCAATGAAAGGGACT	1	0.030298	AC090984 {GoldenPath}(-377) [Canonical(0)]	hg16.chr15_start:75430890+	0	0	mm3.chr9_start:56577475+
CTGATAGTCTGTGCTGA	1	0.0446624	AC103740 {GoldenPath}(-359) [Canonical(0)]	hg16.chr15_start:60851716+	0	0	mm3.chr9_start:57030849-
TACTTTGAACCGAGGAG	1	0.0446547	AC136698 {GoldenPath}(349) [Canonical(0)]	hg16.chr15_start:82576680+	0	0	mm3.chr9_start:57045975+
GCTAAAGGGATAGCAGG	1	0.0483304	AC098973 {GoldenPath}(543) [Canonical(0)]	hg16.chr3_start:27876311+	0	0	mm3.chr9_start:5957436-
AAGGGTTAGACTAGATA	1	0.0446481	AP002760 {GoldenPath}(-471) [Canonical(0)]	hg16.chr11_start:115529238+	0	0	mm3.chr9_start:77507887-
GGGACTAGTAATTGTCA	1	0.0381315	AC139452 {GoldenPath}(524) [Canonical(0)]	hg16.chr3_start:32907407+	0	0	mm3.chr9_start:9916127-
CACTATAAATGTTGTTA	1	0.0302941	No tag match found	hg16.chrX_start:96804058+	0	0	mm3.chrX_start:113684066+
ATTTCATCATAAGCCAC	1	0.0379323	No tag match found	hg16.chrX_start:97093721+	0	0	mm3.chrX_start:114038872+
GGTGTGCTAGGGAGAAG	1	0.0303329	AL772191 {GoldenPath}(-76) [Canonical(0)]	hg16.chrX_start:21277248+	0	0	mm3.chrX_start:12470747-
GACTATCCTTTTAATAC	1	0.0353718	No tag match found	hg16.chrX_start:109562132+	0	0	mm3.chrX_start:125951518+
TTTACCTCTATTCAAAG	1	0.0353756	AL158200 {GoldenPath}(369) [Canonical(0)]	hg16.chrX_start:55723774+	0	0	mm3.chrX_start:133612734+
TAGATACCAAGTTGTCC	1	0.0370782	AL354865 {GoldenPath}(-512) [Canonical(0)]	hg16.chrX_start:55811260+	0	0	mm3.chrX_start:133629715+
ATTCCCTAAGCTTAATA	1	0.0336207	No tag match found	hg16.chrX_start:127074944+	0	0	mm3.chrX_start:33867123+
CATTAGTTTCCCAGGGC	1	0.0302786	No tag match found	hg16.chrX_start:132696730+	0	0	mm3.chrX_start:39872458+
AGATACTTCTATGTTGA	1	0.0302854	AL590764 {GoldenPath}(-635) [Canonical(0)]	hg16.chrX_start:69143484+	0	0	mm3.chrX_start:86025763+
TGAGACTCACTGGGGAT	1	0.0375666	AL135749 {GoldenPath}(261) [Canonical(0)]	hg16.chrX_start:70335573+	0	0	mm3.chrX_start:86998018+
GCAGATTGCTTTTGTTG	1	0.0285108	AC074281 {GoldenPath}(75) [Canonical(0)]	hg16.chrX_start:8302803+	0	0	mm3.chrX_start:88662030-
TCCCCCTGACTGAACTC	1	0.0483257	AL390035 {GoldenPath}(137) [Canonical(0)]	hg16.chrX_start:73019493+	0	0	mm3.chrX_start:89142059+
ACTGCTATTACTTCACT	1	0.0373985	AC103876 {GoldenPath}(300) [Canonical(0)]	hg16.chr15_start:81615960+	0	0	rn3.chr1_start:138250740+
GCTCATCGCCTCCCTTC	1	0.0336391	AC138534 {GoldenPath}(99) [Canonical(0)]	hg16.chr19_start:50674719+	0	0	rn3.chr1_start:189380407-
CCCTGAGTAACTATTCT	1	0.0452652	AC005261 {GoldenPath}(482) [Canonical(0)]	hg16.chr19_start:62463230+	0	0	rn3.chr1_start:202817646-
GTTGATTCAGGATTTTT	1	0.035262	AL450332 {GoldenPath}(-108) [Canonical(0)]	hg16.chr6_start:125823674+	0	0	rn3.chr1_start:27203179+
CTCCTGACCAGGTCTTC	1	0.0336275	AP003419 {GoldenPath}(385) [Canonical(0)]	hg16.chr11_start:66928049+	0	0	rn3.chr1_start:61179263-
ACAGCAACTGTAACAGG	1	0.0285467	AC106705 {GoldenPath}(373) [Canonical(0)]	hg16.chr3_start:196105256+	0	0	rn3.chr11_start:16081384-
GGGGGACGCGGGACTCA	1	0.0353718	AC116552 {GoldenPath}(246) [Canonical(0)]	hg16.chr16_start:88368933+	0	0	rn3.chr11_start:55399843-
CAACCGGCCCCAGGAGG	1	0.0362583	AC098936 {GoldenPath}(139) [Canonical(0)]	hg16.chr1_start:202612968+	0	0	rn3.chr13_start:66280398-
AATGTTACAAAGGCCCC	1	0.0395648	AC010132 {GoldenPath}(597) [Canonical(0)]	hg16.chr7_start:42721061+	0	0	rn3.chr17_start:58756874+
CATTACTGTTTTCTCTT	1	0.0302922	AL356495 {GoldenPath}(400) [Canonical(0)]	hg16.chr13_start:36294610+	0	0	rn3.chr2_start:115028035-
AGACTTAAGGGAGTGCC	1	0.0375627	AL109984 {GoldenPath}(-272) [Canonical(0)]	hg16.chr20_start:51383282+	0	0	rn3.chr3_start:159884585+
GTTCTGTAATTGGCAGA	1	0.0441311	AL714001 {GoldenPath}(-238) [Canonical(0)]	hg16.chr9_start:113584866+	0	0	rn3.chr5_start:81104240+
ACAAGACCGTACCTACA	1	0.0446691	AL121773 {GoldenPath}(-141) [Canonical(0)]	hg16.chr14_start:90665249+	0	0	rn3.chr6_start:126311769+
AACATAGACTGGGTTTG	1	0.0446509	AL132709 {GoldenPath}(-283) [Canonical(0)]	hg16.chr14_start:99437464+	0	0	rn3.chr6_start:134371243+
ATGTGACAGTAACTTTC	1	0.0395801	AC005062 {GoldenPath}(37) [Canonical(0)]	hg16.chr7_start:19710521+	0	0	rn3.chr6_start:281645-
ACAATTAGCTTGAAAAA	1	0.0303775	AC023892 {GoldenPath}(-148) [Canonical(0)]	hg16.chr12_start:33815797+	0	0	rn3.chr7_start:128445451+
GTTGCAGCCTACTTTTT	1	0.0396051	AC013280 {GoldenPath}(457) [Canonical(0)]	hg16.chr2_start:129602943+	0	0	rn3.chr9_start:79125343-
ATTACAGTGCCCTCAAA	1	0.0483209	AC012442 {GoldenPath}(87) [Canonical(0)]	hg16.chr2_start:113452195+	0	0	rn3.chrX_start:101812955-
AGGGTTGTGGCAGAGAG	1	0.0446547	AL022158 {GoldenPath}(-388) [Canonical(0)]	hg16.chrX_start:42082338+	0	0	rn3.chrX_start:142157301-
AGGATCGAGTTCCAGGA	1	0.0302883	AC078993 {GoldenPath}(646) [Canonical(0)]	hg16.chrX_start:15546128+	0	0	rn3.chrX_start:51863676+
ACTTTCAATTAAGTCAC	1	0.0446481	AL033379 {GoldenPath}(27) [Canonical(0)]	hg16.chr6_start:97286954+	0	0	mm3.chr4_start:128131323-
TGTCTGAGTAGAAAAGC	1	0.0493459	AC008040 {GoldenPath}(-834) [Canonical(0)]	hg16.chr3_start:171129338+	0	0	mm3.chr3_start:30701192+
TTAGATAGAGTTTTTAG	1	0.0354982	AL035410 {GoldenPath}(323) [Canonical(0)]	hg16.chr1_start:114235479+	0	0	mm3.chr3_start:57016524-
TGGTTCTAACTTCTTGA	1	0.0375617	AC007741 {GoldenPath}(460) [Canonical(0)]	hg16.chr2_start:65899241+	0	0	mm3.chr11_start:103076583-
GCTTCCTAATAATGGTT	1	0.0483381	AC019140 {GoldenPath}(81) [Canonical(0)]	hg16.chr2_start:166744340+	0	0	mm3.chr2_start:66896854+
ATTAATATTAGTAATAA	1	0.0302786	AL136313 {GoldenPath}(126) [Canonical(0)]	hg16.chr6_start:21917923+	0	0	rn3.chr17_start:42367348+
GCTATCAATTGTTACTT	1	0.0375589	AC117469 {GoldenPath}(-205) [Canonical(0)]	hg16.chr3_start:195265083+	0	0	mm3.chr16_start:29922124+
GCAGTAGGTAGAGTCAC	1	0.0302815	AC026427 {GoldenPath}(5) [Canonical(0)]	hg16.chr5_start:80337985+	0	0	mm3.chr13_start:27766113-
GACACCTCATTTCACCT	1	0.0302844	AC064802 {GoldenPath}(647) [Canonical(0)]	hg16.chr8_start:115256585+	0	0	mm3.chr15_start:49560948+
TGTGGCAGCTGGTGGAA	1	0.0353882	AC068134 {GoldenPath}(-263) [Canonical(0)]	hg16.chr2_start:233482950+	ES|gi|47331838|gb|CN315424.1|CN315424	0	mm3.chr1_start:87343369+
CACGGGGCCCTTGCTTT	1	0.04786	AL117190 {GoldenPath}(315) [Canonical(0)]	hg16.chr14_start:99321984+	0	0	mm3.chr12_start:103628541+
CGTCCGCCTGCCTGCCT	1	0.0395657	AC138904 {GoldenPath}(-315) [Canonical(0)]	hg16.chr16_start:28269370+	0	0	mm3.chr7_start:114988011+
ACTGATTGAAAAAAAAT	1	0.0379304	AC074289 {GoldenPath}(-271) [Canonical(0)]	hg16.chr2_start:64450518+	0	0	mm3.chr11_start:101790892-
CTTACAAAGGAAAACAT	1	0.0375579	AL592494 {GoldenPath}(607) [Canonical(0)]	hg16.chr1_random_start:4178854+; hg16.chr1_start:141560731+	0	0	mm3.chr13_start:2214527-
TCATCAATAGTTCATTT	1	0.0336236	AL356094 {GoldenPath}(-41) [Canonical(0)]	hg16.chr6_start:94521087+	0	0	mm3.chr4_start:124873011-
TAGTAGACTGTTTGATT	1	0.0446481	AC113172 {GoldenPath}(-319) [Canonical(0)]	hg16.chr3_start:53981348+	0	0	mm3.chr14_start:91229679-
GTGGAAGCTAAAGGTCT	1	0.0302864	AC104635 {GoldenPath}(65) [Canonical(0)]	hg16.chr3_start:188482953+	0	0	mm3.chr16_start:23415906+
GAGGTCTGATCTGGTCA	1	0.0353728	AC139452 {GoldenPath}(-524) [Canonical(0)]	hg16.chr3_start:32907407+	0	0	mm3.chr9_start:9916127-
TCACCAGAAGAACTCTG	1	0.0353756	AC092970 {GoldenPath}(-236) [Canonical(0)]	hg16.chr3_start:177324724+	0	0	mm3.chr3_start:23054955+
CTAGTATGCAAAGTAAA	1	0.0353766	AC005544 {GoldenPath}(-500) [Canonical(0)]	hg16.chr17_start:65618575+	0	0	mm3.chr11_start:14326849-
CTAATGGGCAGAGGGAG	1	0.0336304	AC112175 {GoldenPath}(347) [Canonical(0)]	hg16.chr5_start:154018655+	0	0	rn3.chr10_start:43544878+
TGGTCTGATACAGATAT	1	0.0375569	AL096829 {GoldenPath}(-173) [Canonical(0)]	hg16.chr1_start:75516354+	0	0	mm3.chr3_start:6022351-
CCTTTGCTTCCCTTTCC	1	0.0376464	AC009414 {GoldenPath}(-570) [Canonical(0)]	hg16.chr2_start:36556311+	0	0	mm3.chr17_start:76808395+
TATCCAGATATATTTTA	1	0.0375916	AC108449 {GoldenPath}(452) [Canonical(0)]	hg16.chr8_start:28934264+	0	0	mm3.chr14_start:60374471-
GGTTTTAACGGAATACT	1	0.0395715	AL731547 {GoldenPath}(-369) [Canonical(0)]	hg16.chr10_start:21552730+	0	0	mm3.chr2_start:17994693+
TGGTATGCAATAAATAT	1	0.0302021	AC015807 {GoldenPath}(10) [Canonical(0)]	hg16.chr8_start:129525130+	0	0	mm3.chr15_start:62914384+
TGGATGTCAATTTGTTC	1	0.0483209	AC087589 {GoldenPath}(-451) [Canonical(0)]	hg16.chr3_start:8279218+	0	0	mm3.chr6_start:112839009+
TCTCAAGACCTTACATA	1	0.0353882	AL049844 {GoldenPath}(-528) [Canonical(0)]	hg16.chr6_start:144129925+	0	0	mm3.chr10_start:117812095-
GAGAATGCATTCTCTGT	1	0.0353776	0	hg16.chrX_start:120074550+	0	0	mm3.chrX_start:26758023+
CTTATCAAATTTCAGAT	1	0.0285156	AL360219 {GoldenPath}(-128) [Canonical(0)]	hg16.chr1_start:85355437+	0	0	mm3.chr3_start:14252062-
ATATTATGGCCTTCTAT	1	0.0483257	AC093027 {GoldenPath}(-366) [Canonical(0)]	hg16.chr12_start:83555792+	0	0	mm3.chr10_start:27565957-
ACTTAATAACCTCTTGA	1	0.0454458	AC106049 {GoldenPath}(80) [Canonical(0)]	hg16.chr2_start:168524347+	0	0	mm3.chr2_start:68593906+
CACGGCACACACAGGCA	1	0.0302922	AC067941 {GoldenPath}(-790) [Canonical(0)]	hg16.chr7_start:71212286+	7|OTTHUMG00000023787.1|CALN1	0	mm3.chr5_start:21868096-
ATCTGAGACAGACAGTT	1	0.0353805	AC068644 {GoldenPath}(-79) [Canonical(0)]	hg16.chr3_start:185064773+	0	0	mm3.chr2_start:140144839-
AGAAGGTAATCTTTAAT	1	0.0375666	AL136313 {GoldenPath}(316) [Canonical(0)]	hg16.chr6_start:21876531+	0	0	mm3.chr13_start:88008470-
TCATCGCTTTAATACTG	1	0.0376994	AC068987 {GoldenPath}(-69) [Canonical(0)]	hg16.chr12_start:50497423+	0	0	mm3.chr15_start:101489543+
GGCTAGTTGAATTGTAA	1	0.0303019	AL356356__{GoldenPath}(-139)_[Canonical(0)]	0	preNEU|gi|47295067|gb|CN278653.1|CN278653 (+)	0	0
TTAGCTCTCCCTTGCCC	1	0.0485569	AC007383__{GoldenPath}(692)_[Canonical(0)]	0	0	0	0
ACCACCTAATTTTTTCT	1	0.0285176	AC091057__{GoldenPath}(214)_[Canonical(0)]	0	0	0	0
TAGTACTAACTCATTTT	1	0.0285147	AL355300__{GoldenPath}(197)_[Canonical(0)]	0	0	0	0
GGCCACACGAGAGGGGC	1	0.0446528	AC106771__{GoldenPath}(419)_[Canonical(0)]	0	0	0	0
TGGTAAATACTACTCAC	1	0.0303746	AC012591__{GoldenPath}(494)_[Canonical(0)]	0	0	0	0
CCTCAGCTATCCAAGTA	1	0.03712	AC097479__{GoldenPath}(430)_[Canonical(0)]	0	0	nt_039206	0
TCCCTAGAGCCTGCTTC	1	0.0479897	AC007880__{GoldenPath}(251)_[Canonical(0)]	0	0	0	0
TGATCCTATCACCTCGG	1	0.0285108	AC027644__{GoldenPath}(-249)_[Canonical(0)]	0	0	0	0
CCTCTAACCTCAGCATT	1	0.0336207	AC005546__{GoldenPath}(25)_[Canonical(0)]	0	0	0	0
CTGGTCTTTAACTCCTT	1	0.0395849	AC083923__{GoldenPath}(220)_[Canonical(0)]	0	0	0	0
ACCACCCTAGGCCTGAT	1	0.0395696	AF064861__{GoldenPath}(320)_[Canonical(0)]	0	0	0	0
TAGCAGTCGTTTATTCC	1	0.0336207	AL121982__{GoldenPath}(255)_[Canonical(0)]	0	0	0	0
CTCGAGTCAGGAAACTA	1	0.0302951	AP006296__{GoldenPath}(199)_[Canonical(0)]	0	0	0	0
ATATTGATATTGATGCT	1	0.039607	AC009487__{GoldenPath}(366)_[Canonical(0)]	0	0	0	0
CCCAGTCTACTCTCTTT	1	0.0446547	AC144522__{GoldenPath}(113)_[Canonical(0)]	0	0	0	0
AGTTCTCGTTGTTCAGC	1	0.0446519	AC022784__{GoldenPath}(122)_[Canonical(0)]	0	0	0	0
GTTAAGAGTAAATAAAA	1	0.0379843	AL450325__{GoldenPath}(47)_[Canonical(0)]	0	0	0	0
AGGTTCAATTGCTCATT	1	0.0488453	AL390960__{GoldenPath}(-222)_[Canonical(0)]	0	0	0	0
GTAAGCTCTCAGTAAGT	1	0.0404164	AC108693__{GoldenPath}(-103)_[Canonical(0)]	0	0	0	0
GCTTCGTTCTTGAAGTT	1	0.0353419	AL023494__{GoldenPath}(51)_[Canonical(0)]	0	0	0	0
CTAAAAGTGTCAGCTGA	1	0.0353776	AC073284__{GoldenPath}(39)_[Canonical(0)]	0	0	0	0
TGTGGGTAAATAAAAGT	1	0.0302825	AL161932__{GoldenPath}(-489)_[Canonical(0)]	0	0	nt_039625	0
CACTCTTACTTCTTTTG	1	0.0379544	AC024940__{GoldenPath}(530)_[Canonical(0)]	0	preNEU|gi|47310669|gb|CN294255.1|CN294255 (+)	0	0
GTTTCCGATAAGAAATC	1	0.0302844	AL390066__{GoldenPath}(418)_[Canonical(0)]	0	0	0	0
AACTGTTACTGCACTTT	1	0.0458079	AL355586__{GoldenPath}(-251)_[Canonical(0)]	0	0	0	0
ATTGATTTGAACTAAAT	1	0.00180988	AC093377__{GoldenPath}(-226)_[Canonical(0)]	0	0	0	0
AGCTAAGGCAAGAGGAG	1	0.0336333	AC122716__{GoldenPath}(-281)_[Canonical(0)]	0	0	0	0
GAGGCGAGCAACTGTAA	1	0.0367609	AC108469__{GoldenPath}(250)_[Canonical(0)]	0	0	0	0
CCTCATCAGGGCTGGGC	1	0.0353863	Z83836__{GoldenPath}(-335)_[Canonical(0)]	0	0	0	0
CAAGACACGAACATAAA	1	0.0302786	AC069435__{GoldenPath}(73)_[Canonical(0)]	0	0	0	0
CCACGTTATGTTTCTGA	1	0.0483219	AC012063__{GoldenPath}(-392)_[Canonical(0)]	0	0	0	0
AGGAGACCTCCTCTCTA	1	0.0303213	AC127024__{GoldenPath}(43)_[Canonical(0)]	0	0	0	0
ATTGTACGCCTGCACTC	1	0.0336178	AC005531__{GoldenPath}(-610)_[Canonical(0)]	0	0	0	0
TCGCCATTGCACTCCAG	1	0.0395955	AC008798__{GoldenPath}(48)_[Canonical(0)]	0	0	0	0
ATCTGAGTTAGATTTTT	1	0.0398529	AC010614__{GoldenPath}(547)_[Canonical(0)]	0	0	0	0
TGATTATAAGCATTTAA	1	0.0353718	AL034548__{GoldenPath}(367)_[Canonical(0)]	0	0	0	0
TATCCAAGACTTAAAGT	1	0.0336256	AL445588__{GoldenPath}(218)_[Canonical(0)]	0	0	0	0
ACACAATTGTAGAAACT	1	0.0408263	AC005682__{GoldenPath}(-4)_[Canonical(0)]	0	0	0	0
ATACAGGCTATGAAAGG	1	0.0494841	AP002959__{GoldenPath}(164)_[Canonical(0)]	0	0	0	0
CCATTGTAAGATTTTTA	1	0.0447197	AL137789__{GoldenPath}(-232)_[Canonical(0)]	0	0	0	0
CTTACTGACAGTTTTAT	1	0.0302786	AL356452__{GoldenPath}(135)_[Canonical(0)]	0	0	0	0
AAGAAGAGATAAAGTAT	1	0.0375656	AL355606__{GoldenPath}(116)_[Canonical(0)]	0	0	0	0
GTAAAGAGCACCTGTAA	1	0.0484093	AL160401__{GoldenPath}(166)_[Canonical(0)]	0	0	0	0
CACGTATATGTTAATAG	1	0.0354017	AC006112__{GoldenPath}(37)_[Canonical(0)]	0	0	0	0
GTTAGCTCGGTCAGAAT	1	0.0446481	AL137063__{GoldenPath}(378)_[Canonical(0)]	0	0	0	0
GTTAGCCTAGGTTTTTG	1	0.0450039	AC090616__{GoldenPath}(51)_[Canonical(0)]	0	0	0	0
TGGAGTAGGCGAGGAGG	1	0.0285302	AC006305__{GoldenPath}(727)_[Canonical(0)]	0	0	0	0
CCTAGCTTTGTTTTGTT	1	0.0483209	AP003082__{GoldenPath}(235)_[Canonical(0)]	0	0	0	0
CGTATATCTTCCTTGGA	1	0.0353785	AP005208__{GoldenPath}(-407)_[Canonical(0)]	0	0	0	0
ATGATGAGACAGGATTC	1	0.0483209	AC013444__{GoldenPath}(696)_[Canonical(0)]	0	0	0	0
GTTGTGCTCCCAGCACT	1	0.0483343	AC008128__{GoldenPath}(50)_[Canonical(0)]	0	0	0	0
GAGTAGATTCACCCTCA	1	0.0285205	AC108134__{GoldenPath}(-519)_[Canonical(0)]	0	0	0	0
GCCTTCTAGCCTCCAGC	1	0.0302864	AC005399__{GoldenPath}(480)_[Canonical(0)]	0	0	0	0
TTTGAACATCTGAAATT	1	0.0354152	AP000459__{GoldenPath}(-524)_[Canonical(0)]	0	0	0	0
TGATTTGCTGTGGCCGA	1	0.0483219	AP001628__{GoldenPath}(-254)_[Canonical(0)]	0	0	0	0
TCGTACAGTAGATCTCT	1	0.0285234	AL606489__{GoldenPath}(-515)_[Canonical(0)]	0	0	0	0
AACACTTAGAAGGATCC	1	0.0410169	AC016489__{GoldenPath}(339)_[Canonical(0)]	0	0	0	0
CTAAAGAAGCCAGCTAC	1	0.0395657	AL357092__{GoldenPath}(75)_[Canonical(0)]	0	0	0	0
GTACATACCTTTTGTCC	1	0.0395648	AC079794__{GoldenPath}(-90)_[Canonical(0)]	0	0	0	0
AGGCTAGCATTAACCTG	1	0.0353747	AL353052__{GoldenPath}(-294)_[Canonical(0)]	0	ES|gi|47302291|gb|CN285877.1|CN285877 (-)	0	0
GATTCGTGCCATCAAAT	1	0.0285108	AL391361__{GoldenPath}(-209)_[Canonical(0)]	0	0	0	0
AGCTAGACAAATTTTTT	1	0.0336236	AC113383__{GoldenPath}(205)_[Canonical(0)]	0	0	0	0
AGAGCGGTGACAGGATC	1	0.0341977	AC010487__{GoldenPath}(-376)_[Canonical(0)]	0	0	0	0
AAAGATTGTATAAATTG	1	0.0285108	AC108475__{GoldenPath}(191)_[Canonical(0)]	0	0	0	0
AAAGCTCCAAGACCCTC	1	0.0285205	AC114791__{GoldenPath}(-231)_[Canonical(0)]	0	0	0	0
AAAGGTCATCAGAGAGT	1	0.0399605	AC025568__{GoldenPath}(-251)_[Canonical(0)]	0	0	0	0
AACCTAATTCCTGATAA	1	0.0302815	AC027575__{GoldenPath}(-400)_[Canonical(0)]	0	0	0	0
AACCTGATGCTAAAATT	1	0.0483209	AC079052__{GoldenPath}(242)_[Canonical(0)]	0	0	0	0
AACTATAGGGACATTTA	1	0.0302806	AC090541__{GoldenPath}(217)_[Canonical(0)]	0	0	0	0
AAGCAATTGATTTATTT	1	0.0285389	AC122938__{GoldenPath}(240)_[Canonical(0)]	0	0	0	0
AAGCCATCCTACAAATC	1	0.0375666	AL157817__{GoldenPath}(556)_[Canonical(0)]	0	0	0	0
AATACGTCTGTTTGGTA	1	0.0395763	Z82244__{GoldenPath}(15)_[Canonical(0)]	0	0	0	0
AATAGCAAGAGTTGGGT	1	0.0336265	AL031659__{GoldenPath}(76)_[Canonical(0)]	0	0	0	0
AATCTCTTAATCACAAG	1	0.0375569	AC092963__{GoldenPath}(-416)_[Canonical(0)]	0	0	0	0
AATTCGACTTTGTGCTG	1	0.0447159	AC136940__{GoldenPath}(58)_[Canonical(0)]	0	0	0	0
ACACCTATATTAAATGT	1	0.0375569	AC006518__{GoldenPath}(-14)_[Canonical(0)]	0	0	0	0
ACATTACCGACAAGTTA	1	0.0446949	AC090459__{GoldenPath}(-209)_[Canonical(0)]	0	0	0	0
ACCAATTGATGGCTTCT	1	0.0483209	AC084017__{GoldenPath}(578)_[Canonical(0)]	0	0	0	0
ACCTAACAATAATGAGA	1	0.0376359	AL355133__{GoldenPath}(75)_[Canonical(0)]	0	20|OTTHUMG00000031919.1|C20orf133||chromosome (+)	0	0
ACCTTTTCCCGTGGAAC	1	0.0446481	AC022137__{GoldenPath}(-29)_[Canonical(0)]	0	0	0	0
ACGAATGTAGTAAATCC	1	0.0395821	AC006116__{GoldenPath}(-507)_[Canonical(0)]	0	0	0	0
ACTAAGAGCTCCCTGAG	1	0.0336236	AC139792__{GoldenPath}(194)_[Canonical(0)]	0	0	0	0
ACTAGTGTTCAATAAAT	1	0.0386291	AC113152__{GoldenPath}(276)_[Canonical(0)]	0	0	0	0
ACTCCATTGATCTTTGC	1	0.0438751	AC097480__{GoldenPath}(684)_[Canonical(0)]	0	0	0	0
ACTTAGAATTTTTCAGA	1	0.0431959	AL161911__{GoldenPath}(456)_[Canonical(0)]	0	preNEU|gi|47306322|gb|CN289908.1|CN289908 (-)	0	0
ACTTAGCTTTGTCTATT	1	0.0446519	AL356863__{GoldenPath}(-466)_[Canonical(0)]	0	0	0	0
ACTTGTGGGATGAGTTC	1	0.0353766	BX004859__{GoldenPath}(-134)_[Canonical(0)]	0	0	0	0
AGAACTGAACCTTCCCT	1	0.0353756	AC008759__{GoldenPath}(14)_[Canonical(0)]	0	0	0	0
AGACCTCTAACAGCTTC	1	0.0376782	AC073254__{GoldenPath}(308)_[Canonical(0)]	0	0	0	0
AGATCAATTGCAGATAT	1	0.0353795	AC016065__{GoldenPath}(-28)_[Canonical(0)]	0	0	0	0
AGATGGATCAACTTGTA	1	0.0285836	AC008870__{GoldenPath}(-515)_[Canonical(0)]	0	EB|gi|47330830|gb|CN314416.1|CN314416 (+); preNEU|gi|47330829|gb|CN314415.1|CN314415 (+)	0	0
AGCAATCAGTAATACTG	1	0.0303795	AL136962__{GoldenPath}(-201)_[Canonical(0)]	0	0	0	0
AGCCGTCATTATGCCTC	1	0.0302796	AC018683__{GoldenPath}(260)_[Canonical(0)]	0	0	0	0
AGCGTGGCGACAGAGTG	1	0.0321502	AC078993__{GoldenPath}(642)_[Canonical(0)]	0	0	0	0
AGGCTATCGTTAGTAAT	1	0.0483304	AL451163__{GoldenPath}(269)_[Canonical(0)]	0	0	0	0
AGGGTGCAATCTCTGTA	1	0.0446567	AC132872__{GoldenPath}(-448)_[Canonical(0)]	0	0	0	0
AGGGTTGACAGTGAAAG	1	0.0336381	AL133162__{GoldenPath}(-640)_[Canonical(0)]	0	0	0	0
AGGTCGGCCACTCAACC	1	0.0375916	AL732374__{GoldenPath}(-458)_[Canonical(0)]	0	0	0	0
AGGTTTATTCAGGGAAA	1	0.0336265	AC092474__{GoldenPath}(10)_[Canonical(0)]	0	0	nt_039587	0
AGTAGCTTACTTCTCTT	1	0.0395724	AC103705__{GoldenPath}(321)_[Canonical(0)]	0	0	0	0
AGTTAGTACTACACAGC	1	0.0472266	AC126767__{GoldenPath}(-711)_[Canonical(0)]	0	0	0	0
AGTTTCAAGGAAGAGCT	1	0.0302864	AC084251__{GoldenPath}(324)_[Canonical(0)]	0	0	0	0
ATAAGGTTTGTGAAATG	1	0.0483285	AC020641__{GoldenPath}(68)_[Canonical(0)]	0	0	0	0
ATACAGATTCTTAAAGT	1	0.0302825	AP002829__{GoldenPath}(504)_[Canonical(0)]	0	0	0	0
ATACCATATTAATTCCC	1	0.0353959	AL139353__{GoldenPath}(-61)_[Canonical(0)]	0	0	0	0
ATACTTGTGCATCAAGA	1	0.0378563	AC004656__{GoldenPath}(-64)_[Canonical(0)]	0	0	0	0
ATAGTGGATCTGCAATG	1	0.0302786	AC011450__{GoldenPath}(-276)_[Canonical(0)]	0	0	0	0
ATAGTGGTACCCTAACT	1	0.0447579	AP001992__{GoldenPath}(51)_[Canonical(0)]	0	0	0	0
ATATCACCTAAGGAGCA	1	0.0285156	AC104333__{GoldenPath}(130)_[Canonical(0)]	0	0	0	0
ATCATATAATAGTATTC	1	0.0336178	AC010198__{GoldenPath}(400)_[Canonical(0)]	0	0	0	0
ATCCACTAGGCCATATG	1	0.0446509	AL358234__{GoldenPath}(-44)_[Canonical(0)]	0	0	0	0
ATCGGCGCCCCTCAGCT	1	0.0302835	AC090774__{GoldenPath}(-317)_[Canonical(0)]	0	preHEP|gi|47290006|gb|CN273592.1|CN273592 (+)	0	0
ATCTAGGCTAACTCCCT	1	0.0483247	AC106872__{GoldenPath}(675)_[Canonical(0)]	0	0	0	0
ATCTTGACACTGTATTG	1	0.0303067	AC069368__{GoldenPath}(-264)_[Canonical(0)]	0	0	0	0
ATGATAAGATCTAATGA	1	0.0336439	AL354997__{GoldenPath}(-373)_[Canonical(0)]	0	0	0	0
ATTGCACAGATGCCCAC	1	0.0285108	AC016743__{GoldenPath}(-611)_[Canonical(0)]	0	0	0	0
CAAAGATATCTTCATAG	1	0.0404703	AC008243__{GoldenPath}(508)_[Canonical(0)]	0	0	0	0
CAACAACCATAGGCAGA	1	0.0302786	AP003469__{GoldenPath}(282)_[Canonical(0)]	0	0	0	0
CAACGTGAGGTGTGTGG	1	0.0376695	BX649635__{GoldenPath}(59)_[Canonical(0)]	0	0	0	0
CAAGTAGATTCTGACTG	1	0.0336275	AL139099__{GoldenPath}(-185)_[Canonical(0)]	0	0	0	0
CAAGTCGGGAAGGGGGG	1	0.0336227	U62317__{GoldenPath}(377)_[Canonical(0)]	0	0	0	0
CAAGTTGACAACCTGAG	1	0.0353718	AC098616__{GoldenPath}(108)_[Canonical(0)]	0	0	0	0
CACCTCCGAAGGAGTCT	1	0.0336275	AC093600__{GoldenPath}(237)_[Canonical(0)]	0	0	0	0
CACGATGGCACACCTAG	1	0.0483304	AL008721__{GoldenPath}(70)_[Canonical(0)]	0	0	0	0
CACTTAGATACCTTTCA	1	0.0336207	AC016734__{GoldenPath}(-15)_[Canonical(0)]	0	0	0	0
CACTTCTGATCTCTCCT	1	0.0353718	AC093635__{GoldenPath}(51)_[Canonical(0)]	0	0	0	0
CAGATGTACTTTACACA	1	0.0302854	AL590101__{GoldenPath}(43)_[Canonical(0)]	0	0	0	0
CAGCTCTAAAATTTAAG	1	0.037581	AL607029__{GoldenPath}(56)_[Canonical(0)]	0	0	0	0
CAGCTGCTATGGGCATT	1	0.0395744	AC026393__{GoldenPath}(-187)_[Canonical(0)]	0	ES|gi|47401436|gb|CN413842.1|CN413842 (-)	0	0
CAGGCGCAACTTCTACA	1	0.0483257	AC022150__{GoldenPath}(773)_[Canonical(0)]	0	0	0	0
CATAACGCTCTCTCCTA	1	0.0449089	AC097520__{GoldenPath}(-76)_[Canonical(0)]	0	ES|gb|CD652336 (+)	0	0
CATCACATAAGTGACCC	1	0.0336198	AC016612__{GoldenPath}(346)_[Canonical(0)]	0	0	0	0
CATCATCATCAATCTGC	1	0.035938	AC078899__{GoldenPath}(-48)_[Canonical(0)]	0	0	0	0
CATCGGGGCCCCACACA	1	0.0376205	AC008962__{GoldenPath}(-195)_[Canonical(0)]	0	0	0	0
CATTAGCCTACAGTGGG	1	0.0285108	AC062017__{GoldenPath}(16)_[Canonical(0)]	0	0	0	0
CATTGAAGTCCCAACCC	1	0.0343001	AL161645__{GoldenPath}(635)_[Canonical(0)]	0	0	0	0
CATTGCACCTAATAAGG	1	0.0419005	AL591742__{GoldenPath}(173)_[Canonical(0)]	0	0	0	0
CATTTAGCTGAATTTCT	1	0.048359	AC091877__{GoldenPath}(386)_[Canonical(0)]	0	0	0	0
CCAAGATCATTGAACAT	1	0.0303174	AC112206__{GoldenPath}(-590)_[Canonical(0)]	0	preHEP|gi|47289992|gb|CN273578.1|CN273578 (-)	0	0
CCCTAGACTTTACAGAA	1	0.0302844	AC093827__{GoldenPath}(-518)_[Canonical(0)]	0	0	0	0
CCCTGACACCCTATGAA	1	0.0302786	AC005079__{GoldenPath}(-1737)_[Canonical(0)]	0	0	0	0
CCGATAATACCAACTAT	1	0.0353785	AL033397__{GoldenPath}(-215)_[Canonical(0)]	0	0	0	0
CCGATTGCCCCCATCCT	1	0.0336256	BX323014__{GoldenPath}(-150)_[Canonical(0)]	0	0	0	0
CCGTATGCAAATGTTAC	1	0.0395897	AC022150__{GoldenPath}(-584)_[Canonical(0)]	0	0	0	0
CCTAAGACAACTACACC	1	0.0376253	AC090691__{GoldenPath}(-240)_[Canonical(0)]	0	0	0	0
CCTTGAGAGCGCGCGAG	1	0.037582	AC010327__{GoldenPath}(-518)_[Canonical(0)]	0	0	0	0
CCTTTACAAGAATAGTG	1	0.0369027	AC064799__{GoldenPath}(-33)_[Canonical(0)]	0	0	0	0
CGGGCCTTCTGCCCCCT	1	0.0336217	AL583839__{GoldenPath}(382)_[Canonical(0)]	0	0	0	0
CGTGAGACTCACTGGCA	1	0.0483304	AC004067__{GoldenPath}(-96)_[Canonical(0)]	0	0	0	0
CGTGGAAATGGTCAGGG	1	0.0303184	AC115110__{GoldenPath}(654)_[Canonical(0)]	0	0	0	0
CGTTCCCATCAGGGAGG	1	0.0353718	AP000340__{GoldenPath}(-101)_[Canonical(0)]	0	0	0	0
CTACAGGCTGGAACTCC	1	0.0304386	AC040934__{GoldenPath}(-95)_[Canonical(0)]	0	0	0	0
CTACATAGGGGGAAGAT	1	0.0383731	AL354831__{GoldenPath}(-243)_[Canonical(0)]	0	0	0	0
CTACATATGCTCACTGC	1	0.035393	AC108670__{GoldenPath}(-489)_[Canonical(0)]	0	0	0	0
CTAGCCATACTTTTACT	1	0.0353785	AC025418__{GoldenPath}(172)_[Canonical(0)]	0	0	0	0
CTAGGTGGTCAGTGAGT	1	0.0446576	AC131235__{GoldenPath}(-697)_[Canonical(0)]	0	0	0	0
CTCTATAAGAGATCCTG	1	0.033643	AL356359__{GoldenPath}(8)_[Canonical(0)]	0	0	0	0
CTGAGAATAGCAGAGTG	1	0.0353737	AL589941__{GoldenPath}(246)_[Canonical(0)]	0	0	0	0
CTGCTCAGCCCTATGAG	1	0.0378861	AC104299__{GoldenPath}(-374)_[Canonical(0)]	0	0	0	0
CTGCTCCTAGTCAAATC	1	0.0376205	AC068700__{GoldenPath}(440)_[Canonical(0)]	0	0	0	0
CTGGACCTATAATTTTC	1	0.0285137	AC008739__{GoldenPath}(-395)_[Canonical(0)]	0	0	0	0
CTGGGATAGAGTTTGGG	1	0.0446519	AC005355__{GoldenPath}(226)_[Canonical(0)]	0	0	0	0
CTGGGGTATTCGGGAAA	1	0.0376214	AC132009__{GoldenPath}(103)_[Canonical(0)]	0	0	0	0
CTGTCTACAGATGTCAG	1	0.0302796	AC015909__{GoldenPath}(-21)_[Canonical(0)]	0	0	0	0
CTTAGTTAGGCATCAGT	1	0.0353756	AL136378__{GoldenPath}(-290)_[Canonical(0)]	0	0	0	0
CTTCCCTTATCAGTCTT	1	0.047883	AC073343__{GoldenPath}(281)_[Canonical(0)]	0	0	0	0
CTTCGGCCTAACAGAGT	1	0.0483295	AC011477__{GoldenPath}(512)_[Canonical(0)]	0	0	0	0
CTTTTTTACCAATAGTA	1	0.0304037	AP002986__{GoldenPath}(-421)_[Canonical(0)]	0	0	0	0
GAAACCGTGTGCTGTGC	1	0.045697	AC005546__{GoldenPath}(13)_[Canonical(0)]	0	0	0	0
GAACACCTCTCACACTA	1	0.030524	AC005089__{GoldenPath}(688)_[Canonical(0)]	0	0	0	0
GAATAGCGTAAAAATGT	1	0.0302922	AC117402__{GoldenPath}(104)_[Canonical(0)]	0	0	0	0
GAATAGCTCGAGTGGAG	1	0.0302806	AC092656__{GoldenPath}(-195)_[Canonical(0)]	0	0	0	0
GACAATATGCCCTTTCC	1	0.0285205	AL136119__{GoldenPath}(-346)_[Canonical(0)]	0	0	0	0
GACACTTGGCTTAAGGG	1	0.0353718	AC097347__{GoldenPath}(50)_[Canonical(0)]	0	0	0	0
GACAGCCGTATAAAAAA	1	0.0395715	AL138824__{GoldenPath}(-96)_[Canonical(0)]	0	0	0	0
GACAGTATTTACTCAGT	1	0.0375646	AC019193__{GoldenPath}(226)_[Canonical(0)]	0	0	0	0
GACATTTCCGATAGGTT	1	0.0483247	AC099050__{GoldenPath}(-296)_[Canonical(0)]	0	0	0	0
GACCGTCGTCCCAGGGC	1	0.0446576	AC112169__{GoldenPath}(-634)_[Canonical(0)]	0	0	0	0
GACGCGGTGGTTGATTT	1	0.0302815	AC004983__{GoldenPath}(65)_[Canonical(0)]	0	0	0	0
GACGTCAAAGAAAAATC	1	0.0446805	AC027004__{GoldenPath}(253)_[Canonical(0)]	0	0	0	0
GAGGGACGACCCTGTGA	1	0.0353718	AL683870__{GoldenPath}(309)_[Canonical(0)]	0	0	0	0
GATAATGAGTTATTTGC	1	0.0285302	AL360227__{GoldenPath}(70)_[Canonical(0)]	0	0	0	0
GATCGTGTTTTCTTGTC	1	0.0336188	AC002310__{GoldenPath}(-12)_[Canonical(0)]	0	0	0	0
GATCTCTCACTTCATTT	1	0.0378813	AL390728__{GoldenPath}(-350)_[Canonical(0)]	0	0	0	0
GATGGTCATAAGCAGGC	1	0.0375666	AC079052__{GoldenPath}(-323)_[Canonical(0)]	0	0	0	0
GCACGGTGCTGTCTTCT	1	0.0285185	AC007228__{GoldenPath}(391)_[Canonical(0)]	0	0	0	0
GCATTGACTCGATGACC	1	0.0395648	AC010605__{GoldenPath}(249)_[Canonical(0)]	0	0	0	0
GCCAGCGGTTTGAAACC	1	0.030298	AL353807__{GoldenPath}(305)_[Canonical(0)]	0	0	0	0
GCCTTGCCTAGGGGAAT	1	0.0485027	AC074045__{GoldenPath}(-779)_[Canonical(0)]	0	0	0	0
GCGCTACGGCTTTTTAT	1	0.0285137	AL359736__{GoldenPath}(-19)_[Canonical(0)]	0	0	0	0
GCGCTCACAAAGAGGAG	1	0.0446557	AC068718__{GoldenPath}(-493)_[Canonical(0)]	0	0	0	0
GCTAGCCTAAAAGGATC	1	0.0336275	AF248484__{GoldenPath}(323)_[Canonical(0)]	0	0	0	0
GCTCATTGTTACAATAG	1	0.0395744	AC092115__{GoldenPath}(139)_[Canonical(0)]	0	0	0	0
GCTCGACCTGAGATGGC	1	0.0375569	AC123912__{GoldenPath}(-195)_[Canonical(0)]	0	0	0	0
GCTTCTGAATCATCTGG	1	0.0336227	AC018809__{GoldenPath}(220)_[Canonical(0)]	0	0	0	0
GGATACTCCACATCCTG	1	0.044649	AP000340__{GoldenPath}(12)_[Canonical(0)]	0	0	0	0
GGATATCCTATGATGTT	1	0.0454668	AC018523__{GoldenPath}(488)_[Canonical(0)]	0	0	0	0
GGATCTCCCTGGTGTCT	1	0.0388986	AC002996__{GoldenPath}(349)_[Canonical(0)]	0	0	0	0
GGCAATTACACTCAATA	1	0.0302873	AC092999__{GoldenPath}(-456)_[Canonical(0)]	0	0	0	0
GGCAGCCACGGATGGGC	1	0.0378871	AC018979__{GoldenPath}(-850)_[Canonical(0)]	0	0	0	0
GGTAAGCACATAGTGGG	1	0.0353814	AC139452__{GoldenPath}(317)_[Canonical(0)]	0	0	0	0
GGTCGAGTTGGGCCACC	1	0.0302903	AC137695__{GoldenPath}(-271)_[Canonical(0)]	0	0	0	0
GGTGTGTGAAGACAGAG	1	0.0483419	AC005943__{GoldenPath}(-131)_[Canonical(0)]	0	0	0	0
GGTTTTGGTATTAAAAG	1	0.035392	AL512655__{GoldenPath}(363)_[Canonical(0)]	0	0	0	0
GTATGGTGCCAATACTT	1	0.0406068	AL139400__{GoldenPath}(366)_[Canonical(0)]	0	0	0	0
GTATTGTGGTATGTAAA	1	0.033643	AC099671__{GoldenPath}(286)_[Canonical(0)]	0	0	0	0
GTCAGACGCCAAGGAGG	1	0.0395657	AL714001__{GoldenPath}(-117)_[Canonical(0)]	0	0	0	0
GTCCACAGGCACTCCTG	1	0.044649	AC093329__{GoldenPath}(-364)_[Canonical(0)]	0	0	0	0
GTCCGTCCTTCCCTCAC	1	0.00260319	AC017074__{GoldenPath}(-440)_[Canonical(0)]	0	0	0	0
GTCCTATAACTCTTAAA	1	0.0395686	AC068702__{GoldenPath}(-635)_[Canonical(0)]	0	0	0	0
GTCGCAGCATATAAGCT	1	0.0382037	AC025920__{GoldenPath}(18)_[Canonical(0)]	0	0	0	0
GTGATCTCGAACTGACC	1	0.0285438	AC084031__{GoldenPath}(308)_[Canonical(0)]	0	0	0	0
GTGGGATGATACAGGAA	1	0.0285195	AL161939__{GoldenPath}(-185)_[Canonical(0)]	0	0	0	0
GTGTATCCAGGGCTGGT	1	0.0483276	AC068048__{GoldenPath}(412)_[Canonical(0)]	0	0	0	0
GTGTCAAGGGCTTAAGG	1	0.0377841	AC005592__{GoldenPath}(307)_[Canonical(0)]	0	0	0	0
GTTAGTAAGCAAAGCTA	1	0.0354113	AL365273__{GoldenPath}(-197)_[Canonical(0)]	0	0	0	0
GTTCACGTTTACCTGTG	1	0.0287158	AC091958__{GoldenPath}(393)_[Canonical(0)]	0	0	0	0
GTTCCGGCCTCGTCATC	1	0.0353756	AC019047__{GoldenPath}(21)_[Canonical(0)]	0	0	0	0
GTTCTGTAGTCAAAGAA	1	0.0336449	AC026790__{GoldenPath}(231)_[Canonical(0)]	0	0	0	0
TAAAGACCGACACGTCC	1	0.0336352	AC004985__{GoldenPath}(282)_[Canonical(0)]	0	0	0	0
TAAGTGAGCCCTTTCAG	1	0.0302844	AC116605__{GoldenPath}(-186)_[Canonical(0)]	0	0	0	0
TAATCGTATTTGGATTG	1	0.0446519	AC018685__{GoldenPath}(348)_[Canonical(0)]	0	0	0	0
TAATCTACTAATTTTCA	1	0.0446681	AC006213__{GoldenPath}(376)_[Canonical(0)]	0	0	0	0
TACCTAACTTATAAATT	1	0.0302786	AC107376__{GoldenPath}(278)_[Canonical(0)]	0	0	0	0
TACCTATTCCTGGGCTG	1	0.0395648	AC139452__{GoldenPath}(-285)_[Canonical(0)]	0	0	0	0
TACTACTGAGAAGTCAC	1	0.0285117	AC099487__{GoldenPath}(-110)_[Canonical(0)]	0	0	0	0
TAGCTAGAAGATAACAT	1	0.0302844	AP000829__{GoldenPath}(577)_[Canonical(0)]	0	0	0	0
TAGTCCTATGTCATTTC	1	0.0498593	AC063927__{GoldenPath}(-435)_[Canonical(0)]	0	0	0	0
TATTTGTCTGTAAGATG	1	0.0395705	AL049760__{GoldenPath}(228)_[Canonical(0)]	0	0	0	0
TCAAGCCGAGCATCAGG	1	0.0395648	AC124854__{GoldenPath}(-56)_[Canonical(0)]	0	0	0	0
TCACTTAACGTATGAGT	1	0.0343842	AC113385__{GoldenPath}(98)_[Canonical(0)]	0	0	0	0
TCAGAAACTACAGTTGC	1	0.0403715	AC106781__{GoldenPath}(-305)_[Canonical(0)]	0	0	0	0
TCAGGTAGTTTTTACTC	1	0.0323218	AL354707__{GoldenPath}(-700)_[Canonical(0)]	0	0	0	0
TCATCGACAAACTTAGC	1	0.0375666	AL136126__{GoldenPath}(-261)_[Canonical(0)]	0	0	0	0
TCATCTAGAGATCGACT	1	0.0359835	AC007956__{GoldenPath}(53)_[Canonical(0)]	0	0	0	0
TCCGGACAATGATATAG	1	0.0395686	AP000553__{GoldenPath}(-7)_[Canonical(0)]	0	22|OTTHUMG00000030508.1||mitogen-activated (+); 22|OTTHUMG00000030931.2||breakpoint (-)	0	0
TCCTATAATCACCCAAT	1	0.0492717	AC005062__{GoldenPath}(304)_[Canonical(0)]	0	0	0	0
TCCTTGAGATCTTTAAG	1	0.0302883	AL589939__{GoldenPath}(-88)_[Canonical(0)]	0	0	0	0
TCCTTTTAGGAATAAAA	1	0.0399361	AC104299__{GoldenPath}(-640)_[Canonical(0)]	0	0	0	0
TCGTTGCAACTGACTGG	1	0.0310689	AC092656__{GoldenPath}(-201)_[Canonical(0)]	0	0	0	0
TCTAGACCCCTCCACTG	1	0.0366673	AC025031__{GoldenPath}(-725)_[Canonical(0)]	0	0	0	0
TCTATTGGTTTGCCATT	1	0.0446633	AC093108__{GoldenPath}(22)_[Canonical(0)]	0	0	0	0
TCTCCTGGGTCCTTCCG	1	0.0399931	AC006329__{GoldenPath}(-357)_[Canonical(0)]	0	ES|gi|47381029|gb|CN393434.1|CN393434 (-)	0	0
TCTCTTTACGTGGGTTT	1	0.0446481	Z95115__{GoldenPath}(-567)_[Canonical(0)]	0	0	0	0
TCTGTAGGAATAAAACC	1	0.0285147	AL139089__{GoldenPath}(-86)_[Canonical(0)]	0	0	0	0
TCTTGTCGGTGTCAGGC	1	0.040651	AL354821__{GoldenPath}(-359)_[Canonical(0)]	0	0	0	0
TGCAACGCTTGGGGAAT	1	0.0376888	AC087277__{GoldenPath}(613)_[Canonical(0)]	0	0	0	0
TGCTTACCTGCCACTGG	1	0.0446557	AC114933__{GoldenPath}(413)_[Canonical(0)]	0	0	0	0
TGGATTGTGTATTCAGT	1	0.0361749	AC004975__{GoldenPath}(265)_[Canonical(0)]	0	0	0	0
TGGTACGTAGTGGCAAG	1	0.049698	AC080068__{GoldenPath}(41)_[Canonical(0)]	0	0	0	0
TGGTATGTAACTGGACC	1	0.0446786	AC013409__{GoldenPath}(263)_[Canonical(0)]	0	0	0	0
TGGTGGCTTTGTAGAAA	1	0.0303067	AL359752__{GoldenPath}(-667)_[Canonical(0)]	0	0	0	0
TGTACCGTCTTGCCTGC	1	0.0483295	AC112220__{GoldenPath}(-213)_[Canonical(0)]	0	0	0	0
TGTGGACTAAGTAAGGG	1	0.0353834	AP000467__{GoldenPath}(51)_[Canonical(0)]	0	0	0	0
TGTTGGCAGTGAGGCCC	1	0.0285108	AL135901__{GoldenPath}(429)_[Canonical(0)]	0	0	0	0
TTAATTACCCCAAGTTG	1	0.0379544	AL450489__{GoldenPath}(224)_[Canonical(0)]	0	0	0	0
TTACGTTCTCTGTCAGA	1	0.0401883	AC004542__{GoldenPath}(-278)_[Canonical(0)]	0	0	0	0
TTAGTGGCACCAAGATG	1	0.0336198	AC015722__{GoldenPath}(-338)_[Canonical(0)]	0	0	0	0
TTATGTGGACAGGGAAA	1	0.0353737	AL136985__{GoldenPath}(-193)_[Canonical(0)]	0	0	0	0
TTATTAGCCCTGCTTTC	1	0.0378938	AC016736__{GoldenPath}(-499)_[Canonical(0)]	0	0	0	0
TTATTAGTATTTGCTCC	1	0.0353978	AC007991__{GoldenPath}(446)_[Canonical(0)]	0	0	0	0
TTCAGGGGAATAGCTCA	1	0.0395734	AC135586__{GoldenPath}(111)_[Canonical(0)]	0	0	0	0
TTCCATACTGGAGGTGA	1	0.0353756	AL691420__{GoldenPath}(630)_[Canonical(0)]	0	0	0	0
TTCGGAGGCTTAGGGAA	1	0.0422681	AC005307__{GoldenPath}(85)_[Canonical(0)]	0	0	0	0
TTCTATCCTATGACACC	1	0.0302873	AC007991__{GoldenPath}(-466)_[Canonical(0)]	0	0	0	0
TTGAGGTACTCTGGACC	1	0.0380795	AC016957__{GoldenPath}(169)_[Canonical(0)]	0	0	0	0
TTGTCGAACTCTCCTCT	1	0.0336256	AC007193__{GoldenPath}(245)_[Canonical(0)]	0	0	0	0
TTGTGCTGGCTGGACTC	1	0.0383317	AC009654__{GoldenPath}(305)_[Canonical(0)]	0	ES|gb|CD049816 (+)	0	0
TTTAGCTTCGGCATCGC	1	0.0494451	AF038458__{GoldenPath}(224)_[Canonical(0)]	0	0	0	0
TTTTCTCACGTACTTGT	1	0.0484237	AL049760__{GoldenPath}(-542)_[Canonical(0)]	0	0	0	0
TTTTGCTAGCTGTCCAG	1	0.0446481	AC083880__{GoldenPath}(-78)_[Canonical(0)]	0	0	0	0
