# Supplementary material for: LongSAGE profiling of nine human embryonic stem cell lines
Source: Genome Biol. 2007 Jun 14;8(6):R113. doi: 10.1186/gb-2007-8-6-r113 (PMC2394759; doi:10.1186/gb-2007-8-6-r113)
Supplement: Additional data file 8 — The 301 LongSAGE tags exclusively expressed in ESCs that uniquely map to species conserved regions of the human genome at least 2 kb away from an annotated transcript. [file gb-2007-8-6-r113-S8.xls]

## Sheet: Supplemental Table 7
Sequence	Frequency	Q-value	CMOST	MAF	Brandenberger EST	*multiple EST mappings
GCGAGGCACCCCAGGAA	56	2.03e-52	AC104563 {GoldenPath}(-405) [Canonical(0)]	hg16.chr11_start:27609657+	No tag match found
ATTAGACCCAAAAGTTG	24	1e-20	AC016758 {GoldenPath}(56) [Canonical(0)]	hg16.chr2_start:77300111+	No tag match found
TATATGATCATTACTAA	12	2.27e-09	AL354821 {GoldenPath}(-754) [Canonical(0)]	hg16.chr13_start:53945546+	No tag match found
GTTATTCTTAGAATGTA	10	5.39e-12	AC016743 {GoldenPath}(227) [Canonical(0)]	hg16.chr2_start:210392413+	No tag match found
GTAGAACCATAGCTTTC	9	1.08e-08	No tag match found	hg16.chrX_start:120074550+	ES|gi|47299770|gb|CN283356.1|CN283356
CTAGAGATTGTTTAGCA	9	2.71e-06	AC114933 {GoldenPath}(393) [Canonical(0)]	hg16.chr5_start:18699560+	No tag match found
AAGGTCACGATCATTTG	9	1.03e-05	AL133391 {GoldenPath}(-132) [Canonical(0)]	hg16.chr9_start:80903055+	No tag match found
AACTGATAGCTGGAAGG	8	9.84e-10	No tag match found	hg16.chrX_start:106734806+; hg16.chrX_random_start:2799033+	No tag match found
GAGCCTAGTTGTTCCAA	6	6.57e-08	No tag match found	hg16.chrX_start:120074013+	No tag match found
CGACTATGTAACCTTAA	5	1.44e-07	AC104563 {GoldenPath}(-463) [Canonical(0)]	hg16.chr11_start:27598461+	No tag match found
GTCCATTCGTTCTACAT	5	2.35e-07	AL929091 {GoldenPath}(1089) [Canonical(0)]	hg16.chr1_random_start:3326183+	No tag match found
GATCTTCCCGAGATGCC	5	9.09e-07	AL929091 {GoldenPath}(1119) [Canonical(0)]	hg16.chr1_random_start:3319731+	No tag match found
AGGAGTCAGCAGAAGAG	4	3.53e-06	No tag match found	hg16.chrX_start:114698479+	No tag match found
AGTGCGGAGTCCCCTTC	4	4.12e-05	AC032044 {GoldenPath}(-33) [Canonical(0)]	hg16.chr17_start:1379996+	No tag match found
GTCTTAGACCTCCTTTT	4	4.63e-05	AC139452 {GoldenPath}(-531) [Canonical(0)]	hg16.chr3_start:32907407+	No tag match found
TTGACGGGTTTTTTTTT	4	8.47e-05	AC139452 {GoldenPath}(-529) [Canonical(0)]	hg16.chr3_start:32907407+	No tag match found
TCCACTCAACTGTACAA	4	9.01e-05	AL049745 {GoldenPath}(-153) [Canonical(0)]	hg16.chr1_start:53600547+	No tag match found
CTACGAGTATACCACAT	4	0.00172442	AC104373 {GoldenPath}(-231) [Canonical(0)]	hg16.chr8_start:72664461+	ES|gi|47406667|gb|CN419073.1|CN419073
AGCTCGTTCATCAGACA	4	0.00191261	AC093768 {GoldenPath}(58) [Canonical(0)]	hg16.chr4_start:89320740+	No tag match found
AAGGTTACGTGACTTCC	3	2.08e-06	AL590637 {GoldenPath}(12) [Canonical(0)]	hg16.chr10_start:6834006+	No tag match found
TTAGGGAACGAATCTTC	3	3.84e-05	AC096772 {GoldenPath}(-434) [Canonical(0)]	hg16.chr2_start:208824759+	No tag match found
ATGACTGGTCCTCAATC	3	4.49e-05	AP002856 {GoldenPath}(-225) [Canonical(0)]	hg16.chr11_start:130708088+	No tag match found
TCCTTGAGTTCCCAAGT	3	4.9e-05	AC104563 {GoldenPath}(-436) [Canonical(0)]	hg16.chr11_start:27602901+	No tag match found
AGTCACTTACGAGGAAG	3	0.000138498	AC104461 {GoldenPath}(15) [Canonical(0)]	hg16.chr1_start:197731123+	No tag match found
TTTCAACAGCCAAAACA	3	0.000233913	AL392023 {GoldenPath}(429) [Canonical(0)]	hg16.chr14_start:36661136+	No tag match found
CATCGTGCTCAGTGCCA	3	0.00121401	AP003166 {GoldenPath}(132) [Canonical(0)]	hg16.chr11_start:130757784+	No tag match found
CTGGTGAATCCCCAGTG	3	0.00164715	AC015656 {GoldenPath}(13) [Canonical(0)]	hg16.chr17_start:48031687+	No tag match found
TCTCAGCATCTCAGGAT	3	0.0214993	AC106872 {GoldenPath}(-676) [Canonical(0)]	hg16.chr4_start:166395279+	No tag match found
CATACTATACTTTGAAA	3	0.0395648	AL078623 {GoldenPath}(-787) [Canonical(0)]	hg16.chr20_start:12738085+	No tag match found
TATATAGCTTGCATTTC	2	0.000812892	AL035251 {GoldenPath}(648) [Canonical(0)]	hg16.chr20_start:38449627+	No tag match found
GTAATAGGGATGTGTAA	2	0.000959287	AC090937 {GoldenPath}(-357) [Canonical(0)]	hg16.chr3_start:14962801+	No tag match found
GATGTATTATTGTGTTC	2	0.00103199	AC105383 {GoldenPath}(-333) [Canonical(0)]	hg16.chr4_start:134489144+	No tag match found
CCTCGAGGGCACCGCGG	2	0.00113757	Z99716 {GoldenPath}(712) [Canonical(0)]	hg16.chr22_start:40547832+	No tag match found
TTCTGAGACAGCATTAG	2	0.00116431	AC139452 {GoldenPath}(525) [Canonical(0)]	hg16.chr3_start:32907407+	No tag match found
TCGAAGTAAAATTCAAC	2	0.00123734	AC007683 {GoldenPath}(-262) [Canonical(0)]	hg16.chr7_start:102348828+	No tag match found
CGCAGTCCTACTACATA	2	0.00125133	AC012365 {GoldenPath}(-188) [Canonical(0)]	hg16.chr2_start:117976037+	No tag match found
AGTGCCATTAAAAACTT	2	0.00141598	AC018607 {GoldenPath}(-306) [Canonical(0)]	hg16.chr8_start:56806262+	No tag match found
GGTTTTCGGCACAGCCT	2	0.00156758	AC017099 {GoldenPath}(74) [Canonical(0)]	hg16.chr2_start:97939321+	No tag match found
TGATTGTAGATGTACCT	2	0.00175837	No tag match found	hg16.chrX_start:106734806+; hg16.chrX_random_start:2799033+	No tag match found
CTACAAAACCGAAAGCA	2	0.00191417	AL354821 {GoldenPath}(275) [Canonical(0)]	hg16.chr13_start:54062598+	No tag match found
CGGGCTCCTTTGGGAGG*	2	0.00299797	AC104461 {GoldenPath}(-25) [Canonical(0)]	hg16.chr1_start:197731123+	ES|gi|47359566|gb|CN359632.1|CN359632; hep|gi|47359565|gb|CN359631.1|CN359631
GTAGAGAGGTTTTATCA	2	0.00387218	AL157400 {GoldenPath}(-270) [Canonical(0)]	hg16.chr10_start:91076377+	No tag match found
GACCTTGGTAATGTTCC	2	0.00497547	AC008885 {GoldenPath}(-530) [Canonical(0)]	hg16.chr5_start:82207772+	No tag match found
TACTGTTAACTGTTGAG	2	0.0121098	AC099667 {GoldenPath}(-277) [Canonical(0)]	hg16.chr3_start:52889749+	No tag match found
AAGTCCCCGTTTGTTTT	2	0.0124937	AL354821 {GoldenPath}(751) [Canonical(0)]	hg16.chr13_start:53945546+	No tag match found
TCTCAACAACAGACTTA	2	0.0169466	AP001995 {GoldenPath}(262) [Canonical(0)]	hg16.chr11_start:127994356+	No tag match found
AAGACTACGATCTTGAG	2	0.0256366	AC104563 {GoldenPath}(-414) [Canonical(0)]	hg16.chr11_start:27608046+	No tag match found
AATCCCCCCGCCCCCTC	2	0.0285108	AC139452 {GoldenPath}(-520) [Canonical(0)]	hg16.chr3_start:32903559+	No tag match found
CGGCGGGGCAGCCGACG	2	0.0285205	AC139452 {GoldenPath}(-223) [Canonical(0)]	hg16.chr3_start:32830280+	No tag match found
CATCATTAGCCCACAGG	2	0.0302806	AC073909 {GoldenPath}(-616) [Canonical(0)]	hg16.chrX_start:15966394+	No tag match found
GATGCATAAACCAGACC	2	0.0303494	AL442127 {GoldenPath}(469) [Canonical(0)]	hg16.chr13_start:104981274+	No tag match found
CAATAACAACAAACACA	2	0.0336217	AL591742 {GoldenPath}(-177) [Canonical(0)]	hg16.chr1_start:113874487+	No tag match found
ACCCAAATGCCTCTGTA	2	0.0353718	AL080250 {GoldenPath}(51) [Canonical(0)]	hg16.chr6_start:75996635+	No tag match found
CATAAGTGGCCCAGGGC	2	0.037657	No tag match found	hg16.chrX_start:106740534+; hg16.chrX_random_start:2804835+	No tag match found
TAAGTCCGGAGGAAGAC	2	0.0379881	AC109454 {GoldenPath}(33) [Canonical(0)]	hg16.chr5_start:133851061+	No tag match found
CTCAATCTACTGCTAAC	2	0.0483304	AL078623 {GoldenPath}(790) [Canonical(0)]	hg16.chr20_start:12736725+	No tag match found
GACGCCCACGGGGCTTC	1	0.00143645	AL354836 {GoldenPath}(8) [Canonical(0)]	hg16.chr20_start:61633275+	No tag match found
ACAAGAATATAAATAAG	1	0.00260143	AC016731 {GoldenPath}(-239) [Canonical(0)]	hg16.chr2_start:149442506+	No tag match found
TCAAATCTCAGAGCATC	1	0.00306615	AC005020 {GoldenPath}(-481) [Canonical(0)]	hg16.chr7_start:98845093+	No tag match found
AACACTCCCTCGGGTCC	1	0.0285108	AC008556 {GoldenPath}(-504) [Canonical(0)]	hg16.chr19_start:39087759+	No tag match found
CATCTTTCGGCCCATTC	1	0.0285108	AC110285 {GoldenPath}(-212) [Canonical(0)]	hg16.chr17_start:80065894+	No tag match found
GCAGATTGCTTTTGTTG	1	0.0285108	AC074281 {GoldenPath}(75) [Canonical(0)]	hg16.chrX_start:8302803+	No tag match found
TAGACTGACCCCTAGTG	1	0.0285108	AC095349 {GoldenPath}(79) [Canonical(0)]	hg16.chr3_start:90063126+	No tag match found
AATCGGTCACACCAGCC	1	0.0285137	AL136139 {GoldenPath}(-274) [Canonical(0)]	hg16.chr6_start:11243073+	No tag match found
CTTATCAAATTTCAGAT	1	0.0285156	AL360219 {GoldenPath}(-128) [Canonical(0)]	hg16.chr1_start:85355437+	No tag match found
ATGGGTAGCAAGAGATG	1	0.0285166	AL355601 {GoldenPath}(-785) [Canonical(0)]	hg16.chr9_start:113282897+	No tag match found
GCTTATGGCTAGAGAAT	1	0.0285205	AC064836 {GoldenPath}(-151) [Canonical(0)]	hg16.chr2_start:203442081+	No tag match found
TAAACGCTGCCCTTAAA	1	0.0285205	AC006840 {GoldenPath}(604) [Canonical(0)]	hg16.chr4_start:18788855+	No tag match found
ACAGCAACTGTAACAGG	1	0.0285467	AC106705 {GoldenPath}(373) [Canonical(0)]	hg16.chr3_start:196105256+	No tag match found
GCAGGGAACGTGGCTGA	1	0.0285593	AC068633 {GoldenPath}(-113) [Canonical(0)]	hg16.chr3_start:119547920+	No tag match found
AGGTGAAGTAGTTGGCT	1	0.028605	AC097065 {GoldenPath}(-323) [Canonical(0)]	hg16.chr1_start:197586020+	No tag match found
TGGTATGCAATAAATAT	1	0.0302021	AC015807 {GoldenPath}(10) [Canonical(0)]	hg16.chr8_start:129525130+	No tag match found
ATTAATATTAGTAATAA	1	0.0302786	AL136313 {GoldenPath}(126) [Canonical(0)]	hg16.chr6_start:21917923+	No tag match found
CATTAGTTTCCCAGGGC	1	0.0302786	No tag match found	hg16.chrX_start:132696730+	No tag match found
AGTTCCTCGTCTTTTGT	1	0.0302796	AL161424 {GoldenPath}(50) [Canonical(0)]	hg16.chr13_start:48989297+	No tag match found
TAGGATAATTTGCTTTA	1	0.0302806	AC008938 {GoldenPath}(175) [Canonical(0)]	hg16.chr16_start:24439606+	No tag match found
GCAGTAGGTAGAGTCAC	1	0.0302815	AC026427 {GoldenPath}(5) [Canonical(0)]	hg16.chr5_start:80337985+	No tag match found
TTCTGTCTCCCATCCAT	1	0.0302815	AC008500 {GoldenPath}(-157) [Canonical(0)]	hg16.chr5_start:92678492+	No tag match found
TACCACTCTCTGTATGG	1	0.0302825	AC108066 {GoldenPath}(195) [Canonical(0)]	hg16.chr2_start:214068623+	No tag match found
AAATCTGAATCACAGCC	1	0.0302835	AC093023 {GoldenPath}(215) [Canonical(0)]	hg16.chr12_start:101115022+	No tag match found
AACGGTTGTTTATTTCC	1	0.0302835	AL118513 {GoldenPath}(-400) [Canonical(0)]	hg16.chr20_start:57712923+	No tag match found
CAGGGCATAATCTCTGA	1	0.0302835	AL133520 {GoldenPath}(-23) [Canonical(0)]	hg16.chr20_start:45996254+	No tag match found
GACACCTCATTTCACCT	1	0.0302844	AC064802 {GoldenPath}(647) [Canonical(0)]	hg16.chr8_start:115256585+	No tag match found
AGATACTTCTATGTTGA	1	0.0302854	AL590764 {GoldenPath}(-635) [Canonical(0)]	hg16.chrX_start:69143484+	No tag match found
ATCTCTACTTTTGTTTC	1	0.0302854	AC010099 {GoldenPath}(-632) [Canonical(0)]	hg16.chr7_start:124450173+	No tag match found
ACTGACATTTAGCTAGT	1	0.0302864	AC090936 {GoldenPath}(376) [Canonical(0)]	hg16.chr18_start:23587615+	No tag match found
GTGGAAGCTAAAGGTCT	1	0.0302864	AC104635 {GoldenPath}(65) [Canonical(0)]	hg16.chr3_start:188482953+	No tag match found
AGGATCGAGTTCCAGGA	1	0.0302883	AC078993 {GoldenPath}(646) [Canonical(0)]	hg16.chrX_start:15546128+	No tag match found
GTCTTTTATGTTTTTAG	1	0.0302883	AL133387 {GoldenPath}(315) [Canonical(0)]	hg16.chr10_start:102742286+	No tag match found
CACGGCACACACAGGCA	1	0.0302922	AC067941 {GoldenPath}(-790) [Canonical(0)]	hg16.chr7_start:71212286+	No tag match found
CATTACTGTTTTCTCTT	1	0.0302922	AL356495 {GoldenPath}(400) [Canonical(0)]	hg16.chr13_start:36294610+	No tag match found
CACTATAAATGTTGTTA	1	0.0302941	No tag match found	hg16.chrX_start:96804058+	No tag match found
TATCAATGAAAGGGACT	1	0.030298	AC090984 {GoldenPath}(-377) [Canonical(0)]	hg16.chr15_start:75430890+	No tag match found
GACGAAGAACCTTGTCC	1	0.030299	AL360004 {GoldenPath}(90) [Canonical(0)]	hg16.chr9_start:128427310+	No tag match found
TAATGACTCCTTAAATC	1	0.0303009	AC008895 {GoldenPath}(546) [Canonical(0)]	hg16.chr19_start:52063659+	No tag match found
TCGATTTAACCGTATTT	1	0.0303058	AC093301 {GoldenPath}(-300) [Canonical(0)]	hg16.chr5_start:120102168+	No tag match found
CGATTTCTTAGAGAGAT	1	0.0303087	AC025750 {GoldenPath}(406) [Canonical(0)]	hg16.chr2_start:42692470+	No tag match found
GAAGTATCACTGGTTTT	1	0.0303106	AL354723 {GoldenPath}(137) [Canonical(0)]	hg16.chr9_start:2783672+	No tag match found
GGTGTGCTAGGGAGAAG	1	0.0303329	AL772191 {GoldenPath}(-76) [Canonical(0)]	hg16.chrX_start:21277248+	No tag match found
ACAATTAGCTTGAAAAA	1	0.0303775	AC023892 {GoldenPath}(-148) [Canonical(0)]	hg16.chr12_start:33815797+	No tag match found
TTGAACGCATTATTGAA	1	0.0305404	BX276089 {GoldenPath}(69) [Canonical(0)]	hg16.chr6_start:149961678+	ES|gi|47301042|gb|CN284628.1|CN284628
AAATAACCTCCTTGGTG	1	0.0306006	AC013480 {GoldenPath}(-253) [Canonical(0)]	hg16.chr2_start:42213186+	No tag match found
ACATACTATCGAAATCA	1	0.0320794	AC097464 {GoldenPath}(-396) [Canonical(0)]	hg16.chr4_start:141372112+	No tag match found
AAGTAATACCACTATGA	1	0.0336178	AC012378 {GoldenPath}(495) [Canonical(0)]	hg16.chr15_start:53624112+	No tag match found
AGAGTCCCTAGCACAGT	1	0.0336178	AC090526 {GoldenPath}(680) [Canonical(0)]	hg16.chr15_start:46010602+	No tag match found
GACTGCAAGAACCTAAG	1	0.0336198	AL136458 {GoldenPath}(39) [Canonical(0)]	hg16.chr1_start:61997247+	hep|gi|47358539|gb|CN358605.1|CN358605
ATTCCCTAAGCTTAATA	1	0.0336207	No tag match found	hg16.chrX_start:127074944+	No tag match found
GCTATCTTGAATGGGGT	1	0.0336217	AC107394 {GoldenPath}(-392) [Canonical(0)]	hg16.chr4_start:30893704+	No tag match found
CCGTACTTATGACCTGT	1	0.0336236	AC005682 {GoldenPath}(-601) [Canonical(0)]	hg16.chr7_start:22718538+	No tag match found
GGAGGCACCTGAACTCC	1	0.0336236	AC090842 {GoldenPath}(-670) [Canonical(0)]	hg16.chr3_start:5350771+	No tag match found
TCATCAATAGTTCATTT	1	0.0336236	AL356094 {GoldenPath}(-41) [Canonical(0)]	hg16.chr6_start:94521087+	No tag match found
ACTTATCATTAAAGTGT	1	0.0336246	AC079978 {GoldenPath}(-10) [Canonical(0)]	hg16.chr2_start:150373110+	No tag match found
CCACTATTATTTACTGG	1	0.0336265	AL390844 {GoldenPath}(-405) [Canonical(0)]	hg16.chr9_start:30600001+	No tag match found
AGGACCAACGGAGTCAA	1	0.0336275	AL390732 {GoldenPath}(106) [Canonical(0)]	hg16.chr9_start:14707548+	No tag match found
CTCCTGACCAGGTCTTC	1	0.0336275	AP003419 {GoldenPath}(385) [Canonical(0)]	hg16.chr11_start:66928049+	No tag match found
CTAATGGGCAGAGGGAG	1	0.0336304	AC112175 {GoldenPath}(347) [Canonical(0)]	hg16.chr5_start:154018655+	No tag match found
GTACTGCACAATTCAGA	1	0.0336362	AC005592 {GoldenPath}(-245) [Canonical(0)]	hg16.chr5_start:142120336+	No tag match found
GCTCATCGCCTCCCTTC	1	0.0336391	AC138534 {GoldenPath}(99) [Canonical(0)]	hg16.chr19_start:50674719+	No tag match found
GAAGATCTACTGTCATT	1	0.033642	AP000704 {GoldenPath}(75) [Canonical(0)]	hg16.chr21_start:37346319+	No tag match found
ACCTTTTAGGAGCAGGA	1	0.033643	AC099539 {GoldenPath}(344) [Canonical(0)]	hg16.chr3_start:45555427+	No tag match found
TCGATAGGGCTGAATCC	1	0.0336507	AL109914 {GoldenPath}(-79) [Canonical(0)]	hg16.chr6_start:14724147+	No tag match found
AGCTCCCGGTCACTACA	1	0.0336584	AC120114 {GoldenPath}(-173) [Canonical(0)]	hg16.chr16_start:29976163+	No tag match found
TCTATGCAATACACTCA	1	0.0342498	AL353621 {GoldenPath}(282) [Canonical(0)]	hg16.chr9_start:99615263+	No tag match found
TTATGGGGCTTGCCTGG	1	0.0343561	AC128682 {GoldenPath}(184) [Canonical(0)]	hg16.chr3_start:136413809+	No tag match found
AGGGGAAGCCACTCCTG	1	0.0348229	AL392086 {GoldenPath}(828) [Canonical(0)]	hg16.chr10_start:6888243+	No tag match found
ATGTAGACAAAATTAGC	1	0.0351341	AC097358 {GoldenPath}(-473) [Canonical(0)]	hg16.chr3_start:57082089+	No tag match found
GTTGATTCAGGATTTTT	1	0.035262	AL450332 {GoldenPath}(-108) [Canonical(0)]	hg16.chr6_start:125823674+	No tag match found
CATTGATGCCTAAAAAA	1	0.0353718	AC108084 {GoldenPath}(-180) [Canonical(0)]	hg16.chr16_start:54732606+	No tag match found
CTACTTGTGTATGCTCA	1	0.0353718	AL513165 {GoldenPath}(-487) [Canonical(0)]	hg16.chr9_start:37572421+	No tag match found
GCGTGTGCATCCGTTGA	1	0.0353718	AL136325 {GoldenPath}(-110) [Canonical(0)]	hg16.chr1_start:96468777+	No tag match found
GCTGTAGGCGCAATGAG	1	0.0353718	AL162594 {GoldenPath}(-104) [Canonical(0)]	hg16.chr1_start:113991788+	No tag match found
GGGGGACGCGGGACTCA	1	0.0353718	AC116552 {GoldenPath}(246) [Canonical(0)]	hg16.chr16_start:88368933+	No tag match found
GTATCCATAATTTAGTC	1	0.0353718	AC069360 {GoldenPath}(-65) [Canonical(0)]	hg16.chr11_start:10835159+	No tag match found
TGAAAGCGCCCCACAGG	1	0.0353718	AC011008 {GoldenPath}(-270) [Canonical(0)]	hg16.chr8_start:10758637+	No tag match found
TGCGTCCAAACAGACCT	1	0.0353718	AL357075 {GoldenPath}(-271) [Canonical(0)]	hg16.chr6_start:154863520+	No tag match found
GACTATCCTTTTAATAC	1	0.0353718	No tag match found	hg16.chrX_start:109562132+	No tag match found
CATAACCCAGGAAACAT	1	0.0353728	AC019140 {GoldenPath}(89) [Canonical(0)]	hg16.chr2_start:166737128+	No tag match found
GAGGTCTGATCTGGTCA	1	0.0353728	AC139452 {GoldenPath}(-524) [Canonical(0)]	hg16.chr3_start:32907407+	No tag match found
CAACCCACCTTCGCTTT	1	0.0353747	AC096733 {GoldenPath}(65) [Canonical(0)]	hg16.chr4_start:142358076+	No tag match found
CATCCCTGTAAGCAAAC	1	0.0353747	AL359764 {GoldenPath}(-47) [Canonical(0)]	hg16.chr1_start:238699595+	No tag match found
GATAGGAACTCTTCCTG	1	0.0353747	Z99774 {GoldenPath}(174) [Canonical(0)]	hg16.chr22_start:25388488+	ES|gi|47417639|gb|CN430045.1|CN430045
AAATGAGGCAGAAAAAA	1	0.0353756	AL691420 {GoldenPath}(426) [Canonical(0)]	hg16.chr9_start:113727917+	No tag match found
CAATGCAAGAGTAATAC	1	0.0353756	AL136370 {GoldenPath}(-551) [Canonical(0)]	hg16.chr1_start:190372646+	No tag match found
CTTTAATTAGGCGTGTG	1	0.0353756	AC122698 {GoldenPath}(-159) [Canonical(0)]	hg16.chr5_start:163853597+	No tag match found
CTTTTACCCGTGATGGA	1	0.0353756	AC091563 {GoldenPath}(96) [Canonical(0)]	hg16.chr8_start:121062519+	No tag match found
TCACCAGAAGAACTCTG	1	0.0353756	AC092970 {GoldenPath}(-236) [Canonical(0)]	hg16.chr3_start:177324724+	No tag match found
TTTACCTCTATTCAAAG	1	0.0353756	AL158200 {GoldenPath}(369) [Canonical(0)]	hg16.chrX_start:55723774+	No tag match found
CTAGTATGCAAAGTAAA	1	0.0353766	AC005544 {GoldenPath}(-500) [Canonical(0)]	hg16.chr17_start:65618575+	No tag match found
TAGTCTGCTATGACCAC	1	0.0353766	AC007909 {GoldenPath}(76) [Canonical(0)]	hg16.chr16_start:53507325+	hep|gi|47306192|gb|CN289778.1|CN289778
ATAACAGCTTGCTTTAG	1	0.0353776	AL583826 {GoldenPath}(334) [Canonical(0)]	hg16.chr1_start:210511550+	No tag match found
ATAAGACCTACTTTCTC	1	0.0353776	AF165175 {GoldenPath}(-164) [Canonical(0)]	hg16.chr21_start:18253449+	No tag match found
GAGAATGCATTCTCTGT	1	0.0353776	No tag match found	hg16.chrX_start:120074550+	No tag match found
CTAGACTAGAAACCACA	1	0.0353795	AC005062 {GoldenPath}(-290) [Canonical(0)]	hg16.chr7_start:19771451+	No tag match found
GGCTGATACAGTAAGCC	1	0.0353795	AP000357 {GoldenPath}(-39) [Canonical(0)]	hg16.chr22_start:23413657+	No tag match found
AATTTACACAGAGAATG	1	0.0353805	AL355799 {GoldenPath}(504) [Canonical(0)]	hg16.chr13_start:89180879+	No tag match found
ATCTGAGACAGACAGTT	1	0.0353805	AC068644 {GoldenPath}(-79) [Canonical(0)]	hg16.chr3_start:185064773+	No tag match found
ATGTTCGAGGTGGTAAT	1	0.0353872	AL357337 {GoldenPath}(11) [Canonical(0)]	hg16.chr13_start:53560104+	No tag match found
TCTCAAGACCTTACATA	1	0.0353882	AL049844 {GoldenPath}(-528) [Canonical(0)]	hg16.chr6_start:144129925+	No tag match found
TGTGGCAGCTGGTGGAA	1	0.0353882	AC068134 {GoldenPath}(-263) [Canonical(0)]	hg16.chr2_start:233482950+	ES|gi|47331838|gb|CN315424.1|CN315424
CTTTCAGGCTAGAGTTC	1	0.035394	AL137244 {GoldenPath}(724) [Canonical(0)]	hg16.chr13_start:73861895+	No tag match found
GAAAGAGTCACAGGTTG	1	0.0353969	AL162551 {GoldenPath}(482) [Canonical(0)]	hg16.chr14_start:46137840+	No tag match found
CCATTGGTCTCCATTCC	1	0.0353998	Z95704 {GoldenPath}(82) [Canonical(0)]	hg16.chr4_start:95992+	No tag match found
CCCGACCCCGCGCTCTT	1	0.0354007	AC005696 {GoldenPath}(-335) [Canonical(0)]	hg16.chr17_start:2834393+	No tag match found
AACGTGGACCAGAGAAA	1	0.0354065	AC097372 {GoldenPath}(194) [Canonical(0)]	hg16.chr4_start:147706236+	No tag match found
TTAGATAGAGTTTTTAG	1	0.0354982	AL035410 {GoldenPath}(323) [Canonical(0)]	hg16.chr1_start:114235479+	No tag match found
ATATGAACCGTAATAGT	1	0.0355522	AL354796 {GoldenPath}(512) [Canonical(0)]	hg16.chr9_start:132655682+	No tag match found
TGTTTATAGGCAGTCCT	1	0.0358618	AC024198 {GoldenPath}(-242) [Canonical(0)]	hg16.chr4_start:112184164+	No tag match found
ACAGTTCCTAATGTGGG	1	0.0362483	AC022272 {GoldenPath}(-382) [Canonical(0)]	hg16.chr4_start:164617578+	No tag match found
CAACCGGCCCCAGGAGG	1	0.0362583	AC098936 {GoldenPath}(139) [Canonical(0)]	hg16.chr1_start:202612968+	No tag match found
TATAACCGTCCAGTGCC	1	0.0367223	AC104655 {GoldenPath}(-124) [Canonical(0)]	hg16.chr2_start:105381167+	No tag match found
TAGATACCAAGTTGTCC	1	0.0370782	AL354865 {GoldenPath}(-512) [Canonical(0)]	hg16.chrX_start:55811260+	No tag match found
ACTGCTATTACTTCACT	1	0.0373985	AC103876 {GoldenPath}(300) [Canonical(0)]	hg16.chr15_start:81615960+	No tag match found
CCAGCATATTTGCCCAG	1	0.0375569	AC078981 {GoldenPath}(-512) [Canonical(0)]	hg16.chr3_start:177185751+	No tag match found
GGGTGCCAGAAATGTTG	1	0.0375569	AC117498 {GoldenPath}(195) [Canonical(0)]	hg16.chr12_start:47466728+	No tag match found
GTGAATAACGTAGCCAA	1	0.0375569	AC021074 {GoldenPath}(563) [Canonical(0)]	hg16.chr3_start:143994254+	No tag match found
TGGTCTGATACAGATAT	1	0.0375569	AL096829 {GoldenPath}(-173) [Canonical(0)]	hg16.chr1_start:75516354+	No tag match found
AACAGTGCAATCACAGG	1	0.0375579	AC003044 {GoldenPath}(-38) [Canonical(0)]	hg16.chr7_start:24169258+	No tag match found
CTTACAAAGGAAAACAT	1	0.0375579	AL592494 {GoldenPath}(607) [Canonical(0)]	hg16.chr1_random_start:4178854+; hg16.chr1_start:141560731+	No tag match found
GCTATCAATTGTTACTT	1	0.0375589	AC117469 {GoldenPath}(-205) [Canonical(0)]	hg16.chr3_start:195265083+	No tag match found
GGTAGTAGTTATACATA	1	0.0375608	AL583839 {GoldenPath}(436) [Canonical(0)]	hg16.chr9_start:91458251+	No tag match found
TGGTTCTAACTTCTTGA	1	0.0375617	AC007741 {GoldenPath}(460) [Canonical(0)]	hg16.chr2_start:65899241+	No tag match found
AGACTTAAGGGAGTGCC	1	0.0375627	AL109984 {GoldenPath}(-272) [Canonical(0)]	hg16.chr20_start:51383282+	No tag match found
AGAAGGTAATCTTTAAT	1	0.0375666	AL136313 {GoldenPath}(316) [Canonical(0)]	hg16.chr6_start:21876531+	No tag match found
TGAGACTCACTGGGGAT	1	0.0375666	AL135749 {GoldenPath}(261) [Canonical(0)]	hg16.chrX_start:70335573+	No tag match found
CGATTTACCTACTTGAA	1	0.0375675	AC018506 {GoldenPath}(45) [Canonical(0)]	hg16.chr3_start:9411991+	No tag match found
ACGCCGAGAAAGCAAGC	1	0.0375704	AC022121 {GoldenPath}(330) [Canonical(0)]	hg16.chr5_start:98338071+	No tag match found
CAGGTCTGGTATACATT	1	0.0375858	AC018456 {GoldenPath}(-276) [Canonical(0)]	hg16.chr3_start:174482500+	No tag match found
CCACATCCGATGCATAG	1	0.0375906	AC027584 {GoldenPath}(-352) [Canonical(0)]	hg16.chr18_start:51671682+	No tag match found
TATCCAGATATATTTTA	1	0.0375916	AC108449 {GoldenPath}(452) [Canonical(0)]	hg16.chr8_start:28934264+	No tag match found
TCTGCCTGATACCAAAC	1	0.0375945	AC022916 {GoldenPath}(-749) [Canonical(0)]	hg16.chr17_start:33566977+	No tag match found
CCTACCTCTCCCACCTC	1	0.0376359	AC073912 {GoldenPath}(-198) [Canonical(0)]	hg16.chr12_start:129704478+	No tag match found
CCTTTGCTTCCCTTTCC	1	0.0376464	AC009414 {GoldenPath}(-570) [Canonical(0)]	hg16.chr2_start:36556311+	No tag match found
TCATCGCTTTAATACTG	1	0.0376994	AC068987 {GoldenPath}(-69) [Canonical(0)]	hg16.chr12_start:50497423+	No tag match found
TATAGATGCGGATGAGC	1	0.0377398	AL157906 {GoldenPath}(-38) [Canonical(0)]	hg16.chr1_start:82443581+	No tag match found
TAGAGATAGGGTTAAGC	1	0.0377995	AC091564 {GoldenPath}(-436) [Canonical(0)]	hg16.chr11_start:6662927+	No tag match found
ACTGATTGAAAAAAAAT	1	0.0379304	AC074289 {GoldenPath}(-271) [Canonical(0)]	hg16.chr2_start:64450518+	No tag match found
ATTTCATCATAAGCCAC	1	0.0379323	No tag match found	hg16.chrX_start:97093721+	No tag match found
AATCCCCACACCACACT	1	0.0380237	AC007400 {GoldenPath}(-626) [Canonical(0)]	hg16.chr2_start:75159255+	No tag match found
GTATCATAAGTGTCTCT	1	0.0380333	AC087430 {GoldenPath}(-250) [Canonical(0)]	hg16.chr3_start:1039501+	No tag match found
GGGACTAGTAATTGTCA	1	0.0381315	AC139452 {GoldenPath}(524) [Canonical(0)]	hg16.chr3_start:32907407+	No tag match found
CTATCTAGTGCCAAAAA	1	0.0382624	AP000311 {GoldenPath}(86) [Canonical(0)]	hg16.chr21_start:34106567+	No tag match found
TTCAATCTAGTAATGAT	1	0.0388543	AP006191 {GoldenPath}(21) [Canonical(0)]	hg16.chr3_start:38489925+	ES|gi|47300351|gb|CN283937.1|CN283937
GCAGAGTATTAGTTCAG	1	0.0388995	AC016731 {GoldenPath}(-329) [Canonical(0)]	hg16.chr2_start:149468263+	No tag match found
CTCATATGACCTGAAAG	1	0.0390689	AC020551 {GoldenPath}(325) [Canonical(0)]	hg16.chr4_start:180976815+	No tag match found
AATGTTACAAAGGCCCC	1	0.0395648	AC010132 {GoldenPath}(597) [Canonical(0)]	hg16.chr7_start:42721061+	No tag match found
ACCTAATGCAGTGTCTG	1	0.0395648	AC022390 {GoldenPath}(379) [Canonical(0)]	hg16.chr10_start:61841406+	No tag match found
CTAAGGATGCTACGTGG	1	0.0395648	AC131157 {GoldenPath}(120) [Canonical(0)]	hg16.chr12_start:48593669+	No tag match found
TGGATTGTGTTAAAGAG	1	0.0395648	AC104988 {GoldenPath}(433) [Canonical(0)]	hg16.chr18_start:30118538+	No tag match found
CGTCCGCCTGCCTGCCT	1	0.0395657	AC138904 {GoldenPath}(-315) [Canonical(0)]	hg16.chr16_start:28269370+	No tag match found
GCTCTCTGAATAGCTTT	1	0.0395657	AL365202 {GoldenPath}(65) [Canonical(0)]	hg16.chr9_start:3514336+	No tag match found
AAACTTCAACATATGGT	1	0.0395667	AL365205 {GoldenPath}(-205) [Canonical(0)]	hg16.chr6_start:41806237+	hep|gi|47360524|gb|CN360590.1|CN360590
CTAGGATACAAATAAAA	1	0.0395667	AC090740 {GoldenPath}(762) [Canonical(0)]	hg16.chr8_start:35173721+	No tag match found
CTGACTACACAGAGTAG	1	0.0395667	AC108515 {GoldenPath}(262) [Canonical(0)]	hg16.chr4_start:98520302+	No tag match found
ACCCAGGACCCCTATAT	1	0.0395696	AC024578 {GoldenPath}(-122) [Canonical(0)]	hg16.chr5_start:77369550+	No tag match found
CTACATAGTCCTGCATT	1	0.0395696	AC022267 {GoldenPath}(-847) [Canonical(0)]	hg16.chr4_start:56903132+	No tag match found
CGGTCGCCATCTAGTGG	1	0.0395705	AC008545 {GoldenPath}(26) [Canonical(0)]	hg16.chr5_start:149257552+	No tag match found
GGTTTTAACGGAATACT	1	0.0395715	AL731547 {GoldenPath}(-369) [Canonical(0)]	hg16.chr10_start:21552730+	No tag match found
TAGAGATAGGAAACAGA	1	0.0395734	AC073264 {GoldenPath}(-516) [Canonical(0)]	hg16.chr7_start:142664399+	No tag match found
TCTATCAGTTACTCCTG	1	0.0395734	AC113145 {GoldenPath}(-170) [Canonical(0)]	hg16.chr8_start:50761677+	No tag match found
CACAGGAGTCCCACAAA	1	0.0395792	AC136632 {GoldenPath}(-471) [Canonical(0)]	hg16.chr5_start:177667549+	No tag match found
ATGTGACAGTAACTTTC	1	0.0395801	AC005062 {GoldenPath}(37) [Canonical(0)]	hg16.chr7_start:19710521+	No tag match found
CTATTGCAGGCTAAATA	1	0.039583	AL356094 {GoldenPath}(619) [Canonical(0)]	hg16.chr6_start:94383409+	No tag match found
GTTGCAGCCTACTTTTT	1	0.0396051	AC013280 {GoldenPath}(457) [Canonical(0)]	hg16.chr2_start:129602943+	No tag match found
GTCTCGGGGACACTGGG	1	0.0396089	AC079611 {GoldenPath}(123) [Canonical(0)]	hg16.chr2_start:237815066+	No tag match found
AAACGTTCAGTGAATAT	1	0.0396128	AC004912 {GoldenPath}(428) [Canonical(0)]	hg16.chr7_start:29653399+	No tag match found
GCTTTTGTACAACTAAT	1	0.03973	AL035603 {GoldenPath}(-417) [Canonical(0)]	hg16.chr6_start:127017874+	No tag match found
TTTACGTATGTTTTGAC	1	0.0397857	AC108748 {GoldenPath}(-6) [Canonical(0)]	hg16.chr3_start:103753227+	No tag match found
CTCAGAGCGCGCAGGTC	1	0.0399177	AC006375 {GoldenPath}(-156) [Canonical(0)]	hg16.chr2_start:230334996+	No tag match found
ATGGTAATATCCCTTTG	1	0.0402508	AC007603 {GoldenPath}(1) [Canonical(0)]	hg16.chr16_start:49661301+	No tag match found
TGCGCCACAAGCCCCTG	1	0.0403394	AL139123 {GoldenPath}(-771) [Canonical(0)]	hg16.chr10_start:131338077+	No tag match found
CCATAGCATCATATAAA	1	0.0403571	AC010267 {GoldenPath}(41) [Canonical(0)]	hg16.chr5_start:116232034+	No tag match found
TAAGCACTCCGCATTCC	1	0.0417954	AC005013 {GoldenPath}(532) [Canonical(0)]	hg16.chr7_start:28631543+	No tag match found
TTGCTTCGGGCTTTGTG	1	0.0424302	AL137061 {GoldenPath}(-488) [Canonical(0)]	hg16.chr13_start:93057972+	No tag match found
GCATAACTACACTGTGA	1	0.0431578	AC005304 {GoldenPath}(733) [Canonical(0)]	hg16.chr17_start:14009501+	No tag match found
GAGAGCGGATTTTGACT	1	0.0433066	AC008952 {GoldenPath}(-269) [Canonical(0)]	hg16.chr5_start:106788290+	No tag match found
GTTCTGTAATTGGCAGA	1	0.0441311	AL714001 {GoldenPath}(-238) [Canonical(0)]	hg16.chr9_start:113584866+	No tag match found
AAGGGTTAGACTAGATA	1	0.0446481	AP002760 {GoldenPath}(-471) [Canonical(0)]	hg16.chr11_start:115529238+	No tag match found
ACTTTCAATTAAGTCAC	1	0.0446481	AL033379 {GoldenPath}(27) [Canonical(0)]	hg16.chr6_start:97286954+	No tag match found
AGGACTCCGTTTCTGTG	1	0.0446481	AL121753 {GoldenPath}(513) [Canonical(0)]	hg16.chr20_start:34528076+	No tag match found
GAATCCTAATTTGGTGG	1	0.0446481	AL359207 {GoldenPath}(226) [Canonical(0)]	hg16.chr1_start:144608200+	No tag match found
GATAAACATTATCAATA	1	0.0446481	AL353610 {GoldenPath}(135) [Canonical(0)]	hg16.chr2_start:77057972+	No tag match found
GGACTAATTGAACCAAG	1	0.0446481	AL359202 {GoldenPath}(309) [Canonical(0)]	hg16.chr9_start:80986598+	No tag match found
TAGTAGACTGTTTGATT	1	0.0446481	AC113172 {GoldenPath}(-319) [Canonical(0)]	hg16.chr3_start:53981348+	No tag match found
CGAACATTTCCTAATGA	1	0.04465	AC027288 {GoldenPath}(535) [Canonical(0)]	hg16.chr12_start:78446474+	No tag match found
AACATAGACTGGGTTTG	1	0.0446509	AL132709 {GoldenPath}(-283) [Canonical(0)]	hg16.chr14_start:99437464+	No tag match found
CTTCAGTTATTATGATA	1	0.0446509	AL355498 {GoldenPath}(-121) [Canonical(0)]	hg16.chr6_start:114530759+	No tag match found
CTGATTGGGGATCACTA	1	0.0446538	AL139000 {GoldenPath}(-418) [Canonical(0)]	hg16.chr13_start:54984731+	No tag match found
AGGGTTGTGGCAGAGAG	1	0.0446547	AL022158 {GoldenPath}(-388) [Canonical(0)]	hg16.chrX_start:42082338+	No tag match found
CAGGTTCGCAAAAATTA	1	0.0446547	AL356390 {GoldenPath}(-429) [Canonical(0)]	hg16.chr1_start:26926196+	No tag match found
TACTTTGAACCGAGGAG	1	0.0446547	AC136698 {GoldenPath}(349) [Canonical(0)]	hg16.chr15_start:82576680+	No tag match found
ATAGAGGGTACGTGACC	1	0.0446557	AC115110 {GoldenPath}(646) [Canonical(0)]	hg16.chr4_start:24232512+	No tag match found
CCAACGTGAAGTGATTT	1	0.0446557	AL138720 {GoldenPath}(-588) [Canonical(0)]	hg16.chr6_start:14968830+	No tag match found
CAGTTATCTAAATGGTA	1	0.0446576	AC026440 {GoldenPath}(415) [Canonical(0)]	hg16.chr5_start:83768571+	No tag match found
GGTCTTTTATACTACAG	1	0.0446576	AC025031 {GoldenPath}(661) [Canonical(0)]	hg16.chr12_start:45073759+	No tag match found
CTGATAGTCTGTGCTGA	1	0.0446624	AC103740 {GoldenPath}(-359) [Canonical(0)]	hg16.chr15_start:60851716+	No tag match found
TCATACCTTAGAGATTT	1	0.0446633	AC079597 {GoldenPath}(54) [Canonical(0)]	hg16.chr12_start:85845086+	No tag match found
TCAGAGCTTACAGTGAA	1	0.0446652	AL592483 {GoldenPath}(94) [Canonical(0)]	hg16.chr1_start:219142278+	No tag match found
ACAAGACCGTACCTACA	1	0.0446691	AL121773 {GoldenPath}(-141) [Canonical(0)]	hg16.chr14_start:90665249+	No tag match found
GTTTATTAGTCTGGATT	1	0.0446729	AC021236 {GoldenPath}(-575) [Canonical(0)]	hg16.chr8_start:49025333+	No tag match found
AACCTAGGACCACTAAA	1	0.0446777	AC090241 {GoldenPath}(-248) [Canonical(0)]	hg16.chr18_start:42640548+	No tag match found
TAGGTGGCCCTGTCTCC	1	0.0446805	AL139396 {GoldenPath}(638) [Canonical(0)]	hg16.chrX_start:52138590+	ES|gi|47283420|gb|CN267006.1|CN267006
AGTTGGGGTCTTGGGGA	1	0.0447254	AC096772 {GoldenPath}(129) [Canonical(0)]	hg16.chr2_start:208891744+	No tag match found
GAAACTGCATTCCCTTT	1	0.0447551	AC105243 {GoldenPath}(-164) [Canonical(0)]	hg16.chr18_start:69167798+	No tag match found
CCGTATGATGTTCATTA	1	0.0449408	AC069208 {GoldenPath}(-616) [Canonical(0)]	hg16.chr12_start:24410413+	No tag match found
CTTGCTCCAGAGACTGT	1	0.0451916	AL355482 {GoldenPath}(-347) [Canonical(0)]	hg16.chr1_start:179261170+	No tag match found
CCGTTGTTGCTTGTGTC	1	0.0452069	AC019155 {GoldenPath}(-15) [Canonical(0)]	hg16.chr7_start:124438578+	No tag match found
CCCTGAGTAACTATTCT	1	0.0452652	AC005261 {GoldenPath}(482) [Canonical(0)]	hg16.chr19_start:62463230+	No tag match found
ACTTAATAACCTCTTGA	1	0.0454458	AC106049 {GoldenPath}(80) [Canonical(0)]	hg16.chr2_start:168524347+	No tag match found
TAGAGAACTGCTGATCT	1	0.0471377	AL353752 {GoldenPath}(-185) [Canonical(0)]	hg16.chr9_start:85490835+	No tag match found
AGTAATTAGCCGTGAGG	1	0.0474709	AC009474 {GoldenPath}(-677) [Canonical(0)]	hg16.chr2_start:67073975+	No tag match found
CACGGGGCCCTTGCTTT	1	0.04786	AL117190 {GoldenPath}(315) [Canonical(0)]	hg16.chr14_start:99321984+	No tag match found
ATTACAGTGCCCTCAAA	1	0.0483209	AC012442 {GoldenPath}(87) [Canonical(0)]	hg16.chr2_start:113452195+	No tag match found
GGTAGAATGTGATGGTA	1	0.0483209	AL356269 {GoldenPath}(-399) [Canonical(0)]	hg16.chr13_start:80227783+	No tag match found
TGGATGTCAATTTGTTC	1	0.0483209	AC087589 {GoldenPath}(-451) [Canonical(0)]	hg16.chr3_start:8279218+	No tag match found
CCAGTCCGTTTTCTGGT	1	0.0483238	AL592301 {GoldenPath}(-233) [Canonical(0)]	hg16.chr9_start:134725680+	No tag match found
GCCTGACCCGGCTTGGT	1	0.0483238	BX005110 {GoldenPath}(6) [Canonical(0)]	hg16.chr1_start:3605316+	No tag match found
ATATTATGGCCTTCTAT	1	0.0483257	AC093027 {GoldenPath}(-366) [Canonical(0)]	hg16.chr12_start:83555792+	No tag match found
TCCCCCTGACTGAACTC	1	0.0483257	AL390035 {GoldenPath}(137) [Canonical(0)]	hg16.chrX_start:73019493+	No tag match found
CTTAGGAAAGCATTATC	1	0.0483266	AC087633 {GoldenPath}(-342) [Canonical(0)]	hg16.chr15_start:93302209+	No tag match found
CTAACATCAGAGACAAA	1	0.0483276	AL390815 {GoldenPath}(-327) [Canonical(0)]	hg16.chr14_start:39434709+	No tag match found
TAACACCCTGATACAAG	1	0.0483276	AL139014 {GoldenPath}(92) [Canonical(0)]	hg16.chr1_start:95257719+	No tag match found
TGTCGTCTTGGGGTTGA	1	0.0483276	AC013472 {GoldenPath}(-494) [Canonical(0)]	hg16.chr2_start:27146887+	No tag match found
GCTAAAGGGATAGCAGG	1	0.0483304	AC098973 {GoldenPath}(543) [Canonical(0)]	hg16.chr3_start:27876311+	No tag match found
TCTACTCGAATAAAAAC	1	0.0483314	AC105108 {GoldenPath}(158) [Canonical(0)]	hg16.chr8_start:10920038+	No tag match found
GCTTCCTAATAATGGTT	1	0.0483381	AC019140 {GoldenPath}(81) [Canonical(0)]	hg16.chr2_start:166744340+	No tag match found
TCCCGCATTATCTCAGA	1	0.0483419	AL022334 {GoldenPath}(373) [Canonical(0)]	hg16.chr22_start:34199252+	No tag match found
TGCTTACCTAACTCAGC	1	0.0483438	AC055820 {GoldenPath}(192) [Canonical(0)]	hg16.chr18_start:35700693+	No tag match found
CATCCTCTCACTCAAAA	1	0.0483447	AL583832 {GoldenPath}(-92) [Canonical(0)]	hg16.chr1_start:202232009+	No tag match found
CGGTATATCTGGCCCAC	1	0.0483485	AL109809 {GoldenPath}(584) [Canonical(0)]	hg16.chr20_start:1752213+	No tag match found
TACTCAGATCCACTTTA	1	0.0483485	AC078881 {GoldenPath}(69) [Canonical(0)]	hg16.chr4_start:179206064+	No tag match found
ATATGCAGCAGGATCAC	1	0.0483542	AC092929 {GoldenPath}(3) [Canonical(0)]	hg16.chr3_start:179573293+	No tag match found
AATGTCATTAAATACCT	1	0.048358	AC069282 {GoldenPath}(124) [Canonical(0)]	hg16.chr7_start:47742444+	No tag match found
ATGTGGGACCCAGCGAA	1	0.0483638	AF111167 {GoldenPath}(902) [Canonical(0)]	hg16.chr14_start:73718495+	No tag match found
CGACTTTTATTTCTGAC	1	0.0483638	AL512344 {GoldenPath}(-156) [Canonical(0)]	hg16.chr6_start:22253423+	No tag match found
ATCAAACGTCTCCTTAC	1	0.0483685	AC139337 {GoldenPath}(-335) [Canonical(0)]	hg16.chr3_start:90149198+	No tag match found
GTCCAATGTCAGCTTGG	1	0.0483704	AC008080 {GoldenPath}(41) [Canonical(0)]	hg16.chr7_start:33664516+	No tag match found
CCATTATCGCTATTTTG	1	0.0483733	AC090515 {GoldenPath}(-135) [Canonical(0)]	hg16.chr15_start:56866875+	No tag match found
TCCCAGATACAGATTGC	1	0.0483885	AL139000 {GoldenPath}(-45) [Canonical(0)]	hg16.chr13_start:55083362+	No tag match found
GTAGTTAGGGAGGAAGA	1	0.0483999	AL138688 {GoldenPath}(467) [Canonical(0)]	hg16.chr13_start:18461975+	No tag match found
TACTACCCAGGGCTTTA	1	0.048537	AC006122 {GoldenPath}(-36) [Canonical(0)]	hg16.chr12_start:4195169+	No tag match found
TGTCTGAGTAGAAAAGC	1	0.0493459	AC008040 {GoldenPath}(-834) [Canonical(0)]	hg16.chr3_start:171129338+	No tag match found
