# Supplementary material for: LongSAGE profiling of nine human embryonic stem cell lines
Source: Genome Biol. 2007 Jun 14;8(6):R113. doi: 10.1186/gb-2007-8-6-r113 (PMC2394759; doi:10.1186/gb-2007-8-6-r113)
Supplement: Additional data file 10 — RACE and qPCR primer sequences used in this study. [file gb-2007-8-6-r113-S10.xls]

## Sheet: Sheet1
Target_Accession	Gene	Purpose	Sequence	tm	Purpose	Sequence	tm
NM_002701	Oct4	qPCR	CGAGAACCGAGTGAGAGGCA	64.005
NM_002701	Oct4	qPCR	AGTCGCTGCTTGATCGCTTG	64.025
NM_018189	Dppa4	qPCR	TGGTGTCAGGTGGTGTGTGG	64.119
NM_018189	Dppa4	qPCR	GGTGGAAAATTGGAGGCAGG	63.885
NM_002046	Gapdh	qPCR	CCCATCACCATCTTCCAGGAG	64
NM_002046	Gapdh	qPCR	CTTCTCCATGGTGGTGAAGACG	64.2
NM_024674	LIN28	qPCR	AAGCGCAGATCAAAAGGAGA	54.4
NM_024674	LIN28	qPCR	CTGATGCTCTGGCAGAAGTG	55.8
NM_002448	MSX1	qPCR	CGAGAAGCCCGAGAGGAC	57.5
NM_002448	MSX1	qPCR	GGCTTACGGTTCGTCTTGTG	56.1
HA_003151	HA_003151	qPCR	AGAAATCGGATCGGCTGGGA	58.5
HA_003151	HA_003151	qPCR	TGTGGAACAGTCACTTCTTCCGT	58.3
HA_003154	HA_003154	qPCR	AGAAAGATCCACCTACGACCTCAC	57.9
HA_003154	HA_003154	qPCR	GGAACCGGATTTGAAATTGCTGAG	56.8
HA_003216	HA_003216	qPCR	TCCTCCTGTTCTTTGCTCCGT	58.4
HA_003216	HA_003216	qPCR	TTGGTGAGATGTTCGTTGGGCT	59.1
HA_003216	HA_003216	qPCR	CTCCTGTTCTTTGCTCCGTGAGA	58.8
HA_003216	HA_003216	qPCR	TTGGTGAGATGTTCGTTGGGCT	59.1
HA_003333	HA_003333	qPCR	ACAGGCTGTTCCCAAATGCTGA	59.4
HA_003333	HA_003333	qPCR	GGCCAGAGCCTGTTCTACTTCA	58.9
HA_003381	HA_003381	qPCR	ACCAGCCCAAGGAACATCTCA	58.6
HA_003381	HA_003381	qPCR	GCACCTTCATCACCTTGGAGC	58.6
HA_000010	-	5'RACE_outside	TCCAAAGAAACTTCTGAATTGCATGAATGA	69
HA_000010	-	3'RACE_outside	ACAACTGGACCCACACGGCCAGGACTTGA	65.7	3'RACE_nested	AACACGCACCCCTAACCGATCATGCAGAA	62.9
HA_000005	-	5'RACE_outside	TGCAACTTTTGGGTCTAATCATGTTTTTGTGA	70
HA_000008	-	5'RACE_outside	GGGGGAATAAAGCCAATCTCAAAGGG	69
HA_000020	-	5'RACE_outside	TGGGCTACACCACTGTGAAGCATACAT	68
HA_003011	-	5'RACE_outside	TCCACCCAGAGGTACAGACAAAGAA	65	5'RACE_nested	TTTCACACGTAACTCCAGGAACCAG	65
HA_003019	-	5'RACE_outside	TCCATCATAACTCTAAGGTCCCACTG	63	5'RACE_nested	CAGGAAATTTGAGGAAAACACACAT	62
HA_003067	-	5'RACE_outside	CACAGACCAAGAATACGATCAACACA	64	5'RACE_nested	CATATGCACAGACCAAGAATACGATCA	65
HA_003107	-	5'RACE_outside	CCAGTATCTACAGAGGCATTTGGGTC	65	5'RACE_nested	CACTCAGTAGAGCAAAGGCTCCTGA	65
HA_003109	-	5'RACE_outside	CAAGGTATGCCTGTATGTTTGCCTA	63	5'RACE_nested	GGAACCAAATCTGCAATAACTCCAAG	64
HA_003110	-	5'RACE_outside	CCAAATCTGTGGTCTCAGTTTAGCA	63	5'RACE_nested	ATTGGCTGCCCAGAAACTTAAAGC	65
HA_003120	-	5'RACE_outside	TGTGCATTTGAGTGGGAAACTTTTA	63	5'RACE_nested	CTGAGGGACCCAATTTTCAAGTGT	64
HA_003145	-	5'RACE_outside	GGTTCAGCCACTAGGCAAAGGTATT	64	5'RACE_nested	ACAGTAGTCCTGGGGTTGGGATTCT	66
HA_003150	-	5'RACE_outside	AAGAAGTGACTGTTCCACAGGATGC	65	5'RACE_nested	TACAAAGCGAATTCACAAACGGAAG	65
HA_003151	-	5'RACE_outside	CCCCACCTCTTTTCCTCATTTCTT	64	5'RACE_nested	TATCTCCCCACCTCTTTTCCTCATT	64
HA_003152	-	5'RACE_outside	ACATTAATGGCCAGAGTACAACCCA	64	5'RACE_nested	TAACCCAGCAGGTTTTGTTCACATT	64
HA_003154	-	5'RACE_outside	AAGAGAGAGAGCACAGGGGAAACTT	64	5'RACE_nested	TACAATTATGGCAGAATGCGAAAGG	65
HA_003160	-	5'RACE_outside	TGTGCCTGGTCTGAAACAACTTTTA	64	5'RACE_nested	TTGGGATTACAGATATGAGCCACTG	63
HA_003165	-	5'RACE_outside	GCTTAGGGAGACTGTTCCGATATCAA	64	5'RACE_nested	GGACAAATGGTGCCCTTAAGTCAG	65
HA_003173	-	5'RACE_outside	ACCAGACACTCCCATAAGCATGTTG	65	5'RACE_nested	ACTACCTTCCTGACTGCCTCAGGTT	64
HA_003174	-	5'RACE_outside	TGTCAAGAAGACGAATGTCATGGCT	66	5'RACE_nested	GAAATGCATTGCTTCGTCTGAAATA	63
HA_003195	-	5'RACE_outside	AATTGCCTTTCCCTCTTTTGTGAAT	64	5'RACE_nested	CCTTAGCGCATAGGTAAGGGAATTG	64
HA_003213	-	5'RACE_outside	TGTGATTAGTGCACTGAGAACCTGA	63	5'RACE_nested	GCGACATGTGATTATTGAACACTTGAA	65
HA_003215	-	5'RACE_outside	GCTGGTTTTAGAGAAAGAGCCTGAA	63	5'RACE_nested	CAACTCTGGTGGGTTGGTTAGCAT	65
HA_003216	-	5'RACE_outside	AAGAAGAAAACAGGTTCCTGGGGT	64	5'RACE_nested	GGAAATAGTTCTCGGTTGCTCTTCA	63
HA_003221	-	5'RACE_outside	TCAGGCCAGACCTTCTCAAACTTTA	64	5'RACE_nested	TTGATATGAAGAAGTGTTTCAGGCCA	64
HA_003240	-	5'RACE_outside	TACTCAGGAAGCTGAGGCAGAAGG	65	5'RACE_nested	TAAGCTTTACCCCAGCTACTCAGGA	63
HA_003251	-	5'RACE_outside	GGTATAAATGGGCCTGTAGTGACCG	65	5'RACE_nested	GTAAATGTGTGACCTGGGCCTGTTA	65
HA_003255	-	5'RACE_outside	GGTGGTCATAGCAGACTACATGCCT	64	5'RACE_nested	TGTGAATTCGATTCTTTTACTGACCA	63
HA_003260	-	5'RACE_outside	GCAGAGGAAGCAATCAGTAGAATGAA	64	5'RACE_nested	CTCAGCAAAGCAGAGGAAGCAATC	65
HA_003333	-	5'RACE_outside	CTGAGACGCTCTATATCATTGTCCG	63	5'RACE_nested	CCCAGACAACTTTCTGCTCTCCAT	65
HA_003350	-	5'RACE_outside	ACTCTGGAGACAGGGCCACCTAC	65	5'RACE_nested	CCGTGTTGTCCCTCTAAGCCTCT	65
HA_003355	-	5'RACE_outside	TTTTACACCTGCCCTTTGTTAGCAG	64	5'RACE_nested	CATCTCCTCAAAGGTCAGCTCAATC	64
HA_003364	-	5'RACE_outside	GAGTGCTTTCCTGTGGGCTAATGAT	65	5'RACE_nested	AAGGGGTAGTCTGGCTTAAATGGAA	64
HA_003372	-	5'RACE_outside	TGACTTCTCTTCTGCTGACTCCTCA	64	5'RACE_nested	TGCAGATGGGTTATCTGAGAAGAGA	63
HA_003373	-	5'RACE_outside	CCCAACTAGGATCAGTTCTCACCAT	63	5'RACE_nested	ATTTATGCCTAAGTTTTTGGCCCCC	66
HA_003377	-	5'RACE_outside	TTTAGAAAACGCATGTCAAAGCCA	64	5'RACE_nested	GCCCAAAAAGCATATGAAAAGGTG	64
HA_003378	-	5'RACE_outside	AGTGGTGATGCAAAATGGTTCAATC	65	5'RACE_nested	AAATAACAAGGGCTGGCAAGAATGT	64
HA_003379	-	5'RACE_outside	CTGTCTGATGAACGAGCTCATGTTG	65	5'RACE_nested	TCTGCAGAAACCACCAGAGTATCAT	63
HA_003380	-	5'RACE_outside	TTTCCAATAGGAGAGAGCGTTATGC	63	5'RACE_nested	ATTTGCTTTCCAATAGGAGAGAGCGT	65
HA_003381	-	5'RACE_outside	CTTCCTAATTGAACTGCTACCTCCG	63	5'RACE_nested	CCAGTGCTGCATTTACCACAATAAT	63
HA_003399	-	5'RACE_outside	ATCCTGAGATGCTGAGACATGGAAA	65	5'RACE_nested	TAGGCTTTGTCTTGGTGGTGTTCAT	65
HA_003404	-	5'RACE_outside	AAAGGAATGAAAGAATGGTTGCTCC	64	5'RACE_nested	GGAATTCCAGGTGAGTCCACAGAGT	65
HA_003454	-	5'RACE_outside	AAAGGAGTAACCTGCTTGCCATTGT	65	5'RACE_nested	TGGAAGCAAGCTCAAACTCCATAAA	65
HA_003465	-	5'RACE_outside	CATCAACATTCAGTCAGTGTGCTCT	62	5'RACE_nested	TTTGCTACACACATCAACATTCAGTCA	64
HA_003466	-	5'RACE_outside	CCAGTCTCCAAAATACACCTTTCTGA	63	5'RACE_nested	CCACCTATTAAACCAAACCAGTCTCC	64
HA_003518	-	5'RACE_outside	GAAGGTATCAAAAGATTTGCCTCAT	60	5'RACE_nested	TATGAAGGTATCAAAAGATTTGCCTCA	63
HA_003546	-	5'RACE_outside	GTTCAATAATGCGTTCAACATGCC	64	5'RACE_nested	ATTTAAGGTTCAATAATGCGTTCAA	60
HA_003582	-	5'RACE_outside	GTTGCTCCCTTAGGTTCTTGCAGTC	65	5'RACE_nested	TCCTAGGCTCAATTCATTTGCTCAC	64
HA_003596	-	5'RACE_outside	GATTGAGGACCAGTCATCATGCTTT	64	5'RACE_nested	TTGCTACGCAGCAGACACTCAGTAG	65
HA_003597	-	5'RACE_outside	ATGATTTCATCCCCTTTGCACTTG	65	5'RACE_nested	GTTTTGTATGATTTCATCCCCTTTGC	64
HA_003619	-	5'RACE_outside	GAAAAACGGTGCTCACTTAATCCTC	63	5'RACE_nested	TTTTACAAAGAGAAAAACGGTGCTCA	64
HA_003627	-	5'RACE_outside	GCTTCTTGTCCCAGCTCTCTCCTAA	65	5'RACE_nested	TGTAGTAGAAAGGCCCTGAGCTGG	65

## Sheet: Sheet2
Target_Accession	Gene	Purpose	Sequence	tm
DQ275472	Spd4	5'RACE	TCCAAAGAAACTTCTGAATTGCATGAATGA	69
DQ275472	Spd4	3'RACE	ACAACTGGACCCACACGGCCAGGACTTGA	65.7
DQ275472	Spd4	3'RACE	AACACGCACCCCTAACCGATCATGCAGAA	62.9
NM_002701	Oct4	qPCR	CGAGAACCGAGTGAGAGGCA	64.005
NM_002701	Oct4	qPCR	AGTCGCTGCTTGATCGCTTG	64.025
NM_018189	Dppa4	qPCR	TGGTGTCAGGTGGTGTGTGG	64.119
NM_018189	Dppa4	qPCR	GGTGGAAAATTGGAGGCAGG	63.885
NM_005986	Sox1	qPCR	CCCAGGAGAACCCCAAGATG	63.997
NM_005986	Sox1	qPCR	GCGGCCGGTACTTGTAATCC	63.804
DQ275472	Spd4	qPCR	TGGCCAGAGACTTGAGCAGG	64.005
DQ275472	Spd4	qPCR	GGTAACAGACCGAGACCCCG	64.034
NM_002046	Gapdh	qPCR	CCCATCACCATCTTCCAGGAG	64
NM_002046	Gapdh	qPCR	CTTCTCCATGGTGGTGAAGACG	64.2
SPD4_SL_F	SPD4	qPCR	GGCTCAGTTCTTGGCAATTTCCTC	58.5	two bands produced; Otherwise good
SPD4_SL_R	SPD4	qPCR	GAAGCAGCAGGAGGAGCTG	58.3
HA_003151_A_FWD	HA_003151	qPCR	AGAAATCGGATCGGCTGGGA	58.5
HA_003151_A_REV	HA_003151	qPCR	TGTGGAACAGTCACTTCTTCCGT	58.3
HA_003154_B_FWD	HA_003154	qPCR	AGAAAGATCCACCTACGACCTCAC	57.9
HA_003154_B_REV	HA_003154	qPCR	GGAACCGGATTTGAAATTGCTGAG	56.8
HA_003216_A_FWD	HA_003216	qPCR	TCCTCCTGTTCTTTGCTCCGT	58.4
HA_003216_A_REV	HA_003216	qPCR	TTGGTGAGATGTTCGTTGGGCT	59.1
HA_003216_B_FWD	HA_003216	qPCR	CTCCTGTTCTTTGCTCCGTGAGA	58.8
HA_003216_B_REV	HA_003216	qPCR	TTGGTGAGATGTTCGTTGGGCT	59.1
HA_003333_A_FWD	HA_003333	qPCR	ACAGGCTGTTCCCAAATGCTGA	59.4
HA_003333_A_REV	HA_003333	qPCR	GGCCAGAGCCTGTTCTACTTCA	58.9
HA_003381_B_FWD	HA_003381	qPCR	ACCAGCCCAAGGAACATCTCA	58.6
HA_003381_B_REV	HA_003381	qPCR	GCACCTTCATCACCTTGGAGC	58.6
LIN28_F	LIN28	qPCR	AAGCGCAGATCAAAAGGAGA	54.4
LIN28_R	LIN28	qPCR	CTGATGCTCTGGCAGAAGTG	55.8
NANOG_F	NANOG	qPCR	AACTGGCCGAAGAATAGCAA	54.5
NANOG_R	NANOG	qPCR	CATCCCTGGTGGTAGGAAGA	55.9
OCT4_UF	OCT4	qPCR	TCCCTTCGCAAGCCCTCAT	59.2	two bands produced; Otherwise good
OCT4_UR	OCT4	qPCR	TGACGGTGCAGGGCTCCGGGGAGGCCCCATC	75.1
SOX2_F	SOX2	qPCR	CATGGCAATCAAAATGTCCA	51.6	two bands produced; Otherwise good
SOX2_R	SOX2	qPCR	TTTCACGTTTGCAACTGTCC	54
FOXA2 Forward	FOXA2	qPCR	CCGACTGGAGCAGCTACTATG	57	not yet run on gel
FOXA2 Reverse	FOXA2	qPCR	TACGTGTTCATGCCGTTCAT	54.6
HAND1 Forward	HAND1	qPCR	AACTCAAGAAGGCGGATGG	55
HAND1 Reverse	HAND1	qPCR	CGGTGCGTCCTTTAATCCT	55
MSX1 Forward	MSX1	qPCR	CGAGAAGCCCGAGAGGAC	57.5
MSX1 Reverse	MSX1	qPCR	GGCTTACGGTTCGTCTTGTG	56.1
